# Supplementary material for: Optimizing genomic medicine in epilepsy through a gene-customized approach to missense variant interpretation
Source: Genome Res. 2017 Oct;27(10):1715–29. doi: 10.1101/gr.226589.117 (PMC5630035; doi:10.1101/gr.226589.117)
Supplement: Supplemental Material [file supp_gr.226589.117_Supplemental_Data_S4.zip]

Archive with 2 entries (1 files):
- Supplemental_Data_S4/
- Supplemental_Data_S4/Supplemental_Data_S4.txt
