# Supplementary material for: Optimizing genomic medicine in epilepsy through a gene-customized approach to missense variant interpretation
Source: Genome Res. 2017 Oct;27(10):1715–29. doi: 10.1101/gr.226589.117 (PMC5630035; doi:10.1101/gr.226589.117)
Supplement: Supplemental Material [file supp_gr.226589.117_Supplemental_Data_S4.zip › Supplemental_Data_S4/Supplemental_Data_S4.txt]

hg19|HGNC|aachange|VeP_Canonical_Effect|Liftover_hg38|ExACv1|ExACv2|ExACv2rare|CaseQualify|CaseNonQualify|EXON|HGVSc|HGVSp|Protein_position|Amino_acids|CCDS|GC(%GC+/-75bp)|CpG(%CpG+/-75bp)|Grantham|PolyPhen2_HumDiv|PolyPhen2_HumVar|SIFT|Condel|GERP++_RS_rankscore|CADD_raw_rankscore|DANN_rankscore|Eigen_PC_raw_rankscore|Eigen_raw_rankscore|FATHMM_converted_rankscore|GenoCanyon_score_rankscore|MetaLR_rankscore|MetaSVM_rankscore|MutationAssessor_score_rankscore|MutationTaster_converted_rankscore|PROVEAN_converted_rankscore|VEST3_rankscore|fathmm_MKL_coding_rankscore|SiPhy_29way_logOdds_rankscore|priPhCons|priPhyloP|phastCons20way_mammalian_rankscore|phyloP20way_mammalian_rankscore|phastCons100way_vertebrate_rankscore|phyloP100way_vertebrate_rankscore|H1_hESC_fitCons_score_rankscore|HUVEC_fitCons_score_rankscore|integrated_fitCons_score_rankscore|subRVIS(CDD)|subRVIS(exon)|MPC-obs_exp|MPC|MTR[ExACv1]|MTR[ExACv2&gnomad]|GPP_ProbPathogenicity[ExACv1]|GPP_ProbPathogenicity[ExACv2]|Combined_11gene_model
X-18525220-A-C|CDKL5|K2Q|missense_variant|X-18507100-A-C|0|0|0|0|0|3/22|ENST00000379989.6:c.4A>C|ENSP00000369325.3:p.Lys2Gln|2|K/Q|CCDS14186.1|0.38|0|53|0.999|0.994|0|0.574|0.78229|0.49957|0.63982|-|-|0.72793|0.40054|0.68947|0.78027|0.12512|0.37171|0.19305|0.50747|0.95241|0.67325|0.998|0.479|0.88762|0.96014|0.71511|0.84413|-|-|-|0.144399|0.22097|0.243371914|1.983718988|0.935840708|0.713021492|8.91891E-05|4.07639E-05|0.003128381
X-18525220-A-G|CDKL5|K2E|missense_variant|X-18507100-A-G|0|0|0|0|0|3/22|ENST00000379989.6:c.4A>G|ENSP00000369325.3:p.Lys2Glu|2|K/E|CCDS14186.1|0.38|0|56|0.997|0.985|0|0.534|0.78229|0.55862|0.90951|-|-|0.72686|0.40054|0.68704|0.77367|0.04311|0.38238|0.21647|0.75297|0.94537|0.67325|0.998|0.479|0.88762|0.96014|0.71511|0.84413|-|-|-|0.144399|0.22097|0.243371914|2.179149795|0.935840708|0.713021492|0.001291846|0.000598776|0.01103759
X-18525221-A-C|CDKL5|K2T|missense_variant|X-18507101-A-C|0|0|0|0|0|3/22|ENST00000379989.6:c.5A>C|ENSP00000369325.3:p.Lys2Thr|2|K/T|CCDS14186.1|0.38|0|78|0.999|0.994|0|0.574|0.78229|0.53046|0.90157|-|-|0.73108|0.40054|0.68947|0.76744|0.0885|0.4119|0.29922|0.66735|0.95241|0.67325|0.998|0.479|0.88762|0.96014|0.71511|0.84413|-|-|-|0.144399|0.22097|0.243371914|2.116632881|0.935840708|0.713021492|0.000575493|0.000272831|0.008630187
X-18525221-A-T|CDKL5|K2M|missense_variant|X-18507101-A-T|0|0|0|0|0|3/22|ENST00000379989.6:c.5A>T|ENSP00000369325.3:p.Lys2Met|2|K/M|CCDS14186.1|0.38|0|95|1|0.997|0.01|0.698|0.78229|0.78085|0.75883|-|-|0.73531|0.40054|0.72601|0.79322|0.03696|0.42632|0.27457|0.64788|0.95052|0.67325|0.998|0.479|0.88762|0.96014|0.71511|0.84413|-|-|-|0.144399|0.22097|0.243371914|2.698614051|0.935840708|0.713021492|0.000303967|0.000130824|0.006658423
X-18525221-A-G|CDKL5|K2R|missense_variant|X-18507101-A-G|0|0|0|0|0|3/22|ENST00000379989.6:c.5A>G|ENSP00000369325.3:p.Lys2Arg|2|K/R|CCDS14186.1|0.38|0|26|0.997|0.985|0.01|0.496|0.78229|0.53046|0.95857|-|-|0.72134|0.40054|0.68704|0.77846|0.10122|0.37431|0.17015|0.44499|0.94537|0.67325|0.998|0.479|0.88762|0.96014|0.71511|0.84413|-|-|-|0.144399|0.22097|0.243371914|1.517493972|0.935840708|0.713021492|3.25001E-05|1.3752E-05|0.001957637
X-18525222-G-C|CDKL5|K2N|missense_variant|X-18507102-G-C|0|0|0|0|0|3/22|ENST00000379989.6:c.6G>C|ENSP00000369325.3:p.Lys2Asn|2|K/N|CCDS14186.1|0.38|0|94|0.999|0.994|0|0.574|0.55266|0.56694|0.92778|-|-|0.73108|0.28999|0.6808|0.75041|0.1332|0.39613|0.26838|0.3505|0.93218|0.60175|0.998|0.592|0.88762|0.71291|0.71511|0.89922|-|-|-|0.144399|0.22097|0.243371914|2.09655406|0.935840708|0.713021492|1.16467E-05|4.90612E-06|0.001461486
X-18525222-G-T|CDKL5|K2N|missense_variant|X-18507102-G-T|0|0|0|0|0|3/22|ENST00000379989.6:c.6G>T|ENSP00000369325.3:p.Lys2Asn|2|K/N|CCDS14186.1|0.38|0|94|0.999|0.994|0|0.574|0.55266|0.58453|0.93495|-|-|0.73108|0.28999|0.6808|0.75041|0.1332|0.39837|0.26838|0.3505|0.92759|0.60175|0.998|0.592|0.88762|0.71291|0.71511|0.89922|-|-|-|0.144399|0.22097|0.243371914|2.09655406|0.935840708|0.713021492|1.16467E-05|4.90612E-06|0.001461486
X-18525223-A-C|CDKL5|I3L|missense_variant|X-18507103-A-C|0|0|0|0|0|3/22|ENST00000379989.6:c.7A>C|ENSP00000369325.3:p.Ile3Leu|3|I/L|CCDS14186.1|0.39|0|5|0.985|0.952|0|0.446|0.78229|0.47889|0.38632|-|-|0.70259|0.40054|0.71286|0.7868|0.0489|0.36665|0.14603|0.62613|0.95241|0.67325|0.998|0.479|0.88762|0.96014|0.71511|0.84413|-|-|-|0.144399|0.22097|0.243371914|1.403378246|0.945378151|0.720288115|0.000235188|9.89354E-05|0.004389534
X-18525223-A-T|CDKL5|I3F|missense_variant|X-18507103-A-T|1|0|0|0|0|3/22|ENST00000379989.6:c.7A>T|ENSP00000369325.3:p.Ile3Phe|3|I/F|CCDS14186.1|0.39|0|21|0.999|0.991|0|0.467|0.78229|0.49495|0.45558|-|-|0.71553|0.40054|0.74212|0.77679|0.09118|0.46264|0.1994|0.66891|0.95052|0.67325|0.998|0.479|0.88762|0.96014|0.71511|0.84413|-|-|-|0.144399|0.22097|0.243371914|2.268414616|0.945378151|0.720288115|0.000567775|0.000262798|0.006951785
X-18525223-A-G|CDKL5|I3V|missense_variant|X-18507103-A-G|0|0|0|0|0|3/22|ENST00000379989.6:c.7A>G|ENSP00000369325.3:p.Ile3Val|3|I/V|CCDS14186.1|0.39|0|29|0.985|0.952|0|0.446|0.78229|0.39719|0.77003|-|-|0.70024|0.40054|0.65213|0.76459|0.04311|0.34963|0.10674|0.46343|0.94537|0.67325|0.998|0.479|0.88762|0.96014|0.71511|0.84413|-|-|-|0.144399|0.22097|0.243371914|1.204727871|0.945378151|0.720288115|2.56972E-05|9.70392E-06|0.001578996
X-18525224-T-A|CDKL5|I3N|missense_variant|X-18507104-T-A|0|0|0|0|0|3/22|ENST00000379989.6:c.8T>A|ENSP00000369325.3:p.Ile3Asn|3|I/N|CCDS14186.1|0.39|0.01|149|0.999|0.996|0.05|0.442|0.78229|0.48025|0.44298|-|-|0.71434|0.40054|0.74484|0.78105|0.27308|0.43113|0.36763|0.73843|0.79978|0.67325|0.998|0.479|0.88762|0.80716|0.71511|0.74316|-|-|-|0.144399|0.22097|0.243371914|2.545810136|0.945378151|0.720288115|0.005438814|0.003547005|0.02040639
X-18525224-T-C|CDKL5|I3T|missense_variant|X-18507104-T-C|0|0|0|0|0|3/22|ENST00000379989.6:c.8T>C|ENSP00000369325.3:p.Ile3Thr|3|I/T|CCDS14186.1|0.39|0.01|89|0.999|0.991|0.01|0.419|0.78229|0.47315|0.70405|-|-|0.71196|0.40054|0.72033|0.77375|0.16214|0.40843|0.27869|0.72257|0.81437|0.67325|0.998|0.479|0.88762|0.80716|0.71511|0.74316|-|-|-|0.144399|0.22097|0.243371914|1.864875712|0.945378151|0.720288115|0.001954649|0.001050895|0.01251763
X-18525224-T-G|CDKL5|I3S|missense_variant|X-18507104-T-G|0|0|0|0|0|3/22|ENST00000379989.6:c.8T>G|ENSP00000369325.3:p.Ile3Ser|3|I/S|CCDS14186.1|0.39|0.01|142|0.999|0.991|0|0.467|0.78229|0.59673|0.50581|-|-|0.71196|0.40054|0.74256|0.77925|0.09751|0.4367|0.31156|0.75039|0.83837|0.67325|0.998|0.479|0.88762|0.80716|0.71511|0.74316|-|-|-|0.144399|0.22097|0.243371914|2.164373803|0.945378151|0.720288115|0.001762714|0.000866534|0.01334424
X-18525225-T-G|CDKL5|I3M|missense_variant|X-18507105-T-G|0|0|0|0|0|3/22|ENST00000379989.6:c.9T>G|ENSP00000369325.3:p.Ile3Met|3|I/M|CCDS14186.1|0.38|0.01|10|0.999|0.994|0|0.54|0.78229|0.47709|0.7527|-|-|0.71553|0.40054|0.72033|0.77689|0.04191|0.39476|0.17015|0.63003|0.78896|0.67325|0.998|0.479|0.88762|0.80716|0.71511|0.62777|-|-|-|0.144399|0.22097|0.243371914|1.791617341|0.945378151|0.720288115|0.000235351|9.81031E-05|0.004735399
X-18525226-C-A|CDKL5|P4T|missense_variant|X-18507106-C-A|0|0|0|0|0|3/22|ENST00000379989.6:c.10C>A|ENSP00000369325.3:p.Pro4Thr|4|P/T|CCDS14186.1|0.38|0.01|38|1|0.997|0.1|0.511|0.78229|0.7554|0.89979|-|-|0.71078|0.74713|0.77415|0.8021|0.53379|0.50251|0.40245|0.58035|0.91087|0.90059|0.998|0.592|0.88762|0.48983|0.71511|0.73905|-|-|-|0.144399|0.22097|0.243371914|2.321026953|0.954|0.726857143|0.00426957|0.003779541|0.01521277
X-18525226-C-T|CDKL5|P4S|missense_variant|X-18507106-C-T|0|0|0|0|0|3/22|ENST00000379989.6:c.10C>T|ENSP00000369325.3:p.Pro4Ser|4|P/S|CCDS14186.1|0.38|0.01|74|1|0.996|0.03|0.589|0.78229|0.62629|0.95937|-|-|0.70843|0.74713|0.73873|0.78971|0.23439|0.50251|0.42543|0.63314|0.88951|0.90059|0.998|0.592|0.88762|0.48983|0.71511|0.73905|-|-|-|0.144399|0.22097|0.243371914|2.212004357|0.954|0.726857143|0.000960363|0.000536254|0.01072358
X-18525226-C-G|CDKL5|P4A|missense_variant|X-18507106-C-G|0|0|0|0|0|3/22|ENST00000379989.6:c.10C>G|ENSP00000369325.3:p.Pro4Ala|4|P/A|CCDS14186.1|0.38|0.01|27|0.999|0.994|0|0.627|0.78229|0.64683|0.73294|-|-|0.70726|0.74713|0.77214|0.80045|0.35723|0.49306|0.43683|0.54206|0.91591|0.90059|0.998|0.592|0.88762|0.48983|0.71511|0.73905|-|-|-|0.144399|0.22097|0.243371914|2.040200344|0.954|0.726857143|0.000702365|0.000454258|0.008549734
X-18525227-C-A|CDKL5|P4H|missense_variant|X-18507107-C-A|0|0|0|0|0|3/22|ENST00000379989.6:c.11C>A|ENSP00000369325.3:p.Pro4His|4|P/H|CCDS14186.1|0.38|0.01|77|1|0.998|0|0.796|0.78229|0.83623|0.7981|-|-|0.71671|0.74713|0.77415|0.8021|0.83291|0.50834|0.45007|0.60498|0.79273|0.90059|0.998|0.592|0.88762|0.48983|0.71511|0.63089|-|-|-|0.144399|0.22097|0.243371914|2.646880532|0.954|0.726857143|0.05091367|0.07305133|0.03747304
X-18525227-C-T|CDKL5|P4L|missense_variant|X-18507107-C-T|0|0|0|0|0|3/22|ENST00000379989.6:c.11C>T|ENSP00000369325.3:p.Pro4Leu|4|P/L|CCDS14186.1|0.38|0.01|98|1|0.997|0|0.702|0.78229|0.87568|0.85972|-|-|0.71196|0.74713|0.75333|0.7935|0.50203|0.81033|0.49973|0.64091|0.73551|0.90059|0.998|0.592|0.88762|0.48983|0.71511|0.63089|-|-|-|0.144399|0.22097|0.243371914|2.304880317|0.954|0.726857143|0.007562289|0.006593445|0.02335028
X-18525227-C-G|CDKL5|P4R|missense_variant|X-18507107-C-G|0|0|0|0|0|3/22|ENST00000379989.6:c.11C>G|ENSP00000369325.3:p.Pro4Arg|4|P/R|CCDS14186.1|0.38|0.01|103|1|0.998|0.04|0.651|0.78229|0.77336|0.90688|-|-|0.71196|0.74713|0.73873|0.78971|0.50203|0.52429|0.47479|0.75039|0.75991|0.90059|0.998|0.592|0.88762|0.48983|0.71511|0.63089|-|-|-|0.144399|0.22097|0.243371914|2.465403799|0.954|0.726857143|0.03180882|0.0296665|0.04152937
X-18525229-A-C|CDKL5|N5H|missense_variant|X-18507109-A-C|0|0|0|0|0|3/22|ENST00000379989.6:c.13A>C|ENSP00000369325.3:p.Asn5His|5|N/H|CCDS14186.1|0.38|0.01|68|0.999|0.942|0.01|0.658|0.78229|0.61221|0.77764|-|-|0.70489|0.25497|0.73087|0.75671|0.27252|0.29745|0.22296|0.28784|0.62197|0.67325|0.998|0.479|0.88762|0.96014|0.71511|0.6676|-|-|-|0.144399|0.22097|0.243371914|2.304880317|0.961832061|0.732824427|1.21231E-05|5.70902E-06|0.00111138
X-18525229-A-T|CDKL5|N5Y|missense_variant|X-18507109-A-T|0|0|0|0|0|3/22|ENST00000379989.6:c.13A>T|ENSP00000369325.3:p.Asn5Tyr|5|N/Y|CCDS14186.1|0.38|0.01|143|0.999|0.956|0|0.697|0.78229|0.72055|0.58868|-|-|0.70843|0.25497|0.7356|0.81697|0.33386|0.32178|0.31762|0.56747|0.63109|0.67325|0.998|0.479|0.88762|0.96014|0.71511|0.6676|-|-|-|0.144399|0.22097|0.243371914|2.510482174|0.961832061|0.732824427|0.000794288|0.000490064|0.007555652
X-18525229-A-G|CDKL5|N5D|missense_variant|X-18507109-A-G|1|0|0|0|0|3/22|ENST00000379989.6:c.13A>G|ENSP00000369325.3:p.Asn5Asp|5|N/D|CCDS14186.1|0.38|0.01|23|0.114|0.034|0.51|0.099|0.78229|0.35449|0.65039|-|-|0.69546|0.25497|0.46778|0.47125|0.16081|0.28219|0.14797|0.14255|0.53238|0.67325|0.998|0.479|0.88762|0.96014|0.71511|0.6676|-|-|-|0.144399|0.22097|0.243371914|1.916124158|0.961832061|0.732824427|7.67225E-07|2.75376E-07|0.000320819
X-18525230-A-C|CDKL5|N5T|missense_variant|X-18507110-A-C|0|0|0|0|0|3/22|ENST00000379989.6:c.14A>C|ENSP00000369325.3:p.Asn5Thr|5|N/T|CCDS14186.1|0.38|0.01|65|0.988|0.76|0.01|0.535|0.78229|0.49804|0.51295|-|-|0.70024|0.40054|0.65353|0.76488|0.09089|0.32282|0.21647|0.31434|0.86377|0.67325|0.997|0.479|0.88762|0.96014|0.71511|0.84413|-|-|-|0.144399|0.22097|0.243371914|1.923965194|0.961832061|0.732824427|4.5461E-06|1.61344E-06|0.000833951
X-18525230-A-T|CDKL5|N5I|missense_variant|X-18507110-A-T|0|0|0|0|0|3/22|ENST00000379989.6:c.14A>T|ENSP00000369325.3:p.Asn5Ile|5|N/I|CCDS14186.1|0.38|0.01|149|0.999|0.942|0|0.697|0.78229|0.75839|0.53301|-|-|0.70726|0.40054|0.6932|0.79578|0.15594|0.34715|0.3095|0.56828|0.81849|0.67325|0.997|0.479|0.88762|0.96014|0.71511|0.84413|-|-|-|0.144399|0.22097|0.243371914|2.542145182|0.961832061|0.732824427|0.000217356|0.000100102|0.004966941
X-18525230-A-G|CDKL5|N5S|missense_variant|X-18507110-A-G|0|0|0|0|0|3/22|ENST00000379989.6:c.14A>G|ENSP00000369325.3:p.Asn5Ser|5|N/S|CCDS14186.1|0.38|0.01|46|0.988|0.6|0.02|0.473|0.78229|0.45239|0.76626|-|-|0.69787|0.40054|0.54402|0.63949|0.0274|0.29999|0.18258|0.0665|0.86714|0.67325|0.997|0.479|0.88762|0.96014|0.71511|0.84413|-|-|-|0.144399|0.22097|0.243371914|1.487036794|0.961832061|0.732824427|1.04317E-07|2.87128E-08|0.000161323
X-18525231-C-A|CDKL5|N5K|missense_variant|X-18507111-C-A|0|0|0|0|0|3/22|ENST00000379989.6:c.15C>A|ENSP00000369325.3:p.Asn5Lys|5|N/K|CCDS14186.1|0.38|0.01|94|0.988|0.76|0.04|0.478|0.40089|0.45209|0.62348|-|-|0.69423|0.16036|0.58524|0.59785|0.03969|0.29145|0.21647|0.22452|0.70815|0.32924|0.997|0.592|0.88762|0.48983|0.71511|0.49915|-|-|-|0.144399|0.22097|0.243371914|2.079244092|0.961832061|0.732824427|9.40994E-07|2.9077E-07|0.00043409
X-18525231-C-G|CDKL5|N5K|missense_variant|X-18507111-C-G|0|0|0|0|0|3/22|ENST00000379989.6:c.15C>G|ENSP00000369325.3:p.Asn5Lys|5|N/K|CCDS14186.1|0.38|0.01|94|0.988|0.76|0.04|0.478|0.40089|0.39085|0.61711|-|-|0.69423|0.16036|0.58524|0.59785|0.03969|0.29145|0.21647|0.22452|0.71728|0.32924|0.997|0.592|0.88762|0.48983|0.71511|0.49915|-|-|-|0.144399|0.22097|0.243371914|2.079244092|0.961832061|0.732824427|9.40994E-07|2.9077E-07|0.00043409
X-18525232-A-C|CDKL5|I6L|missense_variant|X-18507112-A-C|0|0|0|0|0|3/22|ENST00000379989.6:c.16A>C|ENSP00000369325.3:p.Ile6Leu|6|I/L|CCDS14186.1|0.38|0.01|5|0.015|0.01|0.13|0.254|0.78229|0.32587|0.33879|-|-|0.70024|0.2383|0.44036|0.51283|0.0395|0.31409|0.08826|0.36009|0.65838|0.44639|0.997|0.479|0.88762|0.96014|0.71511|0.6118|-|-|-|0.144399|0.22097|0.243371914|1.403378246|0.956521739|0.728778468|5.91449E-06|2.0156E-06|0.000801615
X-18525232-A-T|CDKL5|I6F|missense_variant|X-18507112-A-T|0|0|0|0|0|3/22|ENST00000379989.6:c.16A>T|ENSP00000369325.3:p.Ile6Phe|6|I/F|CCDS14186.1|0.38|0.01|21|0.976|0.524|0|0.467|0.78229|0.48678|0.401|-|-|0.71553|0.2383|0.53312|0.62971|0.20901|0.40625|0.19305|0.52195|0.74003|0.44639|0.997|0.479|0.88762|0.96014|0.71511|0.6118|-|-|-|0.144399|0.22097|0.243371914|2.268414616|0.956521739|0.728778468|0.000178252|8.85419E-05|0.003708707
X-18525232-A-G|CDKL5|I6V|missense_variant|X-18507112-A-G|0|0|0|0|0|3/22|ENST00000379989.6:c.16A>G|ENSP00000369325.3:p.Ile6Val|6|I/V|CCDS14186.1|0.38|0.01|29|0.506|0.083|0.01|0.407|0.78229|0.3951|0.65875|-|-|0.70259|0.2383|0.45706|0.56929|0.08994|0.29826|0.10154|0.40738|0.76012|0.44639|0.997|0.479|0.88762|0.96014|0.71511|0.6118|-|-|-|0.144399|0.22097|0.243371914|1.204727871|0.956521739|0.728778468|1.61065E-05|6.13678E-06|0.001216589
X-18525233-T-A|CDKL5|I6N|missense_variant|X-18507113-T-A|0|0|0|0|0|3/22|ENST00000379989.6:c.17T>A|ENSP00000369325.3:p.Ile6Asn|6|I/N|CCDS14186.1|0.39|0.01|149|0.996|0.823|0|0.54|0.78229|0.61251|0.64682|-|-|0.71788|0.40054|0.65531|0.73457|0.13133|0.40223|0.3237|0.60735|0.90087|0.67325|0.996|0.479|0.88762|0.80716|0.71511|0.74316|-|-|-|0.144399|0.22097|0.243371914|2.545810136|0.956521739|0.728778468|0.000314878|0.000144941|0.006291433
X-18525233-T-C|CDKL5|I6T|missense_variant|X-18507113-T-C|0|0|1|0|0|3/22|ENST00000379989.6:c.17T>C|ENSP00000369325.3:p.Ile6Thr|6|I/T|CCDS14186.1|0.39|0.01|89|0.958|0.558|0.01|0.419|0.78229|0.47335|0.71905|-|-|0.71196|0.40054|0.59782|0.69415|0.12232|0.37898|0.18468|0.60182|0.88401|0.67325|0.996|0.479|0.88762|0.80716|0.71511|0.74316|-|-|-|0.144399|0.22097|0.243371914|1.864875712|0.956521739|0.728778468|0.000273748|0.000123738|0.004713564
X-18525233-T-G|CDKL5|I6S|missense_variant|X-18507113-T-G|0|0|0|0|0|3/22|ENST00000379989.6:c.17T>G|ENSP00000369325.3:p.Ile6Ser|6|I/S|CCDS14186.1|0.39|0.01|142|0.996|0.755|0|0.467|0.78229|0.5896|0.56836|-|-|0.71434|0.40054|0.63024|0.71763|0.08918|0.40625|0.25115|0.62301|0.90528|0.67325|0.996|0.479|0.88762|0.80716|0.71511|0.74316|-|-|-|0.144399|0.22097|0.243371914|2.164373803|0.956521739|0.728778468|0.000284728|0.000123442|0.005520036
X-18525234-T-G|CDKL5|I6M|missense_variant|X-18507114-T-G|0|0|0|0|0|3/22|ENST00000379989.6:c.18T>G|ENSP00000369325.3:p.Ile6Met|6|I/M|CCDS14186.1|0.38|0.01|10|0.976|0.694|0|0.54|0.49317|0.41559|0.68359|-|-|0.71553|0.17996|0.60344|0.67894|0.12512|0.30852|0.13627|0.4787|0.69404|0.43756|0.995|0.479|0.88762|0.80716|0.71511|0.55815|-|-|-|0.144399|0.22097|0.243371914|1.791617341|0.956521739|0.728778468|5.40352E-05|2.27759E-05|0.002173955
X-18525235-G-A|CDKL5|G7S|missense_variant|X-18507115-G-A|0|0|0|0|0|3/22|ENST00000379989.6:c.19G>A|ENSP00000369325.3:p.Gly7Ser|7|G/S|CCDS14186.1|0.38|0.01|56|0.835|0.249|0.01|0.736|0.55266|0.77673|0.91905|-|-|0.70489|0.2896|0.54047|0.59794|0.16263|0.39927|0.23156|0.27113|0.76714|0.60819|0.994|0.592|0.88762|0.71291|0.71511|0.73104|-|-|-|0.144399|0.22097|0.243371914|2.457824296|0.965034965|0.735264735|4.24821E-06|1.6367E-06|0.000784346
X-18525235-G-C|CDKL5|G7R|missense_variant|X-18507115-G-C|0|0|0|0|0|3/22|ENST00000379989.6:c.19G>C|ENSP00000369325.3:p.Gly7Arg|7|G/R|CCDS14186.1|0.38|0.01|125|0.998|0.928|0|0.841|0.55266|0.75448|0.98777|-|-|0.70726|0.2896|0.72906|0.75978|0.13558|0.41561|0.36166|0.55607|0.83727|0.60819|0.994|0.592|0.88762|0.71291|0.71511|0.73104|-|-|-|0.144399|0.22097|0.243371914|2.772594103|0.965034965|0.735264735|0.00015616|6.83594E-05|0.004744725
X-18525235-G-T|CDKL5|G7C|missense_variant|X-18507115-G-T|0|0|0|0|0|3/22|ENST00000379989.6:c.19G>T|ENSP00000369325.3:p.Gly7Cys|7|G/C|CCDS14186.1|0.38|0.01|159|1|0.963|0.09|0.704|0.55266|0.61937|0.45892|-|-|0.71553|0.2896|0.78845|0.79329|0.27382|0.42941|0.3136|0.61832|0.80501|0.60819|0.994|0.592|0.88762|0.71291|0.71511|0.73104|-|-|-|0.144399|0.22097|0.243371914|2.637688772|0.965034965|0.735264735|0.000988989|0.000564522|0.008808403
X-18525236-G-A|CDKL5|G7D|missense_variant|X-18507116-G-A|0|0|0|0|0|3/22|ENST00000379989.6:c.20G>A|ENSP00000369325.3:p.Gly7Asp|7|G/D|CCDS14186.1|0.38|0.01|94|0.995|0.862|0|0.822|0.78229|0.81918|0.9432|-|-|0.70843|0.51697|0.72288|0.76823|0.28775|0.46506|0.33779|0.58835|0.93735|0.90059|0.993|0.592|0.88762|0.71291|0.71511|0.89922|-|-|-|0.144399|0.22097|0.243371914|2.858024299|0.965034965|0.735264735|0.000734553|0.000421265|0.007822421
X-18525236-G-C|CDKL5|G7A|missense_variant|X-18507116-G-C|0|0|0|0|0|3/22|ENST00000379989.6:c.20G>C|ENSP00000369325.3:p.Gly7Ala|7|G/A|CCDS14186.1|0.38|0.01|60|0.966|0.479|0.02|0.681|0.78229|0.6961|0.8036|-|-|0.70375|0.51697|0.63046|0.69453|0.19589|0.43783|0.22729|0.52449|0.95536|0.90059|0.993|0.592|0.88762|0.71291|0.71511|0.89922|-|-|-|0.144399|0.22097|0.243371914|2.471564108|0.965034965|0.735264735|0.000159572|7.56823E-05|0.003633374
X-18525236-G-T|CDKL5|G7V|missense_variant|X-18507116-G-T|0|0|0|0|0|3/22|ENST00000379989.6:c.20G>T|ENSP00000369325.3:p.Gly7Val|7|G/V|CCDS14186.1|0.38|0.01|109|0.998|0.904|0|0.841|0.78229|0.82551|0.83418|-|-|0.7096|0.51697|0.76022|0.78942|0.33444|0.81033|0.39286|0.60892|0.95214|0.90059|0.993|0.592|0.88762|0.71291|0.71511|0.89922|-|-|-|0.144399|0.22097|0.243371914|2.832362308|0.965034965|0.735264735|0.001361387|0.000853804|0.01072311
X-18525238-A-C|CDKL5|N8H|missense_variant|X-18507118-A-C|0|0|0|0|0|3/22|ENST00000379989.6:c.22A>C|ENSP00000369325.3:p.Asn8His|8|N/H|CCDS14186.1|0.38|0.01|68|0.999|0.997|0.01|0.658|0.78229|0.65547|0.52677|-|-|0.42889|0.36156|0.504|0.57061|0.30771|0.39987|0.28694|0.42213|0.80326|0.67325|0.995|0.479|0.88762|0.96014|0.71511|0.69598|-|-|-|0.144399|0.22097|0.243371914|2.304880317|0.97147651|0.740172579|8.92488E-05|4.68888E-05|0.001448892
X-18525238-A-T|CDKL5|N8Y|missense_variant|X-18507118-A-T|0|0|0|0|0|3/22|ENST00000379989.6:c.22A>T|ENSP00000369325.3:p.Asn8Tyr|8|N/Y|CCDS14186.1|0.38|0.01|143|1|0.997|0|0.697|0.78229|0.75732|0.61224|-|-|0.43281|0.36156|0.52315|0.56504|0.35052|0.42916|0.40245|0.69818|0.79444|0.67325|0.995|0.479|0.88762|0.96014|0.71511|0.69598|-|-|-|0.144399|0.22097|0.243371914|2.510482174|0.97147651|0.740172579|0.004845677|0.00323238|0.00955117
X-18525238-A-G|CDKL5|N8D|missense_variant|X-18507118-A-G|0|0|1|0|0|3/22|ENST00000379989.6:c.22A>G|ENSP00000369325.3:p.Asn8Asp|8|N/D|CCDS14186.1|0.38|0.01|23|0.997|0.985|0.27|0.123|0.78229|0.36572|0.69527|-|-|0.41751|0.36156|0.38904|0.57764|0.03628|0.38454|0.21863|0.30296|0.64882|0.67325|0.995|0.479|0.88762|0.96014|0.71511|0.69598|-|-|-|0.144399|0.22097|0.243371914|1.916124158|0.97147651|0.740172579|2.47561E-06|7.74304E-07|0.000338646
X-18525239-A-C|CDKL5|N8T|missense_variant|X-18507119-A-C|0|0|0|0|0|3/22|ENST00000379989.6:c.23A>C|ENSP00000369325.3:p.Asn8Thr|8|N/T|CCDS14186.1|0.38|0.01|65|0.997|0.989|0.01|0.535|0.78229|0.51016|0.53301|-|-|0.42123|0.36156|0.47211|0.55489|0.1937|0.40841|0.32168|0.38307|0.95241|0.67325|0.996|0.479|0.88762|0.96014|0.71511|0.84413|-|-|-|0.144399|0.22097|0.243371914|1.923965194|0.97147651|0.740172579|2.29295E-05|9.75288E-06|0.000922215
X-18525239-A-T|CDKL5|N8I|missense_variant|X-18507119-A-T|0|0|0|0|0|3/22|ENST00000379989.6:c.23A>T|ENSP00000369325.3:p.Asn8Ile|8|N/I|CCDS14186.1|0.38|0.01|149|0.999|0.997|0|0.697|0.78229|0.76285|0.54095|-|-|0.41394|0.36156|0.45668|0.56036|0.25201|0.43113|0.48317|0.64556|0.95052|0.67325|0.996|0.479|0.88762|0.96014|0.71511|0.84413|-|-|-|0.144399|0.22097|0.243371914|2.542145182|0.97147651|0.740172579|0.001168358|0.000641316|0.006122789
X-18525239-A-G|CDKL5|N8S|missense_variant|X-18507119-A-G|0|0|0|0|0|3/22|ENST00000379989.6:c.23A>G|ENSP00000369325.3:p.Asn8Ser|8|N/S|CCDS14186.1|0.38|0.01|46|0.997|0.985|0.01|0.496|0.78229|0.45294|0.77129|-|-|0.41751|0.36156|0.44016|0.57039|0.13101|0.38401|0.25981|0.14255|0.94537|0.67325|0.996|0.479|0.88762|0.96014|0.71511|0.84413|-|-|-|0.144399|0.22097|0.243371914|1.487036794|0.97147651|0.740172579|5.83584E-07|1.93614E-07|0.000177716
X-18525240-T-A|CDKL5|N8K|missense_variant|X-18507120-T-A|0|0|0|0|0|3/22|ENST00000379989.6:c.24T>A|ENSP00000369325.3:p.Asn8Lys|8|N/K|CCDS14186.1|0.38|0.01|94|0.999|0.994|0|0.574|0.78229|0.62949|0.77381|-|-|0.42123|0.36156|0.45269|0.54966|0.09372|0.44072|0.30542|0.37685|0.90087|0.67325|0.996|0.479|0.88762|0.80716|0.71511|0.74316|-|-|-|0.144399|0.22097|0.243371914|2.079244092|0.97147651|0.740172579|1.01228E-05|3.63884E-06|0.000688085
X-18525240-T-G|CDKL5|N8K|missense_variant|X-18507120-T-G|0|0|0|0|0|3/22|ENST00000379989.6:c.24T>G|ENSP00000369325.3:p.Asn8Lys|8|N/K|CCDS14186.1|0.38|0.01|94|0.999|0.994|0|0.574|0.78229|0.58265|0.74185|-|-|0.42123|0.36156|0.45269|0.54966|0.09372|0.44161|0.30542|0.37685|0.90528|0.67325|0.996|0.479|0.88762|0.80716|0.71511|0.74316|-|-|-|0.144399|0.22097|0.243371914|2.079244092|0.97147651|0.740172579|1.01228E-05|3.63884E-06|0.000688085
X-18525241-G-A|CDKL5|V9M|missense_variant|X-18507121-G-A|0|0|0|0|0|3/22|ENST00000379989.6:c.25G>A|ENSP00000369325.3:p.Val9Met|9|V/M|CCDS14186.1|0.38|0.01|21|0.999|0.997|0.01|0.616|0.78229|0.76887|0.95372|-|-|0.46416|0.51697|0.58059|0.60829|0.41734|0.41522|0.17221|0.62301|0.93735|0.90059|0.997|0.592|0.88762|0.71291|0.71511|0.89922|-|-|-|0.144399|0.22097|0.243371914|2.16132611|0.967741935|0.737327189|0.002970561|0.002136375|0.005466246
X-18525241-G-C|CDKL5|V9L|missense_variant|X-18507121-G-C|0|0|0|0|0|3/22|ENST00000379989.6:c.25G>C|ENSP00000369325.3:p.Val9Leu|9|V/L|CCDS14186.1|0.38|0.01|32|0.994|0.978|0.02|0.391|0.78229|0.51828|0.78803|-|-|0.41059|0.51697|0.51891|0.57363|0.21202|0.41194|0.17428|0.62379|0.95536|0.90059|0.997|0.592|0.88762|0.71291|0.71511|0.89922|-|-|-|0.144399|0.22097|0.243371914|1.47624237|0.967741935|0.737327189|0.00066554|0.000341414|0.003023371
X-18525241-G-T|CDKL5|V9L|missense_variant|X-18507121-G-T|0|0|0|0|0|3/22|ENST00000379989.6:c.25G>T|ENSP00000369325.3:p.Val9Leu|9|V/L|CCDS14186.1|0.38|0.01|32|0.994|0.978|0.02|0.391|0.78229|0.53667|0.77381|-|-|0.41059|0.51697|0.51891|0.57363|0.21202|0.41123|0.17428|0.62379|0.95214|0.90059|0.997|0.592|0.88762|0.71291|0.71511|0.89922|-|-|-|0.144399|0.22097|0.243371914|1.47624237|0.967741935|0.737327189|0.00066554|0.000341414|0.003023371
X-18525242-T-A|CDKL5|V9E|missense_variant|X-18507122-T-A|0|0|0|0|0|3/22|ENST00000379989.6:c.26T>A|ENSP00000369325.3:p.Val9Glu|9|V/E|CCDS14186.1|0.38|0.01|121|0.999|0.996|0.01|0.535|0.78229|0.6374|0.41243|-|-|0.46416|0.36156|0.57081|0.60207|0.39678|0.45979|0.31762|0.79314|0.90087|0.67325|0.997|0.479|0.88762|0.80716|0.71511|0.74316|-|-|-|0.144399|0.22097|0.243371914|2.533115865|0.967741935|0.737327189|0.02421532|0.01874724|0.01743986
X-18525242-T-C|CDKL5|V9A|missense_variant|X-18507122-T-C|0|0|0|0|0|3/22|ENST00000379989.6:c.26T>C|ENSP00000369325.3:p.Val9Ala|9|V/A|CCDS14186.1|0.38|0.01|64|0.997|0.978|0.01|0.419|0.78229|0.47744|0.75331|-|-|0.44858|0.36156|0.5728|0.60903|0.29851|0.39918|0.17221|0.68227|0.88401|0.67325|0.997|0.479|0.88762|0.80716|0.71511|0.74316|-|-|-|0.144399|0.22097|0.243371914|1.803111627|0.967741935|0.737327189|0.002736946|0.001678181|0.005641563
X-18525242-T-G|CDKL5|V9G|missense_variant|X-18507122-T-G|0|0|0|0|0|3/22|ENST00000379989.6:c.26T>G|ENSP00000369325.3:p.Val9Gly|9|V/G|CCDS14186.1|0.38|0.01|109|0.999|0.996|0|0.54|0.78229|0.52225|0.76752|-|-|0.4678|0.36156|0.58448|0.6214|0.47768|0.81033|0.3577|0.78765|0.90528|0.67325|0.997|0.479|0.88762|0.80716|0.71511|0.74316|-|-|-|0.144399|0.22097|0.243371914|2.11186411|0.967741935|0.737327189|0.04011331|0.0353372|0.02181121
X-18525244-A-C|CDKL5|M10L|missense_variant|X-18507124-A-C|0|0|0|0|0|3/22|ENST00000379989.6:c.28A>C|ENSP00000369325.3:p.Met10Leu|10|M/L|CCDS14186.1|0.38|0.01|15|0.855|0.813|0.02|0.383|0.78229|0.33551|0.27789|-|-|0.39585|0.36156|0.35911|0.54421|0.0274|0.48823|0.46111|0.72505|0.95241|0.67325|0.998|0.479|0.88762|0.96014|0.71511|0.84413|-|-|-|0.144399|0.22097|0.243371914|1.289618489|0.975|0.742857143|0.000635601|0.000250191|0.005274886
X-18525244-A-T|CDKL5|M10L|missense_variant|X-18507124-A-T|0|0|0|0|0|3/22|ENST00000379989.6:c.28A>T|ENSP00000369325.3:p.Met10Leu|10|M/L|CCDS14186.1|0.38|0.01|15|0.855|0.813|0.02|0.383|0.78229|0.33541|0.27356|-|-|0.39585|0.36156|0.35911|0.54421|0.0274|0.48823|0.46111|0.72505|0.95052|0.67325|0.998|0.479|0.88762|0.96014|0.71511|0.84413|-|-|-|0.144399|0.22097|0.243371914|1.289618489|0.975|0.742857143|0.000635601|0.000250191|0.005274886
X-18525244-A-G|CDKL5|M10V|missense_variant|X-18507124-A-G|0|0|0|0|0|3/22|ENST00000379989.6:c.28A>G|ENSP00000369325.3:p.Met10Val|10|M/V|CCDS14186.1|0.38|0.01|21|0.969|0.914|0|0.445|0.78229|0.39504|0.66521|-|-|0.4075|0.36156|0.5004|0.53799|0.12305|0.49306|0.61818|0.75732|0.94537|0.67325|0.998|0.479|0.88762|0.96014|0.71511|0.84413|-|-|-|0.144399|0.22097|0.243371914|1.399287944|0.975|0.742857143|0.001971934|0.000927003|0.01044282
X-18525245-T-A|CDKL5|M10K|missense_variant|X-18507125-T-A|0|0|0|0|0|3/22|ENST00000379989.6:c.29T>A|ENSP00000369325.3:p.Met10Lys|10|M/K|CCDS14186.1|0.38|0.01|95|0.987|0.942|0|0.451|0.78229|0.55161|0.41549|-|-|0.43674|0.36156|0.51638|0.55231|0.09724|0.58814|0.77433|0.83725|0.90087|0.67325|0.998|0.479|0.88762|0.80716|0.71511|0.74316|-|-|-|0.144399|0.22097|0.243371914|2.080502917|0.975|0.742857143|0.004727923|0.00223881|0.0213151
X-18525245-T-C|CDKL5|M10T|missense_variant|X-18507125-T-C|0|0|0|0|0|3/22|ENST00000379989.6:c.29T>C|ENSP00000369325.3:p.Met10Thr|10|M/T|CCDS14186.1|0.38|0.01|81|0.987|0.942|0|0.446|0.78229|0.42441|0.58019|-|-|0.41751|0.36156|0.51638|0.55231|0.09751|0.52|0.78434|0.7292|0.88401|0.67325|0.998|0.479|0.88762|0.80716|0.71511|0.74316|-|-|-|0.144399|0.22097|0.243371914|1.587294843|0.975|0.742857143|0.00112397|0.00049789|0.01117883
X-18525245-T-G|CDKL5|M10R|missense_variant|X-18507125-T-G|0|0|0|0|0|3/22|ENST00000379989.6:c.29T>G|ENSP00000369325.3:p.Met10Arg|10|M/R|CCDS14186.1|0.38|0.01|91|0.996|0.974|0|0.451|0.78229|0.51419|0.43242|-|-|0.43281|0.36156|0.53358|0.56798|0.16498|0.58814|0.78265|0.84226|0.90528|0.67325|0.998|0.479|0.88762|0.80716|0.71511|0.74316|-|-|-|0.144399|0.22097|0.243371914|2.045401537|0.975|0.742857143|0.008285521|0.004405516|0.02564723
X-18525246-G-A|CDKL5|M10I|missense_variant|X-18507126-G-A|0|0|0|0|0|3/22|ENST00000379989.6:c.30G>A|ENSP00000369325.3:p.Met10Ile|10|M/I|CCDS14186.1|0.38|0.01|10|0.969|0.914|0|0.445|0.83615|0.55166|0.8632|-|-|0.4047|0.51697|0.44767|0.56831|0.04985|0.5297|0.60936|0.68702|0.92279|0.91137|0.998|0.592|0.88762|0.71291|0.71511|0.89936|-|-|-|0.144399|0.22097|0.243371914|1.50760772|0.975|0.742857143|0.000451285|0.000180116|0.005772822
X-18525246-G-C|CDKL5|M10I|missense_variant|X-18507126-G-C|0|0|0|0|0|3/22|ENST00000379989.6:c.30G>C|ENSP00000369325.3:p.Met10Ile|10|M/I|CCDS14186.1|0.38|0.01|10|0.969|0.914|0|0.445|0.83615|0.52382|0.85972|-|-|0.4047|0.51697|0.44767|0.56831|0.04985|0.5297|0.60936|0.68702|0.94593|0.91137|0.998|0.592|0.88762|0.71291|0.71511|0.89936|-|-|-|0.144399|0.22097|0.243371914|1.50760772|0.975|0.742857143|0.000451285|0.000180116|0.005772822
X-18525246-G-T|CDKL5|M10I|missense_variant|X-18507126-G-T|0|0|0|0|0|3/22|ENST00000379989.6:c.30G>T|ENSP00000369325.3:p.Met10Ile|10|M/I|CCDS14186.1|0.38|0.01|10|0.969|0.914|0|0.445|0.83615|0.53705|0.86232|-|-|0.4047|0.51697|0.44767|0.56831|0.04985|0.5297|0.60936|0.68702|0.94197|0.91137|0.998|0.592|0.88762|0.71291|0.71511|0.89936|-|-|-|0.144399|0.22097|0.243371914|1.50760772|0.975|0.742857143|0.000451285|0.000180116|0.005772822
X-18525247-A-C|CDKL5|N11H|missense_variant|X-18507127-A-C|0|0|0|0|0|3/22|ENST00000379989.6:c.31A>C|ENSP00000369325.3:p.Asn11His|11|N/H|CCDS14186.1|0.38|0.01|68|0.999|0.997|0|0.627|0.83615|0.61007|0.80291|-|-|0.46416|0.37417|0.50627|0.55961|0.23748|0.44991|0.69433|0.5211|0.9388|0.6909|0.998|0.479|0.88762|0.96014|0.71511|0.84456|-|-|-|-0.377293|0.22097|0.243371914|2.110511166|0.980421687|0.746987952|0.000189739|9.1725E-05|0.004413645
X-18525247-A-T|CDKL5|N11Y|missense_variant|X-18507127-A-T|0|0|0|0|0|3/22|ENST00000379989.6:c.31A>T|ENSP00000369325.3:p.Asn11Tyr|11|N/Y|CCDS14186.1|0.38|0.01|143|1|0.997|0|0.627|0.83615|0.70148|0.66249|-|-|0.4678|0.37417|0.53943|0.60167|0.33563|0.47981|0.87805|0.75993|0.93588|0.6909|0.998|0.479|0.88762|0.96014|0.71511|0.84456|-|-|-|-0.377293|0.22097|0.243371914|2.306998831|0.980421687|0.746987952|0.009371491|0.006170108|0.02920794
X-18525247-A-G|CDKL5|N11D|missense_variant|X-18507127-A-G|0|0|0|0|0|3/22|ENST00000379989.6:c.31A>G|ENSP00000369325.3:p.Asn11Asp|11|N/D|CCDS14186.1|0.38|0.01|23|0.997|0.985|0.08|0.3|0.83615|0.36229|0.76253|-|-|0.4047|0.37417|0.38656|0.54877|0.01015|0.43442|0.68368|0.36747|0.93218|0.6909|0.998|0.479|0.88762|0.96014|0.71511|0.84456|-|-|-|-0.377293|0.22097|0.243371914|1.536885339|0.980421687|0.746987952|4.59459E-06|1.39248E-06|0.000916743
X-18525248-A-C|CDKL5|N11T|missense_variant|X-18507128-A-C|0|0|0|0|0|3/22|ENST00000379989.6:c.32A>C|ENSP00000369325.3:p.Asn11Thr|11|N/T|CCDS14186.1|0.39|0.01|65|0.997|0.989|0|0.452|0.83615|0.47404|0.78475|-|-|0.45638|0.37417|0.50286|0.55231|0.15272|0.44246|0.74783|0.5211|0.9388|0.6909|0.998|0.479|0.88762|0.96014|0.71511|0.84456|-|-|-|-0.377293|0.22097|0.243371914|1.513888422|0.980421687|0.746987952|0.000101794|4.28024E-05|0.003883583
X-18525248-A-T|CDKL5|N11I|missense_variant|X-18507128-A-T|0|0|0|0|0|3/22|ENST00000379989.6:c.32A>T|ENSP00000369325.3:p.Asn11Ile|11|N/I|CCDS14186.1|0.39|0.01|149|0.999|0.997|0|0.588|0.83615|0.5748|0.57697|-|-|0.4782|0.37417|0.6235|0.65469|0.30899|0.46422|0.91207|0.76432|0.93588|0.6909|0.998|0.479|0.88762|0.96014|0.71511|0.84456|-|-|-|-0.377293|0.22097|0.243371914|2.216291603|0.980421687|0.746987952|0.008180291|0.005167549|0.03046586
X-18525248-A-G|CDKL5|N11S|missense_variant|X-18507128-A-G|0|0|0|0|0|3/22|ENST00000379989.6:c.32A>G|ENSP00000369325.3:p.Asn11Ser|11|N/S|CCDS14186.1|0.39|0.01|46|0.997|0.985|0.01|0.409|0.83615|0.43283|0.95778|-|-|0.41751|0.37417|0.3559|0.62184|0.04941|0.41886|0.66621|0.16484|0.93218|0.6909|0.998|0.479|0.88762|0.96014|0.71511|0.84456|-|-|-|-0.377293|0.22097|0.243371914|1.186006799|0.980421687|0.746987952|4.10128E-07|1.17314E-07|0.0003111
X-18525249-T-A|CDKL5|N11K|missense_variant|X-18507129-T-A|0|0|0|0|0|3/22|ENST00000379989.6:c.33T>A|ENSP00000369325.3:p.Asn11Lys|11|N/K|CCDS14186.1|0.38|0.01|94|0.999|0.994|0.01|0.413|0.83615|0.58499|0.90863|-|-|0.42889|0.37417|0.39771|0.59092|0.08675|0.45523|0.75102|0.39936|0.8781|0.6909|0.998|0.479|0.88762|0.80716|0.71511|0.74329|-|-|-|-0.377293|0.22097|0.243371914|1.665384134|0.980421687|0.746987952|1.23464E-05|4.32698E-06|0.001553185
X-18525249-T-G|CDKL5|N11K|missense_variant|X-18507129-T-G|0|0|0|0|0|3/22|ENST00000379989.6:c.33T>G|ENSP00000369325.3:p.Asn11Lys|11|N/K|CCDS14186.1|0.38|0.01|94|0.999|0.994|0.01|0.413|0.83615|0.55484|0.90863|-|-|0.42889|0.37417|0.39771|0.59092|0.08675|0.45435|0.75102|0.39936|0.88401|0.6909|0.998|0.479|0.88762|0.80716|0.71511|0.74329|-|-|-|-0.377293|0.22097|0.243371914|1.665384134|0.980421687|0.746987952|1.23464E-05|4.32698E-06|0.001553185
X-18525250-A-C|CDKL5|K12Q|missense_variant|X-18507130-A-C|0|0|0|0|0|3/22|ENST00000379989.6:c.34A>C|ENSP00000369325.3:p.Lys12Gln|12|K/Q|CCDS14186.1|0.38|0.01|53|0.998|0.852|0.01|0.535|0.83615|0.47744|0.64682|-|-|0.44858|0.37417|0.44076|0.47645|0.21545|0.44626|0.6259|0.51003|0.9388|0.6909|0.998|0.479|0.88762|0.96014|0.71511|0.84456|-|-|-|-0.377293|0.22097|0.243371914|1.983718988|0.985465116|0.750830565|0.000135302|6.16942E-05|0.003335656
X-18525250-A-G|CDKL5|K12E|missense_variant|X-18507130-A-G|0|0|0|0|0|3/22|ENST00000379989.6:c.34A>G|ENSP00000369325.3:p.Lys12Glu|12|K/E|CCDS14186.1|0.38|0.01|56|0.992|0.715|0|0.534|0.83615|0.53141|0.95937|-|-|0.44066|0.37417|0.4038|0.4345|0.19501|0.45577|0.63049|0.69657|0.93218|0.6909|0.998|0.479|0.88762|0.96014|0.71511|0.84456|-|-|-|-0.377293|0.22097|0.243371914|2.179149795|0.985465116|0.750830565|0.001402386|0.000692501|0.009219187
X-18525251-A-C|CDKL5|K12T|missense_variant|X-18507131-A-C|0|0|0|0|0|3/22|ENST00000379989.6:c.35A>C|ENSP00000369325.3:p.Lys12Thr|12|K/T|CCDS14186.1|0.38|0.01|78|0.993|0.796|0|0.574|0.51852|0.46986|0.89084|-|-|0.4525|0.19328|0.44335|0.42178|0.32425|0.42361|0.7835|0.63625|0.88167|0.47689|0.998|0.479|0.88762|0.96014|0.71511|0.84456|-|-|-|-0.377293|0.22097|0.243371914|2.116632881|0.985465116|0.750830565|0.001620023|0.000954068|0.01149535
X-18525251-A-T|CDKL5|K12I|missense_variant|X-18507131-A-T|0|0|0|0|0|3/22|ENST00000379989.6:c.35A>T|ENSP00000369325.3:p.Lys12Ile|12|K/I|CCDS14186.1|0.38|0.01|102|0.386|0.075|0|0.697|0.51852|0.73873|0.70784|-|-|0.46416|0.19328|0.30743|0.09139|0.38382|0.43509|0.89891|0.54123|0.85433|0.47689|0.998|0.479|0.88762|0.96014|0.71511|0.84456|-|-|-|-0.377293|0.22097|0.243371914|3.079873048|0.985465116|0.750830565|0.000706636|0.000433231|0.009431836
X-18525251-A-G|CDKL5|K12R|missense_variant|X-18507131-A-G|0|0|0|0|0|3/22|ENST00000379989.6:c.35A>G|ENSP00000369325.3:p.Lys12Arg|12|K/R|CCDS14186.1|0.38|0.01|26|0.992|0.778|0.06|0.412|0.51852|0.3365|0.83125|-|-|0.41059|0.19328|0.34802|0.39238|0.10311|0.38596|0.48649|0.41333|0.87701|0.47689|0.998|0.479|0.88762|0.96014|0.71511|0.84456|-|-|-|-0.377293|0.22097|0.243371914|1.517493972|0.985465116|0.750830565|1.63049E-05|5.8289E-06|0.001074673
X-18525252-A-C|CDKL5|K12N|missense_variant|X-18507132-A-C|0|0|0|0|0|3/22|ENST00000379989.6:c.36A>C|ENSP00000369325.3:p.Lys12Asn|12|K/N|CCDS14186.1|0.38|0.01|94|0.998|0.852|0.01|0.535|0.83615|0.54374|0.92514|-|-|0.42889|0.37417|0.39245|0.49993|0.15239|0.48738|0.70749|0.27595|0.9388|0.6909|0.998|0.479|0.88762|0.96014|0.71511|0.84456|-|-|-|-0.377293|0.22097|0.243371914|2.09655406|0.985465116|0.750830565|3.74293E-06|1.33551E-06|0.000809384
X-18525252-A-T|CDKL5|K12N|missense_variant|X-18507132-A-T|0|0|0|0|0|3/22|ENST00000379989.6:c.36A>T|ENSP00000369325.3:p.Lys12Asn|12|K/N|CCDS14186.1|0.38|0.01|94|0.998|0.852|0.01|0.535|0.83615|0.54622|0.93677|-|-|0.42889|0.37417|0.39245|0.49993|0.15239|0.48738|0.70749|0.27595|0.93588|0.6909|0.998|0.479|0.88762|0.96014|0.71511|0.84456|-|-|-|-0.377293|0.22097|0.243371914|2.09655406|0.985465116|0.750830565|3.74293E-06|1.33551E-06|0.000809384
X-18525253-T-A|CDKL5|F13I|missense_variant|X-18507133-T-A|0|0|0|0|0|3/22|ENST00000379989.6:c.37T>A|ENSP00000369325.3:p.Phe13Ile|13|F/I|CCDS14186.1|0.37|0.01|21|1|0.998|0.02|0.471|0.78229|0.64813|0.52519|-|-|0.53743|0.36156|0.7385|0.78861|0.3711|0.45892|0.69548|0.77678|0.87592|0.67325|0.998|0.479|0.88762|0.80716|0.71511|0.74316|-|-|-|-0.377293|0.22097|0.243371914|2.168213744|0.990168539|0.754414125|0.01433876|0.009824994|0.02968519
X-18525253-T-C|CDKL5|F13L|missense_variant|X-18507133-T-C|0|0|0|0|0|3/22|ENST00000379989.6:c.37T>C|ENSP00000369325.3:p.Phe13Leu|13|F/L|CCDS14186.1|0.37|0.01|22|0.999|0.992|0|0.463|0.78229|0.57644|0.97023|-|-|0.53099|0.36156|0.67881|0.72665|0.29803|0.46116|0.68488|0.80902|0.85494|0.67325|0.998|0.479|0.88762|0.80716|0.71511|0.74316|-|-|-|-0.377293|0.22097|0.243371914|1.818351594|0.990168539|0.754414125|0.01290804|0.008000111|0.02927522
X-18525253-T-G|CDKL5|F13V|missense_variant|X-18507133-T-G|0|0|0|0|0|3/22|ENST00000379989.6:c.37T>G|ENSP00000369325.3:p.Phe13Val|13|F/V|CCDS14186.1|0.37|0.01|50|1|0.998|0|0.532|0.78229|0.58207|0.50944|-|-|0.53743|0.36156|0.73109|0.77885|0.64854|0.47611|0.72666|0.84933|0.8814|0.67325|0.998|0.479|0.88762|0.80716|0.71511|0.74316|-|-|-|-0.377293|0.22097|0.243371914|2.094596305|0.990168539|0.754414125|0.2273337|0.2486695|0.08505872
X-18525254-T-A|CDKL5|F13Y|missense_variant|X-18507134-T-A|0|0|0|0|0|3/22|ENST00000379989.6:c.38T>A|ENSP00000369325.3:p.Phe13Tyr|13|F/Y|CCDS14186.1|0.37|0.01|22|0.999|0.995|0.58|0.005|0.83615|0.26465|0.14015|-|-|0.25677|0.37417|0.25854|0.18778|0.00573|0.42568|0.00829|0.65644|0.8781|0.6909|0.998|0.479|0.88762|0.80716|0.71511|0.74329|-|-|-|-0.377293|0.22097|0.243371914|1.549691917|0.990168539|0.754414125|0.000199154|6.92514E-05|0.001107768
X-18525254-T-C|CDKL5|F13S|missense_variant|X-18507134-T-C|0|0|0|0|0|3/22|ENST00000379989.6:c.38T>C|ENSP00000369325.3:p.Phe13Ser|13|F/S|CCDS14186.1|0.37|0.01|155|1|0.999|0|0.566|0.83615|0.59156|0.94682|-|-|0.53743|0.37417|0.76193|0.81749|0.82485|0.46917|0.77517|0.97276|0.85779|0.6909|0.998|0.479|0.88762|0.80716|0.71511|0.74329|-|-|-|-0.377293|0.22097|0.243371914|2.609091972|0.990168539|0.754414125|0.8480706|0.9004211|0.2359759
X-18525254-T-G|CDKL5|F13C|missense_variant|X-18507134-T-G|0|0|0|0|0|3/22|ENST00000379989.6:c.38T>G|ENSP00000369325.3:p.Phe13Cys|13|F/C|CCDS14186.1|0.37|0.01|205|1|0.999|0|0.778|0.83615|0.79917|0.69216|-|-|0.53743|0.37417|0.76193|0.81749|0.82485|0.47761|0.79445|0.95452|0.88401|0.6909|0.998|0.479|0.88762|0.80716|0.71511|0.74329|-|-|-|-0.377293|0.22097|0.243371914|2.95023919|0.990168539|0.754414125|0.8139807|0.8751662|0.2227629
X-18525255-T-A|CDKL5|F13L|missense_variant|X-18507135-T-A|0|0|0|0|0|3/22|ENST00000379989.6:c.39T>A|ENSP00000369325.3:p.Phe13Leu|13|F/L|CCDS14186.1|0.37|0.01|22|0.999|0.992|0|0.463|0.83615|0.58723|0.97405|-|-|0.53099|0.37417|0.68071|0.72753|0.29803|0.48099|0.68488|0.80902|0.8781|0.6909|0.998|0.479|0.88762|0.80716|0.71511|0.74329|-|-|-|-0.377293|0.22097|0.243371914|1.818351594|0.990168539|0.754414125|0.01290804|0.008000111|0.02927522
X-18525255-T-G|CDKL5|F13L|missense_variant|X-18507135-T-G|0|0|0|0|0|3/22|ENST00000379989.6:c.39T>G|ENSP00000369325.3:p.Phe13Leu|13|F/L|CCDS14186.1|0.37|0.01|22|0.999|0.992|0|0.463|0.83615|0.5748|0.97405|-|-|0.53099|0.37417|0.68071|0.72753|0.29803|0.48099|0.68488|0.80902|0.88401|0.6909|0.998|0.479|0.88762|0.80716|0.71511|0.74329|-|-|-|-0.377293|0.22097|0.243371914|1.818351594|0.990168539|0.754414125|0.01290804|0.008000111|0.02927522
X-18525256-G-A|CDKL5|E14K|missense_variant|X-18507136-G-A|0|0|0|0|0|3/22|ENST00000379989.6:c.40G>A|ENSP00000369325.3:p.Glu14Lys|14|E/K|CCDS14186.1|0.37|0.01|56|0.996|0.829|0.01|0.622|0.83615|0.87103|0.97481|-|-|0.65761|0.51697|0.67872|0.71361|0.409|0.5297|0.60936|0.69179|0.92279|0.91137|0.998|0.592|0.88762|0.71291|0.71511|0.89936|-|-|-|-0.377293|0.22097|0.243371914|2.306998831|0.985135135|0.750579151|0.00631949|0.004434506|0.02357225
X-18525256-G-C|CDKL5|E14Q|missense_variant|X-18507136-G-C|0|0|0|0|0|3/22|ENST00000379989.6:c.40G>C|ENSP00000369325.3:p.Glu14Gln|14|E/Q|CCDS14186.1|0.37|0.01|29|1|0.958|0.02|0.648|0.83615|0.57096|0.8226|-|-|0.66126|0.51697|0.68947|0.70161|0.42563|0.49795|0.50298|0.57472|0.94593|0.91137|0.998|0.592|0.88762|0.71291|0.71511|0.89936|-|-|-|-0.377293|0.22097|0.243371914|2.290333209|0.985135135|0.750579151|0.001503885|0.00100911|0.0107061
X-18525257-A-C|CDKL5|E14A|missense_variant|X-18507137-A-C|0|0|0|0|0|3/22|ENST00000379989.6:c.41A>C|ENSP00000369325.3:p.Glu14Ala|14|E/A|CCDS14186.1|0.36|0.01|107|0.619|0.114|0|0.661|0.51852|0.67704|0.72636|-|-|0.67023|0.19315|0.54868|0.55938|0.7736|0.45418|0.7776|0.61832|0.85918|0.52081|0.997|0.479|0.88762|0.96014|0.71511|0.84456|-|-|-|-0.377293|0.22097|0.243371914|2.24478014|0.985135135|0.750579151|0.03358664|0.04069626|0.0471037
X-18525257-A-T|CDKL5|E14V|missense_variant|X-18507137-A-T|0|0|0|0|0|3/22|ENST00000379989.6:c.41A>T|ENSP00000369325.3:p.Glu14Val|14|E/V|CCDS14186.1|0.36|0.01|121|0.998|0.852|0.01|0.671|0.51852|0.76498|0.57769|-|-|0.67198|0.19315|0.67533|0.68863|0.58942|0.47214|0.82865|0.75819|0.87404|0.52081|0.997|0.479|0.88762|0.96014|0.71511|0.84456|-|-|-|-0.377293|0.22097|0.243371914|2.492210878|0.985135135|0.750579151|0.05489776|0.05391256|0.07340171
X-18525257-A-G|CDKL5|E14G|missense_variant|X-18507137-A-G|0|0|0|0|0|3/22|ENST00000379989.6:c.41A>G|ENSP00000369325.3:p.Glu14Gly|14|E/G|CCDS14186.1|0.36|0.01|98|0.992|0.778|0|0.71|0.51852|0.77915|0.82189|-|-|0.6804|0.19315|0.74484|0.76295|0.8449|0.45809|0.83193|0.77589|0.87714|0.52081|0.997|0.479|0.88762|0.96014|0.71511|0.84456|-|-|-|-0.377293|0.22097|0.243371914|2.498766391|0.985135135|0.750579151|0.3246731|0.4205579|0.1397407
X-18525258-G-C|CDKL5|E14D|missense_variant|X-18507138-G-C|0|0|0|0|0|3/22|ENST00000379989.6:c.42G>C|ENSP00000369325.3:p.Glu14Asp|14|E/D|CCDS14186.1|0.36|0.01|0|0.996|0.87|0.02|0.559|0.58389|0.7054|0.80916|-|-|0.67554|0.26387|0.67339|0.70996|0.5014|0.40596|0.4425|0.59947|0.81829|0.62321|0.997|0.592|0.88762|0.71291|0.71511|0.7289|-|-|-|-0.377293|0.22097|0.243371914|1.936903532|0.985135135|0.750579151|0.003643687|0.002812212|0.01378027
X-18525258-G-T|CDKL5|E14D|missense_variant|X-18507138-G-T|0|0|0|0|0|3/22|ENST00000379989.6:c.42G>T|ENSP00000369325.3:p.Glu14Asp|14|E/D|CCDS14186.1|0.36|0.01|0|0.996|0.87|0.02|0.559|0.58389|0.72587|0.81057|-|-|0.67554|0.26387|0.67339|0.70996|0.5014|0.40596|0.4425|0.59947|0.80629|0.62321|0.997|0.592|0.88762|0.71291|0.71511|0.7289|-|-|-|-0.377293|0.22097|0.243371914|1.936903532|0.985135135|0.750579151|0.003643687|0.002812212|0.01378027
X-18525259-A-C|CDKL5|I15L|missense_variant|X-18507139-A-C|0|0|0|0|0|3/22|ENST00000379989.6:c.43A>C|ENSP00000369325.3:p.Ile15Leu|15|I/L|CCDS14186.1|0.36|0.01|5|0.689|0.35|0.03|0.366|0.51852|0.29362|0.30837|-|-|0.41394|0.1409|0.30123|0.13317|0.23287|0.27766|0.34971|0.52195|0.70529|0.30058|0.997|0.479|0.88762|0.96014|0.71511|0.681|-|-|-|-0.377293|0.22097|0.243371914|1.406037743|0.98046875|0.74702381|0.000185464|8.90134E-05|0.002241645
X-18525259-A-T|CDKL5|I15F|missense_variant|X-18507139-A-T|0|0|0|0|0|3/22|ENST00000379989.6:c.43A>T|ENSP00000369325.3:p.Ile15Phe|15|I/F|CCDS14186.1|0.36|0.01|21|0.994|0.892|0.01|0.494|0.51852|0.31214|0.37578|-|-|0.4678|0.1409|0.53987|0.58713|0.33563|0.36517|0.63977|0.62847|0.68802|0.30058|0.997|0.479|0.88762|0.96014|0.71511|0.681|-|-|-|-0.377293|0.22097|0.243371914|2.338938542|0.98046875|0.74702381|0.001633133|0.000990446|0.009484053
X-18525259-A-G|CDKL5|I15V|missense_variant|X-18507139-A-G|0|0|0|0|0|3/22|ENST00000379989.6:c.43A>G|ENSP00000369325.3:p.Ile15Val|15|I/V|CCDS14186.1|0.36|0.01|29|0.122|0.03|1|0.004|0.51852|0.13695|0.22418|-|-|0.43281|0.1409|0.25818|0.16458|0.23439|0.2638|0.06265|0.21387|0.52712|0.30058|0.997|0.479|0.88762|0.96014|0.71511|0.681|-|-|-|-0.377293|0.22097|0.243371914|1.245424699|0.98046875|0.74702381|3.07117E-06|1.22664E-06|0.000249312
X-18525260-T-A|CDKL5|I15N|missense_variant|X-18507140-T-A|0|0|0|0|0|3/22|ENST00000379989.6:c.44T>A|ENSP00000369325.3:p.Ile15Asn|15|I/N|CCDS14186.1|0.37|0.01|149|0.998|0.948|0.24|0.267|0.83615|0.61525|0.48142|-|-|0.48147|0.37417|0.60608|0.59941|0.39223|0.40096|0.82106|0.6894|0.8781|0.6909|0.996|0.479|0.88762|0.80716|0.71511|0.74329|-|-|-|-0.377293|0.22097|0.243371914|3.01023712|0.98046875|0.74702381|0.005560635|0.003844441|0.02102556
X-18525260-T-C|CDKL5|I15T|missense_variant|X-18507140-T-C|0|0|0|0|0|3/22|ENST00000379989.6:c.44T>C|ENSP00000369325.3:p.Ile15Thr|15|I/T|CCDS14186.1|0.37|0.01|89|0.961|0.721|0.1|0.374|0.83615|0.34012|0.45622|-|-|0.47134|0.37417|0.56086|0.60557|0.33932|0.3777|0.63049|0.71191|0.85779|0.6909|0.996|0.479|0.88762|0.80716|0.71511|0.74329|-|-|-|-0.377293|0.22097|0.243371914|2.044820541|0.98046875|0.74702381|0.005093027|0.003272113|0.01532493
X-18525260-T-G|CDKL5|I15S|missense_variant|X-18507140-T-G|0|0|0|0|0|3/22|ENST00000379989.6:c.44T>G|ENSP00000369325.3:p.Ile15Ser|15|I/S|CCDS14186.1|0.37|0.01|142|0.994|0.892|0.1|0.374|0.83615|0.45095|0.41802|-|-|0.4782|0.37417|0.62667|0.65655|0.71686|0.40588|0.74783|0.76787|0.88401|0.6909|0.996|0.479|0.88762|0.80716|0.71511|0.74329|-|-|-|-0.377293|0.22097|0.243371914|2.235675101|0.98046875|0.74702381|0.1475694|0.1760897|0.05943889
X-18525261-C-G|CDKL5|I15M|missense_variant|X-18507141-C-G|0|0|0|0|0|3/22|ENST00000379989.6:c.45C>G|ENSP00000369325.3:p.Ile15Met|15|I/M|CCDS14186.1|0.38|0.01|10|0.994|0.925|0.03|0.367|0.5862|0.30582|0.43473|-|-|0.4782|0.2645|0.60235|0.6972|0.37962|0.34919|0.40821|0.60656|0.81584|0.61748|0.995|-0.202|0.88762|0.171|0.71511|0.63218|-|-|-|-0.377293|0.22097|0.243371914|1.450522553|0.98046875|0.74702381|0.001684092|0.001083533|0.006554461
X-18525262-C-A|CDKL5|L16I|missense_variant|X-18507142-C-A|0|0|0|0|0|3/22|ENST00000379989.6:c.46C>A|ENSP00000369325.3:p.Leu16Ile|16|L/I|CCDS14186.1|0.37|0.01|5|0.999|0.998|0.1|0.535|0.83615|0.69044|0.50581|-|-|0.46416|0.51697|0.47954|0.52707|0.21492|0.52|0.21863|0.60025|0.89481|0.91137|0.996|0.592|0.88762|0.48983|0.71511|0.73917|-|-|-|-0.377293|0.22097|0.243371914|2.349348229|0.784848485|0.654040404|0.001398209|0.000655684|0.006397911
X-18525262-C-T|CDKL5|L16F|missense_variant|X-18507142-C-T|0|0|0|0|0|3/22|ENST00000379989.6:c.46C>T|ENSP00000369325.3:p.Leu16Phe|16|L/F|CCDS14186.1|0.37|0.01|22|1|0.999|0|0.77|0.83615|0.86167|0.87469|-|-|0.50199|0.51697|0.68491|0.71767|0.69677|0.58814|0.5739|0.81954|0.86793|0.91137|0.996|0.592|0.88762|0.48983|0.71511|0.73917|-|-|-|-0.377293|0.22097|0.243371914|2.551366218|0.784848485|0.654040404|0.474107|0.5158969|0.1192008
X-18525262-C-G|CDKL5|L16V|missense_variant|X-18507142-C-G|0|0|0|0|0|3/22|ENST00000379989.6:c.46C>G|ENSP00000369325.3:p.Leu16Val|16|L/V|CCDS14186.1|0.37|0.01|32|0.999|0.998|0.02|0.632|0.83615|0.7513|0.65142|-|-|0.4782|0.51697|0.56416|0.58671|0.31992|0.5297|0.3358|0.69898|0.90131|0.91137|0.996|0.592|0.88762|0.48983|0.71511|0.73917|-|-|-|-0.377293|0.22097|0.243371914|2.268414616|0.784848485|0.654040404|0.01118605|0.006643533|0.01783308
X-18525263-T-A|CDKL5|L16H|missense_variant|X-18507143-T-A|0|0|0|0|0|3/22|ENST00000379989.6:c.47T>A|ENSP00000369325.3:p.Leu16His|16|L/H|CCDS14186.1|0.37|0.01|99|1|1|0|0.85|0.83615|0.82055|0.36805|-|-|0.50729|0.37417|0.66682|0.70702|0.75955|0.58814|0.79192|0.90027|0.8781|0.6909|0.997|0.479|0.88762|0.80716|0.71511|0.74329|-|-|-|-0.377293|0.22097|0.243371914|2.905884914|0.784848485|0.654040404|0.8077074|0.8525221|0.2642158
X-18525263-T-C|CDKL5|L16P|missense_variant|X-18507143-T-C|0|0|0|0|0|3/22|ENST00000379989.6:c.47T>C|ENSP00000369325.3:p.Leu16Pro|16|L/P|CCDS14186.1|0.37|0.01|98|1|1|0|0.82|0.83615|0.78499|0.97783|-|-|0.50729|0.37417|0.69915|0.75134|0.89049|0.81033|0.79792|0.94854|0.85779|0.6909|0.997|0.479|0.88762|0.80716|0.71511|0.74329|-|-|-|-0.377293|0.22097|0.243371914|3.305938282|0.784848485|0.654040404|0.9544177|0.9735456|0.3935812
X-18525263-T-G|CDKL5|L16R|missense_variant|X-18507143-T-G|0|0|0|0|0|3/22|ENST00000379989.6:c.47T>G|ENSP00000369325.3:p.Leu16Arg|16|L/R|CCDS14186.1|0.37|0.01|102|1|1|0|0.82|0.83615|0.83039|0.81268|-|-|0.50199|0.37417|0.67505|0.7182|0.73516|0.58814|0.71353|0.91935|0.88401|0.6909|0.997|0.479|0.88762|0.80716|0.71511|0.74329|-|-|-|-0.377293|0.22097|0.243371914|3.092647336|0.784848485|0.654040404|0.8191568|0.8583169|0.2481507
X-18525265-G-A|CDKL5|G17R|missense_variant|X-18507145-G-A|0|0|0|0|0|3/22|ENST00000379989.6:c.49G>A|ENSP00000369325.3:p.Gly17Arg|17|G/R|CCDS14186.1|0.37|0.01|125|1|1|0.01|0.68|0.83615|0.85268|0.95289|-|-|0.42123|0.51697|0.5178|0.58068|0.19025|0.51071|0.86265|0.82245|0.92279|0.91137|0.998|0.592|0.88762|0.71291|0.71511|0.89936|-|-|-|-0.377293|0.22097|0.243371914|2.545810136|0.780582524|0.650485437|0.02270038|0.01200717|0.05382129
X-18525265-G-C|CDKL5|G17R|missense_variant|X-18507145-G-C|0|0|0|0|0|3/22|ENST00000379989.6:c.49G>C|ENSP00000369325.3:p.Gly17Arg|17|G/R|CCDS14186.1|0.37|0.01|125|1|1|0.01|0.68|0.83615|0.81331|0.96561|-|-|0.42123|0.51697|0.5178|0.58068|0.19025|0.51071|0.86265|0.82245|0.94593|0.91137|0.998|0.592|0.88762|0.71291|0.71511|0.89936|-|-|-|-0.377293|0.22097|0.243371914|2.545810136|0.780582524|0.650485437|0.02270038|0.01200717|0.05382129
X-18525265-G-T|CDKL5|G17W|missense_variant|X-18507145-G-T|0|0|0|0|0|3/22|ENST00000379989.6:c.49G>T|ENSP00000369325.3:p.Gly17Trp|17|G/W|CCDS14186.1|0.37|0.01|184|1|1|0|0.821|0.83615|0.90333|0.63297|-|-|0.4678|0.51697|0.716|0.76159|0.89885|0.52|0.88402|0.85649|0.94197|0.91137|0.998|0.592|0.88762|0.71291|0.71511|0.89936|-|-|-|-0.377293|0.22097|0.243371914|2.731201418|0.780582524|0.650485437|0.8697237|0.9196214|0.2917471
X-18525266-G-A|CDKL5|G17E|missense_variant|X-18507146-G-A|0|0|0|0|0|3/22|ENST00000379989.6:c.50G>A|ENSP00000369325.3:p.Gly17Glu|17|G/E|CCDS14186.1|0.36|0.01|98|1|1|0.03|0.367|0.83615|0.4119|0.49186|-|-|0.39781|0.51697|0.45384|0.50781|0.16329|0.50834|0.83193|0.86688|0.84936|0.91137|0.998|0.592|0.88762|0.71291|0.71511|0.73827|-|-|-|-0.377293|0.22097|0.243371914|1.766739744|0.780582524|0.650485437|0.03332779|0.01741688|0.05858507
X-18525266-G-C|CDKL5|G17A|missense_variant|X-18507146-G-C|0|0|0|0|0|3/22|ENST00000379989.6:c.50G>C|ENSP00000369325.3:p.Gly17Ala|17|G/A|CCDS14186.1|0.36|0.01|60|1|0.999|0.03|0.514|0.83615|0.65132|0.85131|-|-|0.44066|0.51697|0.51432|0.55629|0.24027|0.48823|0.74942|0.7359|0.89986|0.91137|0.998|0.592|0.88762|0.71291|0.71511|0.73827|-|-|-|-0.377293|0.22097|0.243371914|2.065023927|0.780582524|0.650485437|0.01045544|0.005664434|0.03266371
X-18525266-G-T|CDKL5|G17V|missense_variant|X-18507146-G-T|0|0|0|0|0|3/22|ENST00000379989.6:c.50G>T|ENSP00000369325.3:p.Gly17Val|17|G/V|CCDS14186.1|0.36|0.01|109|1|1|0|0.719|0.83615|0.79705|0.86145|-|-|0.46416|0.51697|0.60283|0.62597|0.67573|0.81033|0.91248|0.8893|0.89223|0.91137|0.998|0.592|0.88762|0.71291|0.71511|0.73827|-|-|-|-0.377293|0.22097|0.243371914|2.586283679|0.780582524|0.650485437|0.6675308|0.7085694|0.2359391
X-18525268-G-A|CDKL5|V18I|missense_variant|X-18507148-G-A|0|0|0|0|0|3/22|ENST00000379989.6:c.52G>A|ENSP00000369325.3:p.Val18Ile|18|V/I|CCDS14186.1|0.38|0.01|29|0.543|0.306|0.72|0.02|0.83615|0.32286|0.41395|-|-|0.64648|0.28723|0.48268|0.54716|0.1206|0.30947|0.08049|0.30638|0.65336|0.91137|0.998|0.592|0.88762|0.71291|0.71511|0.69351|-|-|-|-0.377293|0.22097|0.243371914|1.384569065|0.780582524|0.650485437|1.41963E-05|4.84945E-06|0.001185891
X-18525268-G-C|CDKL5|V18L|missense_variant|X-18507148-G-C|0|0|0|0|0|3/22|ENST00000379989.6:c.52G>C|ENSP00000369325.3:p.Val18Leu|18|V/L|CCDS14186.1|0.38|0.01|32|0.948|0.754|0.25|0.049|0.83615|0.35652|0.49165|-|-|0.64835|0.28723|0.57507|0.64913|0.08675|0.3334|0.34971|0.55279|0.79231|0.91137|0.998|0.592|0.88762|0.71291|0.71511|0.69351|-|-|-|-0.377293|0.22097|0.243371914|1.535086271|0.780582524|0.650485437|0.000296777|0.000111298|0.007040766
X-18525268-G-T|CDKL5|V18F|missense_variant|X-18507148-G-T|0|0|0|0|0|3/22|ENST00000379989.6:c.52G>T|ENSP00000369325.3:p.Val18Phe|18|V/F|CCDS14186.1|0.38|0.01|50|0.998|0.977|0.02|0.661|0.83615|0.81181|0.77066|-|-|0.66307|0.28723|0.71693|0.76705|0.29422|0.38222|0.6409|0.76169|0.77969|0.91137|0.998|0.592|0.88762|0.71291|0.71511|0.69351|-|-|-|-0.377293|0.22097|0.243371914|2.649209195|0.780582524|0.650485437|0.02167935|0.01308811|0.05975621
X-18525269-T-A|CDKL5|V18D|missense_variant|X-18507149-T-A|0|0|0|0|0|3/22|ENST00000379989.6:c.53T>A|ENSP00000369325.3:p.Val18Asp|18|V/D|CCDS14186.1|0.37|0.01|152|0.999|0.985|0|0.566|0.83615|0.48044|0.4559|-|-|0.65393|0.37417|0.72784|0.75609|0.57015|0.58814|0.80645|0.78765|0.8781|0.6909|0.998|0.479|0.88762|0.80716|0.71511|0.74329|-|-|-|-0.377293|0.22097|0.243371914|2.498766391|0.780582524|0.650485437|0.1922396|0.1855424|0.1513511
X-18525269-T-C|CDKL5|V18A|missense_variant|X-18507149-T-C|0|0|0|0|0|3/22|ENST00000379989.6:c.53T>C|ENSP00000369325.3:p.Val18Ala|18|V/A|CCDS14186.1|0.37|0.01|64|0.987|0.856|0.02|0.395|0.83615|0.33551|0.67191|-|-|0.65022|0.37417|0.66001|0.73344|0.37555|0.36317|0.60141|0.63625|0.85779|0.6909|0.998|0.479|0.88762|0.80716|0.71511|0.74329|-|-|-|-0.377293|0.22097|0.243371914|1.789677079|0.780582524|0.650485437|0.007493309|0.004765452|0.03262934
X-18525269-T-G|CDKL5|V18G|missense_variant|X-18507149-T-G|0|0|0|0|0|3/22|ENST00000379989.6:c.53T>G|ENSP00000369325.3:p.Val18Gly|18|V/G|CCDS14186.1|0.37|0.01|109|0.999|0.977|0|0.532|0.83615|0.36162|0.79539|-|-|0.65945|0.37417|0.74264|0.77072|0.6773|0.58814|0.84285|0.81571|0.88401|0.6909|0.998|0.479|0.88762|0.80716|0.71511|0.74329|-|-|-|-0.377293|0.22097|0.243371914|2.088775443|0.780582524|0.650485437|0.4320034|0.4690029|0.224051
X-18525271-G-A|CDKL5|V19I|missense_variant|X-18507151-G-A|0|0|0|0|0|3/22|ENST00000379989.6:c.55G>A|ENSP00000369325.3:p.Val19Ile|19|V/I|CCDS14186.1|0.36|0.01|29|0.997|0.994|0.16|0.152|0.83615|0.39335|0.62676|-|-|0.36322|0.51697|0.3746|0.48873|0.02047|0.49306|0.17015|0.58356|0.92279|0.91137|0.998|0.592|0.88762|0.71291|0.71511|0.89936|-|-|-|-0.377293|0.22097|0.243371914|1.51818415|0.648058252|0.555478502|0.000582346|0.000280043|0.004497058
X-18525271-G-C|CDKL5|V19L|missense_variant|X-18507151-G-C|0|0|0|0|0|3/22|ENST00000379989.6:c.55G>C|ENSP00000369325.3:p.Val19Leu|19|V/L|CCDS14186.1|0.36|0.01|32|0.997|0.994|0.06|0.415|0.83615|0.41226|0.66687|-|-|0.34244|0.51697|0.39293|0.56615|0.0361|0.51643|0.48486|0.76344|0.94593|0.91137|0.998|0.592|0.88762|0.71291|0.71511|0.89936|-|-|-|-0.377293|0.22097|0.243371914|1.736307487|0.648058252|0.555478502|0.007160162|0.003950018|0.02052693
X-18525271-G-T|CDKL5|V19L|missense_variant|X-18507151-G-T|0|0|0|0|0|3/22|ENST00000379989.6:c.55G>T|ENSP00000369325.3:p.Val19Leu|19|V/L|CCDS14186.1|0.36|0.01|32|0.997|0.994|0.06|0.415|0.83615|0.43052|0.62488|-|-|0.34244|0.51697|0.39293|0.56615|0.0361|0.52|0.48486|0.76344|0.94197|0.91137|0.998|0.592|0.88762|0.71291|0.71511|0.89936|-|-|-|-0.377293|0.22097|0.243371914|1.736307487|0.648058252|0.555478502|0.007160162|0.003950018|0.02052693
X-18525272-T-A|CDKL5|V19E|missense_variant|X-18507152-T-A|0|0|0|0|0|3/22|ENST00000379989.6:c.56T>A|ENSP00000369325.3:p.Val19Glu|19|V/E|CCDS14186.1|0.36|0.01|121|1|0.999|0|0.709|0.83615|0.86378|0.49738|-|-|0.49364|0.37417|0.72943|0.79427|0.81259|0.58814|0.78853|0.98598|0.8781|0.6909|0.998|0.479|0.88762|0.80716|0.71511|0.74329|-|-|-|-0.377293|0.22097|0.243371914|2.959680747|0.648058252|0.555478502|0.9768823|0.9896233|0.5170079
X-18525272-T-C|CDKL5|V19A|missense_variant|X-18507152-T-C|0|0|0|0|0|3/22|ENST00000379989.6:c.56T>C|ENSP00000369325.3:p.Val19Ala|19|V/A|CCDS14186.1|0.36|0.01|64|0.999|0.994|0|0.58|0.83615|0.51284|0.96638|-|-|0.4782|0.37417|0.64683|0.67961|0.57591|0.50087|0.62935|0.87425|0.85779|0.6909|0.998|0.479|0.88762|0.80716|0.71511|0.74329|-|-|-|-0.377293|0.22097|0.243371914|2.142020955|0.648058252|0.555478502|0.6255979|0.70484|0.1948289
X-18525272-T-G|CDKL5|V19G|missense_variant|X-18507152-T-G|0|0|0|0|0|3/22|ENST00000379989.6:c.56T>G|ENSP00000369325.3:p.Val19Gly|19|V/G|CCDS14186.1|0.36|0.01|109|1|0.999|0|0.667|0.83615|0.73401|0.75637|-|-|0.49364|0.37417|0.72943|0.79427|0.90972|0.81033|0.84494|0.97154|0.88401|0.6909|0.998|0.479|0.88762|0.80716|0.71511|0.74329|-|-|-|-0.377293|0.22097|0.243371914|2.517321598|0.648058252|0.555478502|0.9861388|0.9946739|0.5742712
X-18525274-G-A|CDKL5|G20S|missense_variant|X-18507154-G-A|0|0|0|0|0|3/22|ENST00000379989.6:c.58G>A|ENSP00000369325.3:p.Gly20Ser|20|G/S|CCDS14186.1|0.36|0.01|56|1|0.956|0|0.847|0.58389|0.79016|0.91385|-|-|0.82268|0.26387|0.91266|0.92513|0.82135|0.54846|0.79533|0.89258|0.86107|0.62321|0.998|0.592|0.88762|0.71291|0.71511|0.89936|-|-|-|-0.377293|0.22097|0.243371914|2.576299458|0.648058252|0.486043689|0.9283395|0.9841688|0.5855838
X-18525274-G-C|CDKL5|G20R|missense_variant|X-18507154-G-C|0|0|0|1|0|3/22|ENST00000379989.6:c.58G>C|ENSP00000369325.3:p.Gly20Arg|20|G/R|CCDS14186.1|0.36|0.01|125|1|0.985|0|0.882|0.58389|0.76312|0.98574|-|-|0.82546|0.26387|0.94152|0.95632|0.96208|0.58814|0.90957|0.9691|0.91221|0.62321|0.998|0.592|0.88762|0.71291|0.71511|0.89936|-|-|-|-0.377293|0.22097|0.243371914|2.808132429|0.648058252|0.486043689|0.990213|0.9984423|0.7865924
X-18525274-G-T|CDKL5|G20C|missense_variant|X-18507154-G-T|0|0|0|0|0|3/22|ENST00000379989.6:c.58G>T|ENSP00000369325.3:p.Gly20Cys|20|G/C|CCDS14186.1|0.36|0.01|159|1|0.998|0|0.889|0.58389|0.79118|0.79135|-|-|0.82638|0.26387|0.93617|0.95047|0.96887|0.58814|0.9389|0.91594|0.90528|0.62321|0.998|0.592|0.88762|0.71291|0.71511|0.89936|-|-|-|-0.377293|0.22097|0.243371914|2.673209471|0.648058252|0.486043689|0.9812419|0.9969281|0.7429467
X-18525275-G-A|CDKL5|G20D|missense_variant|X-18507155-G-A|0|0|0|0|1|3/22|ENST00000379989.6:c.59G>A|ENSP00000369325.3:p.Gly20Asp|20|G/D|CCDS14186.1|0.36|0.01|94|0.999|0.956|0|0.871|0.58389|0.78187|0.92078|-|-|0.82454|0.26387|0.92348|0.93784|0.89746|0.58814|0.85734|0.96056|0.86107|0.62321|0.998|0.592|0.88762|0.71291|0.71511|0.89936|-|-|-|-0.377293|0.22097|0.243371914|2.984223688|0.648058252|0.486043689|0.9825029|0.9968673|0.7349051
X-18525275-G-C|CDKL5|G20A|missense_variant|X-18507155-G-C|0|0|0|0|0|3/22|ENST00000379989.6:c.59G>C|ENSP00000369325.3:p.Gly20Ala|20|G/A|CCDS14186.1|0.36|0.01|60|0.999|0.962|0|0.829|0.58389|0.67077|0.89801|-|-|0.82268|0.26387|0.90976|0.92171|0.80181|0.53702|0.79361|0.84528|0.91221|0.62321|0.998|0.592|0.88762|0.71291|0.71511|0.89936|-|-|-|-0.377293|0.22097|0.243371914|2.626466068|0.648058252|0.486043689|0.8565024|0.9642282|0.505913
X-18525275-G-T|CDKL5|G20V|missense_variant|X-18507155-G-T|0|0|0|0|0|3/22|ENST00000379989.6:c.59G>T|ENSP00000369325.3:p.Gly20Val|20|G/V|CCDS14186.1|0.36|0.01|109|1|0.992|0|0.882|0.58389|0.61227|0.75883|-|-|0.82638|0.26387|0.94219|0.95672|0.99499|0.81033|0.92884|0.96177|0.90528|0.62321|0.998|0.592|0.88762|0.71291|0.71511|0.89936|-|-|-|-0.377293|0.22097|0.243371914|2.89753284|0.648058252|0.486043689|0.9915142|0.9987163|0.7975711
X-18525277-G-A|CDKL5|E21K|missense_variant|X-18507157-G-A|0|0|0|0|0|3/22|ENST00000379989.6:c.61G>A|ENSP00000369325.3:p.Glu21Lys|21|E/K|CCDS14186.1|0.36|0.01|56|0.999|0.996|0|0.661|0.83615|0.88289|0.96792|-|-|0.65761|0.51697|0.67998|0.73211|0.31874|0.81033|0.64783|0.7822|0.92279|0.91137|0.997|0.592|0.88762|0.71291|0.71511|0.89936|-|-|-|-0.377293|0.22097|0.243371914|2.306998831|0.648058252|0.486043689|0.06882484|0.1267309|0.1103458
X-18525277-G-C|CDKL5|E21Q|missense_variant|X-18507157-G-C|0|0|0|0|0|3/22|ENST00000379989.6:c.61G>C|ENSP00000369325.3:p.Glu21Gln|21|E/Q|CCDS14186.1|0.36|0.01|29|1|0.998|0|0.71|0.83615|0.73244|0.81127|-|-|0.66126|0.51697|0.62891|0.73259|0.29193|0.58814|0.52409|0.59868|0.94593|0.91137|0.997|0.592|0.88762|0.71291|0.71511|0.89936|-|-|-|-0.377293|0.22097|0.243371914|2.290333209|0.648058252|0.486043689|0.005212647|0.008734384|0.0322025
X-18525278-A-C|CDKL5|E21A|missense_variant|X-18507158-A-C|0|0|0|0|0|3/22|ENST00000379989.6:c.62A>C|ENSP00000369325.3:p.Glu21Ala|21|E/A|CCDS14186.1|0.36|0.01|107|0.999|0.997|0|0.661|0.83615|0.71822|0.8148|-|-|0.65761|0.37417|0.6944|0.73024|0.52382|0.58814|0.80645|0.79221|0.9388|0.6909|0.996|0.479|0.88762|0.96014|0.71511|0.84456|-|-|-|-0.377293|0.22097|0.243371914|2.24478014|0.648058252|0.486043689|0.2759966|0.5134397|0.2140407
X-18525278-A-T|CDKL5|E21V|missense_variant|X-18507158-A-T|0|0|0|0|0|3/22|ENST00000379989.6:c.62A>T|ENSP00000369325.3:p.Glu21Val|21|E/V|CCDS14186.1|0.36|0.01|121|1|0.999|0|0.71|0.83615|0.80922|0.54358|-|-|0.67884|0.37417|0.77149|0.79485|0.66845|0.58814|0.86341|0.82735|0.93588|0.6909|0.996|0.479|0.88762|0.96014|0.71511|0.84456|-|-|-|-0.377293|0.22097|0.243371914|2.492210878|0.648058252|0.486043689|0.6381461|0.8635037|0.3496326
X-18525278-A-G|CDKL5|E21G|missense_variant|X-18507158-A-G|0|0|0|1|0|3/22|ENST00000379989.6:c.62A>G|ENSP00000369325.3:p.Glu21Gly|21|E/G|CCDS14186.1|0.36|0.01|98|1|0.998|0|0.71|0.83615|0.82157|0.97932|-|-|0.67884|0.37417|0.77149|0.79485|0.65612|0.58814|0.86496|0.86061|0.93218|0.6909|0.996|0.479|0.88762|0.96014|0.71511|0.84456|-|-|-|-0.377293|0.22097|0.243371914|2.498766391|0.648058252|0.486043689|0.7151793|0.9000566|0.3884479
X-18525279-A-C|CDKL5|E21D|missense_variant|X-18507159-A-C|0|0|0|0|0|3/22|ENST00000379989.6:c.63A>C|ENSP00000369325.3:p.Glu21Asp|21|E/D|CCDS14186.1|0.36|0.01|0|0.999|0.994|0|0.621|0.83615|0.6675|0.91298|-|-|0.67378|0.22688|0.72609|0.75942|0.63748|0.52429|0.52734|0.57633|0.80976|0.6909|0.995|0.479|0.88762|0.96014|0.71511|0.70592|-|-|-|-0.377293|0.22097|0.243371914|1.936903532|0.648058252|0.486043689|0.04694181|0.1260887|0.06302018
X-18525279-A-T|CDKL5|E21D|missense_variant|X-18507159-A-T|0|0|0|0|0|3/22|ENST00000379989.6:c.63A>T|ENSP00000369325.3:p.Glu21Asp|21|E/D|CCDS14186.1|0.36|0.01|0|0.999|0.994|0|0.621|0.83615|0.6893|0.91212|-|-|0.67378|0.22688|0.72609|0.75942|0.63748|0.52429|0.52734|0.57633|0.80031|0.6909|0.995|0.479|0.88762|0.96014|0.71511|0.70592|-|-|-|-0.377293|0.22097|0.243371914|1.936903532|0.648058252|0.486043689|0.04694181|0.1260887|0.06302018
X-18525280-G-A|CDKL5|G22R|missense_variant|X-18507160-G-A|0|0|0|0|0|3/22|ENST00000379989.6:c.64G>A|ENSP00000369325.3:p.Gly22Arg|22|G/R|CCDS14186.1|0.36|0.01|125|1|1|0|0.882|0.83615|0.85634|0.99328|-|-|0.96312|0.51697|0.99031|0.98875|0.98712|0.81033|0.92198|0.91481|0.92279|0.91137|0.994|0.592|0.88762|0.71291|0.71511|0.89936|-|-|-|-0.377293|0.22097|0.243371914|2.808132429|0.430420712|0.368932039|0.9950774|0.9993071|0.9011656
X-18525280-G-C|CDKL5|G22R|missense_variant|X-18507160-G-C|0|0|0|0|0|3/22|ENST00000379989.6:c.64G>C|ENSP00000369325.3:p.Gly22Arg|22|G/R|CCDS14186.1|0.36|0.01|125|1|1|0|0.882|0.83615|0.81536|0.99617|-|-|0.96312|0.51697|0.99031|0.98875|0.98712|0.81033|0.92198|0.91481|0.94593|0.91137|0.994|0.592|0.88762|0.71291|0.71511|0.89936|-|-|-|-0.377293|0.22097|0.243371914|2.808132429|0.430420712|0.368932039|0.9950774|0.9993071|0.9011656
X-18528940-G-A|CDKL5|G22E|missense_variant|X-18510820-G-A|0|0|0|0|0|4/22|ENST00000379989.6:c.65G>A|ENSP00000369325.3:p.Gly22Glu|22|G/E|CCDS14186.1|0.33|0.01|98|1|1|0|0.871|0.72176|0.83938|0.87738|-|-|0.96281|0.46206|0.98746|0.99714|0.97194|0.81033|0.92198|0.93088|0.84865|0.87553|0.995|0.597|0.88762|0.71291|0.71511|0.8915|-|-|-|-0.377293|0.0968997|0.243371914|2.96447963|0.430420712|0.368932039|0.9955569|0.9993652|0.9061574
X-18528940-G-C|CDKL5|G22A|missense_variant|X-18510820-G-C|0|0|0|0|0|4/22|ENST00000379989.6:c.65G>C|ENSP00000369325.3:p.Gly22Ala|22|G/A|CCDS14186.1|0.33|0.01|60|0.999|0.999|0|0.829|0.72176|0.71273|0.91731|-|-|0.96281|0.46206|0.98691|0.99772|0.90081|0.81033|0.82106|0.8043|0.88263|0.87553|0.995|0.597|0.88762|0.71291|0.71511|0.8915|-|-|-|-0.377293|0.0968997|0.243371914|2.626466068|0.430420712|0.368932039|0.9608251|0.9930077|0.7698466
X-18528940-G-T|CDKL5|G22V|missense_variant|X-18510820-G-T|0|0|0|0|0|4/22|ENST00000379989.6:c.65G>T|ENSP00000369325.3:p.Gly22Val|22|G/V|CCDS14186.1|0.33|0.01|109|1|1|0|0.882|0.72176|0.82007|0.82834|-|-|0.96312|0.46206|0.98993|0.98988|0.99586|0.81033|0.94914|0.95452|0.87592|0.87553|0.995|0.597|0.88762|0.71291|0.71511|0.8915|-|-|-|-0.377293|0.0968997|0.243371914|2.89753284|0.430420712|0.368932039|0.9972769|0.9996318|0.9244389
X-18528942-G-A|CDKL5|A23T|missense_variant|X-18510822-G-A|0|0|0|0|0|4/22|ENST00000379989.6:c.67G>A|ENSP00000369325.3:p.Ala23Thr|23|A/T|CCDS14186.1|0.32|0.01|58|0.997|0.996|0.06|0.617|0.72176|0.66219|0.94044|-|-|0.66126|0.46206|0.60392|0.64604|0.10043|0.54846|0.65699|0.78491|0.84865|0.87553|0.995|0.597|0.88762|0.71291|0.71511|0.8915|-|-|-|-0.377293|0.0968997|0.243371914|2.335523365|0.428341385|0.367149758|0.05077585|0.07642061|0.1503962
X-18528942-G-C|CDKL5|A23P|missense_variant|X-18510822-G-C|0|0|0|0|0|4/22|ENST00000379989.6:c.67G>C|ENSP00000369325.3:p.Ala23Pro|23|A/P|CCDS14186.1|0.32|0.01|27|0.999|0.998|0|0.791|0.72176|0.8361|0.87648|-|-|0.67884|0.46206|0.83891|0.87427|0.83291|0.58814|0.74863|0.96177|0.88263|0.87553|0.995|0.597|0.88762|0.71291|0.71511|0.8915|-|-|-|-0.377293|0.0968997|0.243371914|2.794870498|0.428341385|0.367149758|0.9919539|0.99859|0.7640215
X-18528942-G-T|CDKL5|A23S|missense_variant|X-18510822-G-T|0|0|0|0|0|4/22|ENST00000379989.6:c.67G>T|ENSP00000369325.3:p.Ala23Ser|23|A/S|CCDS14186.1|0.32|0.01|99|0.997|0.994|0.34|0.272|0.72176|0.5718|0.73708|-|-|0.64648|0.46206|0.64662|0.64459|0.04329|0.5297|0.52409|0.64633|0.87592|0.87553|0.995|0.597|0.88762|0.71291|0.71511|0.8915|-|-|-|-0.377293|0.0968997|0.243371914|2.159810247|0.428341385|0.367149758|0.005498353|0.007108667|0.05138519
X-18528943-C-A|CDKL5|A23D|missense_variant|X-18510823-C-A|0|0|0|0|0|4/22|ENST00000379989.6:c.68C>A|ENSP00000369325.3:p.Ala23Asp|23|A/D|CCDS14186.1|0.32|0.01|126|0.999|0.998|0|0.791|0.72176|0.93101|0.77572|-|-|0.66846|0.46206|0.85283|0.89239|0.69677|0.58814|0.8172|0.95452|0.81771|0.87553|0.995|0.597|0.88762|0.48983|0.71511|0.72924|-|-|-|-0.377293|0.0968997|0.243371914|3.079873048|0.428341385|0.367149758|0.9762793|0.9947133|0.7117005
X-18528943-C-T|CDKL5|A23V|missense_variant|X-18510823-C-T|0|0|0|0|0|4/22|ENST00000379989.6:c.68C>T|ENSP00000369325.3:p.Ala23Val|23|A/V|CCDS14186.1|0.32|0.01|64|0.997|0.994|0|0.739|0.72176|0.9094|0.97405|-|-|0.67554|0.46206|0.78463|0.80923|0.48372|0.53702|0.66162|0.93555|0.78763|0.87553|0.995|0.597|0.88762|0.48983|0.71511|0.72924|-|-|-|-0.377293|0.0968997|0.243371914|2.368493786|0.428341385|0.367149758|0.869752|0.9550681|0.517161
X-18528943-C-G|CDKL5|A23G|missense_variant|X-18510823-C-G|0|0|0|0|0|4/22|ENST00000379989.6:c.68C>G|ENSP00000369325.3:p.Ala23Gly|23|A/G|CCDS14186.1|0.32|0.01|60|0.997|0.994|0|0.694|0.72176|0.83543|0.8667|-|-|0.66307|0.46206|0.75062|0.78069|0.1893|0.5297|0.63282|0.70461|0.82499|0.87553|0.995|0.597|0.88762|0.48983|0.71511|0.72924|-|-|-|-0.377293|0.0968997|0.243371914|2.265509625|0.428341385|0.367149758|0.03399178|0.05661918|0.1164791
X-18528945-T-A|CDKL5|Y24N|missense_variant|X-18510825-T-A|0|0|0|0|0|4/22|ENST00000379989.6:c.70T>A|ENSP00000369325.3:p.Tyr24Asn|24|Y/N|CCDS14186.1|0.33|0.01|143|0.999|0.998|0|0.74|0.72176|0.8316|0.49408|-|-|0.51236|0.33579|0.70863|0.76793|0.75424|0.58814|0.94633|0.87213|0.79695|0.62919|0.994|0.484|0.88762|0.80716|0.71511|0.73303|-|-|-|-0.377293|0.0968997|0.243371914|3.079873048|0.432520325|0.259512195|0.9533044|0.9970971|0.5930951
X-18528945-T-C|CDKL5|Y24H|missense_variant|X-18510825-T-C|0|0|0|0|0|4/22|ENST00000379989.6:c.70T>C|ENSP00000369325.3:p.Tyr24His|24|Y/H|CCDS14186.1|0.33|0.01|83|0.999|0.998|0.01|0.67|0.72176|0.74978|0.91472|-|-|0.50984|0.33579|0.68508|0.73537|0.69095|0.54846|0.75183|0.80902|0.7763|0.62919|0.994|0.484|0.88762|0.80716|0.71511|0.73303|-|-|-|-0.377293|0.0968997|0.243371914|2.604854919|0.432520325|0.259512195|0.8466905|0.9877448|0.3884867
X-18528945-T-G|CDKL5|Y24D|missense_variant|X-18510825-T-G|0|0|0|0|0|4/22|ENST00000379989.6:c.70T>G|ENSP00000369325.3:p.Tyr24Asp|24|Y/D|CCDS14186.1|0.33|0.01|160|0.999|0.998|0|0.74|0.72176|0.82374|0.57487|-|-|0.51483|0.33579|0.73109|0.7989|0.90668|0.58814|0.96861|0.96665|0.804|0.62919|0.994|0.484|0.88762|0.80716|0.71511|0.73303|-|-|-|-0.377293|0.0968997|0.243371914|3.237480902|0.432520325|0.259512195|0.9954947|0.9998023|0.7889302
X-18528946-A-C|CDKL5|Y24S|missense_variant|X-18510826-A-C|0|0|0|0|0|4/22|ENST00000379989.6:c.71A>C|ENSP00000369325.3:p.Tyr24Ser|24|Y/S|CCDS14186.1|0.32|0.01|144|0.999|0.997|0|0.709|0.72176|0.80963|0.51559|-|-|0.50199|0.33579|0.66871|0.71318|0.55522|0.58814|0.94338|0.89367|0.87016|0.62919|0.992|0.484|0.88762|0.96014|0.71511|0.80523|-|-|-|-0.377293|0.0968997|0.243371914|2.728390441|0.432520325|0.259512195|0.8631208|0.987256|0.503096
X-18528946-A-T|CDKL5|Y24F|missense_variant|X-18510826-A-T|0|0|0|0|0|4/22|ENST00000379989.6:c.71A>T|ENSP00000369325.3:p.Tyr24Phe|24|Y/F|CCDS14186.1|0.32|0.01|22|0.997|0.989|0|0.58|0.72176|0.55457|0.41949|-|-|0.38715|0.33579|0.44864|0.54877|0.22495|0.5297|0.65354|0.56828|0.86492|0.62919|0.992|0.484|0.88762|0.96014|0.71511|0.80523|-|-|-|-0.377293|0.0968997|0.243371914|1.805782163|0.432520325|0.259512195|0.007185566|0.04069759|0.033015
X-18528946-A-G|CDKL5|Y24C|missense_variant|X-18510826-A-G|0|0|0|0|0|4/22|ENST00000379989.6:c.71A>G|ENSP00000369325.3:p.Tyr24Cys|24|Y/C|CCDS14186.1|0.32|0.01|194|1|0.998|0|0.819|0.72176|0.78546|0.90246|-|-|0.51483|0.33579|0.72365|0.78889|0.8449|0.58814|0.94829|0.92394|0.86031|0.62919|0.992|0.484|0.88762|0.96014|0.71511|0.80523|-|-|-|-0.377293|0.0968997|0.243371914|2.798148208|0.432520325|0.259512195|0.9875557|0.9993751|0.710039
X-18528948-G-A|CDKL5|G25R|missense_variant|X-18510828-G-A|0|0|0|0|0|4/22|ENST00000379989.6:c.73G>A|ENSP00000369325.3:p.Gly25Arg|25|G/R|CCDS14186.1|0.32|0.01|125|1|1|0|0.882|0.72176|0.90375|0.99483|-|-|0.67378|0.46206|0.88472|0.93236|0.96174|0.81033|0.92023|0.95935|0.84865|0.87553|0.991|0.597|0.88762|0.71291|0.71511|0.8915|-|-|-|-0.377293|0.0968997|0.243371914|2.808132429|0.432520325|0.259512195|0.9966822|0.9998666|0.8463528
X-18528948-G-C|CDKL5|G25R|missense_variant|X-18510828-G-C|0|0|0|0|0|4/22|ENST00000379989.6:c.73G>C|ENSP00000369325.3:p.Gly25Arg|25|G/R|CCDS14186.1|0.32|0.01|125|1|1|0|0.882|0.72176|0.86584|0.99575|-|-|0.67378|0.46206|0.88472|0.93236|0.96174|0.81033|0.92023|0.95935|0.88263|0.87553|0.991|0.597|0.88762|0.71291|0.71511|0.8915|-|-|-|-0.377293|0.0968997|0.243371914|2.808132429|0.432520325|0.259512195|0.9966822|0.9998666|0.8463528
X-18528949-G-A|CDKL5|G25E|missense_variant|X-18510829-G-A|0|0|0|0|0|4/22|ENST00000379989.6:c.74G>A|ENSP00000369325.3:p.Gly25Glu|25|G/E|CCDS14186.1|0.32|0.01|98|1|1|0|0.871|0.72176|0.84851|0.85887|-|-|0.67378|0.46206|0.88472|0.93236|0.98048|0.81033|0.92023|0.96299|0.84865|0.87553|0.991|0.597|0.88762|0.71291|0.71511|0.8915|-|-|-|-0.377293|0.0968997|0.243371914|2.96447963|0.432520325|0.259512195|0.9972445|0.9998929|0.85454
X-18528949-G-C|CDKL5|G25A|missense_variant|X-18510829-G-C|0|0|0|0|0|4/22|ENST00000379989.6:c.74G>C|ENSP00000369325.3:p.Gly25Ala|25|G/A|CCDS14186.1|0.32|0.01|60|0.999|0.999|0|0.829|0.72176|0.72476|0.89174|-|-|0.631|0.46206|0.77057|0.79933|0.54924|0.58814|0.81559|0.8627|0.88263|0.87553|0.991|0.597|0.88762|0.71291|0.71511|0.8915|-|-|-|-0.377293|0.0968997|0.243371914|2.626466068|0.432520325|0.259512195|0.7996549|0.9794474|0.480693
X-18528949-G-T|CDKL5|G25V|missense_variant|X-18510829-G-T|0|0|0|0|0|4/22|ENST00000379989.6:c.74G>T|ENSP00000369325.3:p.Gly25Val|25|G/V|CCDS14186.1|0.32|0.01|109|1|1|0|0.882|0.72176|0.83147|0.81551|-|-|0.67198|0.46206|0.88472|0.93236|0.98048|0.81033|0.94745|0.97276|0.87592|0.87553|0.991|0.597|0.88762|0.71291|0.71511|0.8915|-|-|-|-0.377293|0.0968997|0.243371914|2.89753284|0.432520325|0.259512195|0.9975806|0.9999065|0.8660767
X-18528951-G-A|CDKL5|V26I|missense_variant|X-18510831-G-A|0|0|0|0|0|4/22|ENST00000379989.6:c.76G>A|ENSP00000369325.3:p.Val26Ile|26|V/I|CCDS14186.1|0.32|0.01|29|0.992|0.989|0.06|0.325|0.72176|0.42411|0.88724|-|-|0.66126|0.46206|0.69406|0.72855|0.31874|0.54846|0.15192|0.53958|0.84865|0.87553|0.989|0.597|0.88762|0.71291|0.71511|0.8915|-|-|-|-0.377293|0.0968997|0.243371914|1.179624693|0.436781609|0.262068966|0.009503506|0.06029473|0.02953651
X-18528951-G-C|CDKL5|V26L|missense_variant|X-18510831-G-C|0|0|0|0|0|4/22|ENST00000379989.6:c.76G>C|ENSP00000369325.3:p.Val26Leu|26|V/L|CCDS14186.1|0.32|0.01|32|0.992|0.989|0.05|0.354|0.72176|0.55144|0.7927|-|-|0.65945|0.46206|0.7329|0.75987|0.47682|0.58814|0.46807|0.72836|0.88263|0.87553|0.989|0.597|0.88762|0.71291|0.71511|0.8915|-|-|-|-0.377293|0.0968997|0.243371914|1.492861994|0.436781609|0.262068966|0.275829|0.7873655|0.1781042
X-18528951-G-T|CDKL5|V26F|missense_variant|X-18510831-G-T|0|0|0|0|0|4/22|ENST00000379989.6:c.76G>T|ENSP00000369325.3:p.Val26Phe|26|V/F|CCDS14186.1|0.32|0.01|50|0.999|0.998|0|0.637|0.72176|0.8185|0.69092|-|-|0.66664|0.46206|0.78028|0.80452|0.56197|0.81033|0.71953|0.85649|0.87592|0.87553|0.989|0.597|0.88762|0.71291|0.71511|0.8915|-|-|-|-0.377293|0.0968997|0.243371914|2.45482915|0.436781609|0.262068966|0.7974848|0.9794175|0.4579196
X-18528952-T-A|CDKL5|V26D|missense_variant|X-18510832-T-A|0|0|0|0|0|4/22|ENST00000379989.6:c.77T>A|ENSP00000369325.3:p.Val26Asp|26|V/D|CCDS14186.1|0.32|0.01|152|0.999|0.998|0|0.757|0.72176|0.89347|0.45217|-|-|0.65577|0.33579|0.68016|0.71928|0.43315|0.81033|0.86806|0.89477|0.79695|0.62919|0.987|0.484|0.88762|0.80716|0.71511|0.73303|-|-|-|-0.377293|0.0968997|0.243371914|3.105808782|0.436781609|0.262068966|0.7181023|0.9622435|0.492044
X-18528952-T-C|CDKL5|V26A|missense_variant|X-18510832-T-C|0|0|0|0|0|4/22|ENST00000379989.6:c.77T>C|ENSP00000369325.3:p.Val26Ala|26|V/A|CCDS14186.1|0.32|0.01|64|0.992|0.989|0.01|0.526|0.72176|0.5363|0.9386|-|-|0.65022|0.33579|0.6858|0.71667|0.42138|0.58814|0.65128|0.77143|0.7763|0.62919|0.987|0.484|0.88762|0.80716|0.71511|0.73303|-|-|-|-0.377293|0.0968997|0.243371914|2.099836724|0.436781609|0.262068966|0.3105139|0.8039942|0.2431536
X-18528952-T-G|CDKL5|V26G|missense_variant|X-18510832-T-G|0|0|0|0|0|4/22|ENST00000379989.6:c.77T>G|ENSP00000369325.3:p.Val26Gly|26|V/G|CCDS14186.1|0.32|0.01|109|0.999|0.997|0|0.716|0.72176|0.78173|0.76067|-|-|0.66126|0.33579|0.76301|0.79301|0.83644|0.81033|0.87657|0.88713|0.804|0.62919|0.987|0.484|0.88762|0.80716|0.71511|0.73303|-|-|-|-0.377293|0.0968997|0.243371914|2.624255913|0.436781609|0.262068966|0.9780403|0.9988402|0.7072768
X-18528954-G-A|CDKL5|V27I|missense_variant|X-18510834-G-A|0|0|0|0|0|4/22|ENST00000379989.6:c.79G>A|ENSP00000369325.3:p.Val27Ile|27|V/I|CCDS14186.1|0.32|0.01|29|0.992|0.989|0.01|0.498|0.72176|0.5922|0.90157|-|-|0.70142|0.46206|0.84958|0.87722|0.81767|0.54846|0.2251|0.65566|0.84865|0.87553|0.984|0.597|0.88762|0.71291|0.71511|0.8915|-|-|-|-0.377293|0.0968997|0.243371914|1.51818415|0.437293729|0.262376238|0.637825|0.9663195|0.1892247
X-18528954-G-C|CDKL5|V27L|missense_variant|X-18510834-G-C|0|0|0|0|0|4/22|ENST00000379989.6:c.79G>C|ENSP00000369325.3:p.Val27Leu|27|V/L|CCDS14186.1|0.32|0.01|32|0.992|0.989|0|0.537|0.72176|0.58122|0.88724|-|-|0.70726|0.46206|0.87855|0.91475|0.87828|0.58814|0.53693|0.86897|0.88263|0.87553|0.984|0.597|0.88762|0.71291|0.71511|0.8915|-|-|-|-0.377293|0.0968997|0.243371914|1.736307487|0.437293729|0.262376238|0.9793359|0.9989706|0.6073753
X-18528954-G-T|CDKL5|V27L|missense_variant|X-18510834-G-T|0|0|0|0|0|4/22|ENST00000379989.6:c.79G>T|ENSP00000369325.3:p.Val27Leu|27|V/L|CCDS14186.1|0.32|0.01|32|0.992|0.989|0|0.537|0.72176|0.60227|0.87828|-|-|0.70726|0.46206|0.87855|0.91475|0.87828|0.58814|0.53693|0.86897|0.87592|0.87553|0.984|0.597|0.88762|0.71291|0.71511|0.8915|-|-|-|-0.377293|0.0968997|0.243371914|1.736307487|0.437293729|0.262376238|0.9793359|0.9989706|0.6073753
X-18528955-T-A|CDKL5|V27E|missense_variant|X-18510835-T-A|0|0|0|0|0|4/22|ENST00000379989.6:c.80T>A|ENSP00000369325.3:p.Val27Glu|27|V/E|CCDS14186.1|0.31|0.01|121|0.999|0.997|0|0.709|0.72176|0.89195|0.50056|-|-|0.71671|0.33579|0.89606|0.93318|0.99544|0.81033|0.81314|0.96421|0.79695|0.62919|0.983|0.484|0.88762|0.80716|0.71511|0.73303|-|-|-|-0.377293|0.0968997|0.243371914|2.959680747|0.437293729|0.262376238|0.997504|0.9999049|0.8488048
X-18528955-T-C|CDKL5|V27A|missense_variant|X-18510835-T-C|0|0|0|0|0|4/22|ENST00000379989.6:c.80T>C|ENSP00000369325.3:p.Val27Ala|27|V/A|CCDS14186.1|0.31|0.01|64|0.992|0.989|0|0.58|0.72176|0.53832|0.9432|-|-|0.70489|0.33579|0.84914|0.87819|0.8883|0.58814|0.65699|0.88605|0.7763|0.62919|0.983|0.484|0.88762|0.80716|0.71511|0.73303|-|-|-|-0.377293|0.0968997|0.243371914|2.142020955|0.437293729|0.262376238|0.9846335|0.9992585|0.6782204
X-18528955-T-G|CDKL5|V27G|missense_variant|X-18510835-T-G|0|0|0|0|0|4/22|ENST00000379989.6:c.80T>G|ENSP00000369325.3:p.Val27Gly|27|V/G|CCDS14186.1|0.31|0.01|109|0.999|0.997|0|0.667|0.72176|0.75461|0.77445|-|-|0.71671|0.33579|0.89606|0.93318|0.99544|0.81033|0.88195|0.97032|0.804|0.62919|0.983|0.484|0.88762|0.80716|0.71511|0.73303|-|-|-|-0.377293|0.0968997|0.243371914|2.517321598|0.437293729|0.262376238|0.997699|0.9999126|0.8665966
X-18528957-C-A|CDKL5|L28I|missense_variant|X-18510837-C-A|0|0|0|0|0|4/22|ENST00000379989.6:c.82C>A|ENSP00000369325.3:p.Leu28Ile|28|L/I|CCDS14186.1|0.31|0.01|5|0.997|0.992|0.02|0.471|0.51286|0.64517|0.77828|-|-|0.65945|0.22945|0.61718|0.71804|0.08541|0.35042|0.33779|0.60498|0.72572|0.5286|0.985|0.597|0.74975|0.48983|0.71511|0.61509|-|-|-|-0.377293|0.0968997|0.243371914|1.837014869|0.437293729|0.262376238|0.004107009|0.01915701|0.03357973
X-18528957-C-T|CDKL5|L28F|missense_variant|X-18510837-C-T|0|0|0|0|0|4/22|ENST00000379989.6:c.82C>T|ENSP00000369325.3:p.Leu28Phe|28|L/F|CCDS14186.1|0.31|0.01|22|0.999|0.998|0.1|0.407|0.51286|0.47634|0.9432|-|-|0.65208|0.22945|0.50024|0.64459|0.0116|0.39577|0.45368|0.76081|0.66147|0.5286|0.985|0.597|0.74975|0.48983|0.71511|0.61509|-|-|-|-0.377293|0.0968997|0.243371914|1.96738462|0.437293729|0.262376238|0.01882974|0.08125537|0.07883022
X-18528957-C-G|CDKL5|L28V|missense_variant|X-18510837-C-G|0|0|0|0|0|4/22|ENST00000379989.6:c.82C>G|ENSP00000369325.3:p.Leu28Val|28|L/V|CCDS14186.1|0.31|0.01|32|0.997|0.992|0.02|0.471|0.51286|0.54736|0.78803|-|-|0.64835|0.22945|0.57081|0.69071|0.08646|0.36468|0.45733|0.68543|0.736|0.5286|0.985|0.597|0.74975|0.48983|0.71511|0.61509|-|-|-|-0.377293|0.0968997|0.243371914|1.752588169|0.437293729|0.262376238|0.01201622|0.05711492|0.06148667
X-18528958-T-A|CDKL5|L28H|missense_variant|X-18510838-T-A|0|0|0|0|0|4/22|ENST00000379989.6:c.83T>A|ENSP00000369325.3:p.Leu28His|28|L/H|CCDS14186.1|0.31|0.01|99|1|0.999|0|0.778|0.72176|0.85416|0.36754|-|-|0.67198|0.33579|0.64206|0.73399|0.05101|0.42124|0.7526|0.81763|0.79695|0.62919|0.986|0.484|0.88762|0.80716|0.71511|0.73303|-|-|-|-0.377293|0.0968997|0.243371914|2.760359647|0.437293729|0.262376238|0.05189119|0.2178475|0.1809122
X-18528958-T-C|CDKL5|L28P|missense_variant|X-18510838-T-C|0|0|0|0|0|4/22|ENST00000379989.6:c.83T>C|ENSP00000369325.3:p.Leu28Pro|28|L/P|CCDS14186.1|0.31|0.01|98|0.999|0.999|0|0.756|0.72176|0.81154|0.98006|-|-|0.67198|0.33579|0.77967|0.80383|0.68107|0.81033|0.81559|0.97032|0.7763|0.62919|0.986|0.484|0.88762|0.80716|0.71511|0.73303|-|-|-|-0.377293|0.0968997|0.243371914|3.099178203|0.437293729|0.262376238|0.9772955|0.9985259|0.7173562
X-18528958-T-G|CDKL5|L28R|missense_variant|X-18510838-T-G|0|0|0|0|0|4/22|ENST00000379989.6:c.83T>G|ENSP00000369325.3:p.Leu28Arg|28|L/R|CCDS14186.1|0.31|0.01|102|0.999|0.998|0|0.723|0.72176|0.83905|0.81339|-|-|0.66486|0.33579|0.66749|0.73347|0.08967|0.43298|0.73851|0.85341|0.804|0.62919|0.986|0.484|0.88762|0.80716|0.71511|0.73303|-|-|-|-0.377293|0.0968997|0.243371914|2.794870498|0.437293729|0.262376238|0.1049234|0.3937948|0.2221545
X-18528960-A-C|CDKL5|K29Q|missense_variant|X-18510840-A-C|0|0|0|0|0|4/22|ENST00000379989.6:c.85A>C|ENSP00000369325.3:p.Lys29Gln|29|K/Q|CCDS14186.1|0.31|0.01|53|0.956|0.8|0|0.672|0.72176|0.74069|0.65716|-|-|0.68339|0.33579|0.71008|0.74065|0.4264|0.45148|0.64668|0.67597|0.87016|0.62919|0.986|0.484|0.88762|0.96014|0.71511|0.80523|-|-|-|-0.377293|0.0968997|0.243371914|2.285253683|0.437293729|0.262376238|0.1152804|0.5302705|0.1669905
X-18528960-A-G|CDKL5|K29E|missense_variant|X-18510840-A-G|0|0|0|0|0|4/22|ENST00000379989.6:c.85A>G|ENSP00000369325.3:p.Lys29Glu|29|K/E|CCDS14186.1|0.31|0.01|56|0.862|0.634|0|0.631|0.72176|0.81646|0.94411|-|-|0.67198|0.33579|0.70285|0.73981|0.50727|0.46092|0.64896|0.784|0.86031|0.62919|0.986|0.484|0.88762|0.96014|0.71511|0.80523|-|-|-|-0.377293|0.0968997|0.243371914|2.500420848|0.437293729|0.262376238|0.4995637|0.913387|0.3062419
X-18528961-A-C|CDKL5|K29T|missense_variant|X-18510841-A-C|0|0|0|0|0|4/22|ENST00000379989.6:c.86A>C|ENSP00000369325.3:p.Lys29Thr|29|K/T|CCDS14186.1|0.3|0.01|78|0.503|0.464|0|0.71|0.46092|0.64794|0.79878|-|-|0.68764|0.17581|0.74293|0.74572|0.78807|0.45935|0.81071|0.80242|0.8181|0.43082|0.985|-0.41|0.88762|0.96014|0.71511|0.80523|-|-|-|-0.377293|0.0968997|0.243371914|2.513888422|0.437293729|0.262376238|0.909484|0.9941645|0.5584564
X-18528961-A-T|CDKL5|K29I|missense_variant|X-18510841-A-T|0|0|0|0|0|4/22|ENST00000379989.6:c.86A>T|ENSP00000369325.3:p.Lys29Ile|29|K/I|CCDS14186.1|0.3|0.01|102|0.003|0.021|0|0.803|0.46092|0.76706|0.64783|-|-|0.69036|0.17581|0.66049|0.63457|0.71774|0.47098|0.91545|0.70058|0.80246|0.43082|0.985|-0.41|0.88762|0.96014|0.71511|0.80523|-|-|-|-0.377293|0.0968997|0.243371914|3.413572161|0.437293729|0.262376238|0.6061744|0.9562537|0.4150439
X-18528961-A-G|CDKL5|K29R|missense_variant|X-18510841-A-G|0|0|0|0|0|4/22|ENST00000379989.6:c.86A>G|ENSP00000369325.3:p.Lys29Arg|29|K/R|CCDS14186.1|0.3|0.01|26|0.862|0.634|0.01|0.413|0.46092|0.44622|0.95454|-|-|0.6804|0.17581|0.63046|0.63783|0.40434|0.42148|0.50952|0.64323|0.81224|0.43082|0.985|-0.41|0.88762|0.96014|0.71511|0.80523|-|-|-|-0.377293|0.0968997|0.243371914|1.265606146|0.437293729|0.262376238|0.06679501|0.3695989|0.1115199
X-18528962-A-C|CDKL5|K29N|missense_variant|X-18510842-A-C|0|0|0|0|0|4/22|ENST00000379989.6:c.87A>C|ENSP00000369325.3:p.Lys29Asn|29|K/N|CCDS14186.1|0.31|0.01|94|0.956|0.8|0|0.747|0.46402|0.75898|0.93495|-|-|0.68902|0.13961|0.78798|0.79508|0.90472|0.45418|0.74012|0.60025|0.6276|0.29878|0.988|0.484|0.88762|0.96014|0.71511|0.45304|-|-|-|-0.377293|0.0968997|0.243371914|2.578278024|0.437293729|0.262376238|0.6144266|0.9666362|0.3148179
X-18528962-A-T|CDKL5|K29N|missense_variant|X-18510842-A-T|0|0|0|0|0|4/22|ENST00000379989.6:c.87A>T|ENSP00000369325.3:p.Lys29Asn|29|K/N|CCDS14186.1|0.31|0.01|94|0.956|0.8|0|0.747|0.46402|0.75428|0.93495|-|-|0.68902|0.13961|0.78798|0.79508|0.90472|0.45194|0.74012|0.60025|0.61324|0.29878|0.988|0.484|0.88762|0.96014|0.71511|0.45304|-|-|-|-0.377293|0.0968997|0.243371914|2.578278024|0.437293729|0.262376238|0.6144266|0.9666362|0.3148179
X-18528963-T-A|CDKL5|C30S|missense_variant|X-18510843-T-A|0|0|0|0|0|4/22|ENST00000379989.6:c.88T>A|ENSP00000369325.3:p.Cys30Ser|30|C/S|CCDS14186.1|0.3|0.01|112|0.991|0.991|0.02|0.395|0.72176|0.55934|0.59486|-|-|0.44066|0.33579|0.52579|0.56206|0.52431|0.54846|0.88671|0.91255|0.79695|0.62919|0.991|0.484|0.88762|0.80716|0.71511|0.73303|-|-|-|-0.377293|0.0968997|0.243371914|1.811851595|0.437293729|0.327970297|0.8628664|0.9720811|0.4488583
X-18528963-T-C|CDKL5|C30R|missense_variant|X-18510843-T-C|0|0|0|0|0|4/22|ENST00000379989.6:c.88T>C|ENSP00000369325.3:p.Cys30Arg|30|C/R|CCDS14186.1|0.3|0.01|180|0.997|0.996|0|0.533|0.72176|0.55522|0.82906|-|-|0.45638|0.33579|0.5752|0.6074|0.83211|0.81033|0.95498|0.92279|0.7763|0.62919|0.991|0.484|0.88762|0.80716|0.71511|0.73303|-|-|-|-0.377293|0.0968997|0.243371914|2.515601618|0.437293729|0.327970297|0.9857635|0.9984393|0.6709111
X-18528963-T-G|CDKL5|C30G|missense_variant|X-18510843-T-G|0|0|0|0|0|4/22|ENST00000379989.6:c.88T>G|ENSP00000369325.3:p.Cys30Gly|30|C/G|CCDS14186.1|0.3|0.01|159|0.997|0.995|0.01|0.418|0.72176|0.50698|0.36047|-|-|0.39781|0.33579|0.44355|0.51476|0.25542|0.58814|0.94716|0.86688|0.804|0.62919|0.991|0.484|0.88762|0.80716|0.71511|0.73303|-|-|-|-0.377293|0.0968997|0.243371914|1.827055181|0.437293729|0.327970297|0.3216924|0.6212407|0.2503752
X-18528964-G-A|CDKL5|C30Y|missense_variant|X-18510844-G-A|0|0|0|0|0|4/22|ENST00000379989.6:c.89G>A|ENSP00000369325.3:p.Cys30Tyr|30|C/Y|CCDS14186.1|0.31|0.01|194|0.997|0.996|0|0.682|0.72176|0.79057|0.81127|-|-|0.45638|0.46206|0.5855|0.61915|0.64017|0.58814|0.94083|0.9691|0.84865|0.87553|0.992|0.597|0.88762|0.71291|0.71511|0.8915|-|-|-|-0.377293|0.0968997|0.243371914|2.927496063|0.437293729|0.327970297|0.9690942|0.9954181|0.6259082
X-18528964-G-C|CDKL5|C30S|missense_variant|X-18510844-G-C|0|0|0|0|0|4/22|ENST00000379989.6:c.89G>C|ENSP00000369325.3:p.Cys30Ser|30|C/S|CCDS14186.1|0.31|0.01|112|0.991|0.991|0.02|0.395|0.72176|0.49657|0.62073|-|-|0.44066|0.46206|0.54592|0.58764|0.52431|0.58814|0.88671|0.91255|0.88263|0.87553|0.992|0.597|0.88762|0.71291|0.71511|0.8915|-|-|-|-0.377293|0.0968997|0.243371914|1.811851595|0.437293729|0.327970297|0.8628664|0.9720811|0.4488583
X-18528964-G-T|CDKL5|C30F|missense_variant|X-18510844-G-T|0|0|0|0|0|4/22|ENST00000379989.6:c.89G>T|ENSP00000369325.3:p.Cys30Phe|30|C/F|CCDS14186.1|0.31|0.01|205|0.997|0.996|0|0.633|0.72176|0.81086|0.51879|-|-|0.45638|0.46206|0.62225|0.66072|0.74675|0.58814|0.94313|0.95814|0.87592|0.87553|0.992|0.597|0.88762|0.71291|0.71511|0.8915|-|-|-|-0.377293|0.0968997|0.243371914|2.609091972|0.437293729|0.327970297|0.9834103|0.9979474|0.6684172
X-18528965-C-G|CDKL5|C30W|missense_variant|X-18510845-C-G|0|0|0|0|0|4/22|ENST00000379989.6:c.90C>G|ENSP00000369325.3:p.Cys30Trp|30|C/W|CCDS14186.1|0.31|0.01|215|0.999|0.997|0|0.748|0.51475|0.83369|0.53496|-|-|0.46416|0.17079|0.56348|0.57319|0.85078|0.81033|0.95031|0.96543|0.62089|0.36594|0.993|0.597|0.88762|0.48983|0.71511|0.61569|-|-|-|-0.377293|0.0968997|0.243371914|2.757354137|0.437293729|0.327970297|0.9929239|0.9992715|0.7337512
X-18528966-A-G|CDKL5|R31G|missense_variant|X-18510846-A-G|0|0|0|1|0|4/22|ENST00000379989.6:c.91A>G|ENSP00000369325.3:p.Arg31Gly|31|R/G|CCDS14186.1|0.3|0.01|125|0.991|0.991|0|0.626|0.72176|0.78539|0.93768|-|-|0.4782|0.19296|0.66426|0.7064|0.85751|0.44832|0.79878|0.87958|0.55774|0.4145|0.993|0.484|0.88762|0.96014|0.71511|0.58446|-|-|-|-0.377293|0.0968997|0.243371914|2.369718877|0.435139573|0.32635468|0.9793603|0.9977736|0.5817382
X-18528967-G-A|CDKL5|R31K|missense_variant|X-18510847-G-A|0|0|0|0|0|4/22|ENST00000379989.6:c.92G>A|ENSP00000369325.3:p.Arg31Lys|31|R/K|CCDS14186.1|0.31|0.01|26|0.979|0.982|0.08|0.434|0.72176|0.47629|0.4548|-|-|0.44066|0.46206|0.48007|0.52945|0.25253|0.44081|0.24674|0.64788|0.84865|0.87553|0.993|0.597|0.88762|0.71291|0.71511|0.8915|-|-|-|-0.377293|0.0968997|0.243371914|1.928383284|0.435139573|0.32635468|0.02464612|0.07122084|0.03270053
X-18528967-G-C|CDKL5|R31T|missense_variant|X-18510847-G-C|0|0|0|0|0|4/22|ENST00000379989.6:c.92G>C|ENSP00000369325.3:p.Arg31Thr|31|R/T|CCDS14186.1|0.31|0.01|71|0.991|0.991|0|0.626|0.72176|0.76686|0.41336|-|-|0.4525|0.46206|0.56484|0.60005|0.41267|0.48359|0.71718|0.81571|0.88263|0.87553|0.993|0.597|0.88762|0.71291|0.71511|0.8915|-|-|-|-0.377293|0.0968997|0.243371914|2.553234154|0.435139573|0.32635468|0.4350246|0.7709335|0.220905
X-18528967-G-T|CDKL5|R31I|missense_variant|X-18510847-G-T|0|0|0|0|0|4/22|ENST00000379989.6:c.92G>T|ENSP00000369325.3:p.Arg31Ile|31|R/I|CCDS14186.1|0.31|0.01|97|0.997|0.996|0.01|0.515|0.72176|0.66431|0.40816|-|-|0.44066|0.46206|0.49991|0.58|0.3711|0.81033|0.83799|0.79314|0.87592|0.87553|0.993|0.597|0.88762|0.71291|0.71511|0.8915|-|-|-|-0.377293|0.0968997|0.243371914|2.578278024|0.435139573|0.32635468|0.2956539|0.6282828|0.2105581
X-18528968-A-C|CDKL5|R31S|missense_variant|X-18510848-A-C|0|0|0|0|0|4/22|ENST00000379989.6:c.93A>C|ENSP00000369325.3:p.Arg31Ser|31|R/S|CCDS14186.1|0.31|0.01|110|0.991|0.991|0|0.626|0.13649|0.66162|0.68419|-|-|0.4678|0.08707|0.57993|0.57357|0.56656|0.40999|0.68955|0.90359|0.4989|0.40162|0.992|0.484|0.88762|0.96014|0.71511|0.2736|-|-|-|-0.377293|0.0968997|0.243371914|2.212004357|0.435139573|0.32635468|0.8851724|0.9786184|0.4005275
X-18528968-A-T|CDKL5|R31S|missense_variant|X-18510848-A-T|0|0|0|0|0|4/22|ENST00000379989.6:c.93A>T|ENSP00000369325.3:p.Arg31Ser|31|R/S|CCDS14186.1|0.31|0.01|110|0.991|0.991|0|0.626|0.13649|0.66757|0.68723|-|-|0.4678|0.08707|0.57993|0.57357|0.56656|0.40999|0.68955|0.90359|0.48338|0.40162|0.992|0.484|0.88762|0.96014|0.71511|0.2736|-|-|-|-0.377293|0.0968997|0.243371914|2.212004357|0.435139573|0.32635468|0.8851724|0.9786184|0.4005275
X-18528969-C-A|CDKL5|H32N|missense_variant|X-18510849-C-A|0|0|0|0|0|4/22|ENST00000379989.6:c.94C>A|ENSP00000369325.3:p.His32Asn|32|H/N|CCDS14186.1|0.31|0.01|68|0.991|0.988|0.29|0.029|0.72176|0.38672|0.20991|-|-|0.64835|0.46206|0.59695|0.58784|0.04916|0.44354|0.09982|0.60261|0.81771|0.87553|0.992|0.597|0.88762|0.48983|0.71511|0.72924|-|-|-|-0.377293|0.0968997|0.243371914|1.492861994|0.430894309|0.323170732|0.003164206|0.006745712|0.0209995
X-18528969-C-T|CDKL5|H32Y|missense_variant|X-18510849-C-T|0|0|0|0|0|4/22|ENST00000379989.6:c.94C>T|ENSP00000369325.3:p.His32Tyr|32|H/Y|CCDS14186.1|0.31|0.01|83|0.991|0.988|0|0.472|0.72176|0.59569|0.87558|-|-|0.66846|0.46206|0.75148|0.78089|0.35723|0.4482|0.68488|0.83327|0.78763|0.87553|0.992|0.597|0.88762|0.48983|0.71511|0.72924|-|-|-|-0.377293|0.0968997|0.243371914|1.90085442|0.430894309|0.323170732|0.3988393|0.7303752|0.3088458
X-18528969-C-G|CDKL5|H32D|missense_variant|X-18510849-C-G|0|0|0|0|0|4/22|ENST00000379989.6:c.94C>G|ENSP00000369325.3:p.His32Asp|32|H/D|CCDS14186.1|0.31|0.01|81|0.991|0.991|0.06|0.329|0.72176|0.43693|0.46283|-|-|0.64648|0.46206|0.53583|0.71195|0.12163|0.46815|0.63977|0.84832|0.82499|0.87553|0.992|0.597|0.88762|0.48983|0.71511|0.72924|-|-|-|-0.377293|0.0968997|0.243371914|1.908846505|0.430894309|0.323170732|0.1255889|0.286538|0.1998006
X-18528970-A-C|CDKL5|H32P|missense_variant|X-18510850-A-C|0|0|0|0|0|4/22|ENST00000379989.6:c.95A>C|ENSP00000369325.3:p.His32Pro|32|H/P|CCDS14186.1|0.3|0.01|77|0.997|0.996|0|0.472|0.72176|0.46374|0.3685|-|-|0.67023|0.33579|0.77967|0.80383|0.54924|0.48503|0.82186|0.91368|0.87016|0.62919|0.99|0.484|0.88762|0.96014|0.71511|0.80523|-|-|-|-0.377293|0.0968997|0.243371914|2.301721798|0.430894309|0.323170732|0.8883319|0.9790644|0.5813567
X-18528970-A-T|CDKL5|H32L|missense_variant|X-18510850-A-T|0|0|0|0|0|4/22|ENST00000379989.6:c.95A>T|ENSP00000369325.3:p.His32Leu|32|H/L|CCDS14186.1|0.3|0.01|99|0.997|0.995|0|0.457|0.72176|0.50996|0.28781|-|-|0.65945|0.33579|0.6938|0.72756|0.21202|0.48578|0.88119|0.84933|0.86492|0.62919|0.99|0.484|0.88762|0.96014|0.71511|0.80523|-|-|-|-0.377293|0.0968997|0.243371914|1.822159701|0.430894309|0.323170732|0.2204754|0.4786914|0.3199301
X-18528970-A-G|CDKL5|H32R|missense_variant|X-18510850-A-G|0|0|0|0|0|4/22|ENST00000379989.6:c.95A>G|ENSP00000369325.3:p.His32Arg|32|H/R|CCDS14186.1|0.3|0.01|29|0.991|0.991|0.01|0.412|0.72176|0.41079|0.47556|-|-|0.65393|0.33579|0.66156|0.70627|0.1893|0.45303|0.65815|0.78856|0.86031|0.62919|0.99|0.484|0.88762|0.96014|0.71511|0.80523|-|-|-|-0.377293|0.0968997|0.243371914|1.738596264|0.430894309|0.323170732|0.09613067|0.2427873|0.1779499
X-18528971-C-A|CDKL5|H32Q|missense_variant|X-18510851-C-A|0|0|0|0|0|4/22|ENST00000379989.6:c.96C>A|ENSP00000369325.3:p.His32Gln|32|H/Q|CCDS14186.1|0.31|0.01|24|0.997|0.995|0.02|0.395|0.2938|0.50213|0.58383|-|-|0.65945|0.10751|0.65629|0.6801|0.37962|0.35992|0.6432|0.82343|0.57385|0.3436|0.987|0.597|0.88762|0.48983|0.71511|0.37099|-|-|-|-0.377293|0.0968997|0.243371914|1.5646137|0.430894309|0.323170732|0.4068193|0.7428043|0.2891805
X-18528971-C-G|CDKL5|H32Q|missense_variant|X-18510851-C-G|0|0|0|0|0|4/22|ENST00000379989.6:c.96C>G|ENSP00000369325.3:p.His32Gln|32|H/Q|CCDS14186.1|0.31|0.01|24|0.997|0.995|0.02|0.395|0.2938|0.45777|0.6054|-|-|0.65945|0.10751|0.65629|0.6801|0.37962|0.35992|0.6432|0.82343|0.58466|0.3436|0.987|0.597|0.88762|0.48983|0.71511|0.37099|-|-|-|-0.377293|0.0968997|0.243371914|1.5646137|0.430894309|0.323170732|0.4068193|0.7428043|0.2891805
X-18528972-A-C|CDKL5|K33Q|missense_variant|X-18510852-A-C|0|0|0|0|0|4/22|ENST00000379989.6:c.97A>C|ENSP00000369325.3:p.Lys33Gln|33|K/Q|CCDS14186.1|0.32|0.01|53|0.103|0.038|0.07|0.323|0.72176|0.33268|0.39052|-|-|0.65945|0.33579|0.55737|0.57346|0.52382|0.4233|0.6524|0.66969|0.87016|0.62919|0.983|0.484|0.88762|0.96014|0.71511|0.80523|-|-|-|-0.377293|0.0968997|0.243371914|1.532401565|0.640776699|0.427184466|0.07185616|0.2727874|0.09737062
X-18528972-A-G|CDKL5|K33E|missense_variant|X-18510852-A-G|0|0|0|0|0|4/22|ENST00000379989.6:c.97A>G|ENSP00000369325.3:p.Lys33Glu|33|K/E|CCDS14186.1|0.32|0.01|56|0.811|0.334|0.02|0.383|0.72176|0.53337|0.91385|-|-|0.65761|0.33579|0.5632|0.62237|0.53379|0.43404|0.66281|0.83825|0.86031|0.62919|0.983|0.484|0.88762|0.96014|0.71511|0.80523|-|-|-|-0.377293|0.0968997|0.243371914|1.808469222|0.640776699|0.427184466|0.4414256|0.8116625|0.2289358
X-18528973-A-C|CDKL5|K33T|missense_variant|X-18510853-A-C|0|0|0|0|0|4/22|ENST00000379989.6:c.98A>C|ENSP00000369325.3:p.Lys33Thr|33|K/T|CCDS14186.1|0.32|0.03|78|0.896|0.673|0.01|0.414|0.72176|0.508|0.83793|-|-|0.66846|0.33579|0.64331|0.68832|0.43956|0.45402|0.82027|0.74268|0.87016|0.62919|0.977|0.484|0.88762|0.96014|0.71511|0.80523|-|-|-|-0.377293|0.0968997|0.243371914|1.731765804|0.640776699|0.427184466|0.09944653|0.3274066|0.1535411
X-18528973-A-T|CDKL5|K33M|missense_variant|X-18510853-A-T|0|0|0|0|0|4/22|ENST00000379989.6:c.98A>T|ENSP00000369325.3:p.Lys33Met|33|K/M|CCDS14186.1|0.32|0.03|95|0.64|0.334|0|0.568|0.72176|0.58322|0.65401|-|-|0.67884|0.33579|0.67441|0.7206|0.72294|0.47023|0.8172|0.77321|0.86492|0.62919|0.977|0.484|0.88762|0.96014|0.71511|0.80523|-|-|-|-0.377293|0.0968997|0.243371914|2.242028529|0.640776699|0.427184466|0.5710911|0.9050343|0.2982476
X-18528973-A-G|CDKL5|K33R|missense_variant|X-18510853-A-G|0|0|0|0|0|4/22|ENST00000379989.6:c.98A>G|ENSP00000369325.3:p.Lys33Arg|33|K/R|CCDS14186.1|0.32|0.03|26|0.103|0.062|0.15|0.241|0.72176|0.37405|0.73294|-|-|0.65577|0.33579|0.45762|0.41789|0.20292|0.41542|0.48486|0.65489|0.86031|0.62919|0.977|0.484|0.88762|0.96014|0.71511|0.80523|-|-|-|-0.377293|0.0968997|0.243371914|1.155518839|0.640776699|0.427184466|0.005976413|0.01674319|0.03450014
X-18528974-G-C|CDKL5|K33N|missense_variant|X-18510854-G-C|0|0|0|0|0|4/22|ENST00000379989.6:c.99G>C|ENSP00000369325.3:p.Lys33Asn|33|K/N|CCDS14186.1|0.32|0.03|94|0.968|0.713|0|0.453|0.51475|0.52492|0.89801|-|-|0.66846|0.23279|0.67808|0.70204|0.5153|0.45596|0.75102|0.42407|0.7996|0.54643|0.969|0.597|0.88762|0.71291|0.71511|0.72542|-|-|-|-0.377293|0.0968997|0.243371914|1.708939124|0.640776699|0.427184466|0.002733103|0.01116231|0.02958915
X-18528974-G-T|CDKL5|K33N|missense_variant|X-18510854-G-T|0|0|0|0|0|4/22|ENST00000379989.6:c.99G>T|ENSP00000369325.3:p.Lys33Asn|33|K/N|CCDS14186.1|0.32|0.03|94|0.968|0.713|0|0.453|0.51475|0.53726|0.89712|-|-|0.66846|0.23279|0.67808|0.70204|0.5153|0.45596|0.75102|0.42407|0.79037|0.54643|0.969|0.597|0.88762|0.71291|0.71511|0.72542|-|-|-|-0.377293|0.0968997|0.243371914|1.708939124|0.640776699|0.427184466|0.002733103|0.01116231|0.02958915
X-18582597-G-A|CDKL5|E34K|missense_variant|X-18564477-G-A|0|0|0|0|0|5/22|ENST00000379989.6:c.100G>A|ENSP00000369325.3:p.Glu34Lys|34|E/K|CCDS14186.1|0.39|0.03|56|0.998|0.936|0.01|0.745|0.62229|0.90196|0.98972|-|-|0.63931|0.46206|0.53008|0.57483|0.19501|0.47563|0.6872|0.63858|0.58078|0.61649|0.989|0.541|0.88762|0.61349|0.71511|0.58585|-|-|-|-0.377293|0.22097|0.243371914|2.604854919|0.6352657|0.423510467|0.004685692|0.01300374|0.0415532
X-18582597-G-C|CDKL5|E34Q|missense_variant|X-18564477-G-C|0|0|0|0|0|5/22|ENST00000379989.6:c.100G>C|ENSP00000369325.3:p.Glu34Gln|34|E/Q|CCDS14186.1|0.39|0.03|29|1|0.979|0.01|0.77|0.62229|0.73453|0.84886|-|-|0.66126|0.46206|0.63995|0.62365|0.27142|0.44427|0.56584|0.47692|0.61969|0.61649|0.989|0.541|0.88762|0.61349|0.71511|0.58585|-|-|-|-0.377293|0.22097|0.243371914|2.522522792|0.6352657|0.423510467|0.000953046|0.002738184|0.01727058
X-18582598-A-C|CDKL5|E34A|missense_variant|X-18564478-A-C|0|0|0|0|0|5/22|ENST00000379989.6:c.101A>C|ENSP00000369325.3:p.Glu34Ala|34|E/A|CCDS14186.1|0.4|0.03|107|0.998|0.953|0.02|0.723|0.62229|0.76766|0.79472|-|-|0.65577|0.40054|0.62958|0.66052|0.19332|0.43767|0.84144|0.53206|0.59306|0.45725|0.99|0.439|0.88762|0.89307|0.71511|0.56554|-|-|-|-0.377293|0.22097|0.243371914|2.551366218|0.6352657|0.423510467|0.001120613|0.002927214|0.03010276
X-18582598-A-T|CDKL5|E34V|missense_variant|X-18564478-A-T|0|0|0|0|0|5/22|ENST00000379989.6:c.101A>T|ENSP00000369325.3:p.Glu34Val|34|E/V|CCDS14186.1|0.4|0.03|121|1|0.986|0.01|0.788|0.62229|0.85249|0.59329|-|-|0.66664|0.40054|0.69354|0.71292|0.32489|0.45541|0.90392|0.5955|0.58207|0.45725|0.99|0.439|0.88762|0.89307|0.71511|0.56554|-|-|-|-0.377293|0.22097|0.243371914|2.731201418|0.6352657|0.423510467|0.006832254|0.02269938|0.06449211
X-18582598-A-G|CDKL5|E34G|missense_variant|X-18564478-A-G|0|0|0|0|0|5/22|ENST00000379989.6:c.101A>G|ENSP00000369325.3:p.Glu34Gly|34|E/G|CCDS14186.1|0.4|0.03|98|0.999|0.971|0|0.809|0.62229|0.85698|0.971|-|-|0.65208|0.40054|0.66234|0.6912|0.33932|0.81033|0.89185|0.61598|0.58064|0.45725|0.99|0.439|0.88762|0.89307|0.71511|0.56554|-|-|-|-0.377293|0.22097|0.243371914|2.696005668|0.6352657|0.423510467|0.009953209|0.03399504|0.07064977
X-18582599-A-C|CDKL5|E34D|missense_variant|X-18564479-A-C|0|0|0|0|0|5/22|ENST00000379989.6:c.102A>C|ENSP00000369325.3:p.Glu34Asp|34|E/D|CCDS14186.1|0.39|0.03|0|0.434|0.182|0.2|0.389|0.28981|0.48587|0.52466|-|-|0.65208|0.2494|0.42468|0.39574|0.10043|0.35205|0.45007|0.44686|0.40022|0.18526|0.99|0.439|0.88762|0.25016|0.71511|0.56554|-|-|-|-0.377293|0.22097|0.243371914|2.369718877|0.6352657|0.423510467|0.000181784|0.000387724|0.008014536
X-18582599-A-T|CDKL5|E34D|missense_variant|X-18564479-A-T|0|0|0|0|0|5/22|ENST00000379989.6:c.102A>T|ENSP00000369325.3:p.Glu34Asp|34|E/D|CCDS14186.1|0.39|0.03|0|0.434|0.182|0.2|0.389|0.28981|0.49901|0.5427|-|-|0.65208|0.2494|0.42489|0.17449|0.10043|0.81033|0.45007|0.44686|0.38435|0.18526|0.99|0.439|0.88762|0.25016|0.71511|0.56554|-|-|-|-0.377293|0.22097|0.243371914|2.369718877|0.6352657|0.423510467|0.000181784|0.000387724|0.008014536
X-18582600-A-C|CDKL5|T35P|missense_variant|X-18564480-A-C|0|0|0|0|0|5/22|ENST00000379989.6:c.103A>C|ENSP00000369325.3:p.Thr35Pro|35|T/P|CCDS14186.1|0.38|0.03|38|0.999|0.971|0|0.74|0.62229|0.72899|0.74785|-|-|0.52878|0.40054|0.65101|0.69485|0.68107|0.48823|0.76057|0.77231|0.59306|0.45725|0.99|0.439|0.88762|0.89307|0.71511|0.56554|-|-|-|-0.377293|0.22097|0.243371914|2.670748873|0.629186603|0.419457735|0.5080728|0.8758803|0.2034953
X-18582600-A-T|CDKL5|T35S|missense_variant|X-18564480-A-T|0|0|0|0|0|5/22|ENST00000379989.6:c.103A>T|ENSP00000369325.3:p.Thr35Ser|35|T/S|CCDS14186.1|0.38|0.03|58|0.794|0.499|0.11|0.495|0.62229|0.51341|0.63492|-|-|0.50199|0.40054|0.42106|0.34068|0.16329|0.42906|0.41587|0.64246|0.58207|0.45725|0.99|0.439|0.88762|0.89307|0.71511|0.56554|-|-|-|-0.377293|0.22097|0.243371914|2.079244092|0.629186603|0.419457735|0.004048346|0.01083507|0.01924559
X-18582600-A-G|CDKL5|T35A|missense_variant|X-18564480-A-G|0|0|0|0|0|5/22|ENST00000379989.6:c.103A>G|ENSP00000369325.3:p.Thr35Ala|35|T/A|CCDS14186.1|0.38|0.03|58|0.977|0.867|0|0.47|0.62229|0.50192|0.85887|-|-|0.52426|0.40054|0.63536|0.68778|0.66462|0.45287|0.66041|0.71273|0.58064|0.45725|0.99|0.439|0.88762|0.89307|0.71511|0.56554|-|-|-|-0.377293|0.22097|0.243371914|1.665384134|0.629186603|0.419457735|0.2923847|0.726075|0.1278998
X-18582601-C-A|CDKL5|T35K|missense_variant|X-18564481-C-A|0|0|0|0|0|5/22|ENST00000379989.6:c.104C>A|ENSP00000369325.3:p.Thr35Lys|35|T/K|CCDS14186.1|0.38|0.03|78|0.997|0.953|0|0.709|0.62229|0.90888|0.56569|-|-|0.52197|0.46206|0.6062|0.64077|0.56931|0.48039|0.71475|0.75993|0.54939|0.61649|0.99|0.541|0.88762|0.40251|0.71511|0.51959|-|-|-|-0.377293|0.22097|0.243371914|2.531332313|0.629186603|0.419457735|0.2780554|0.68486|0.1437616
X-18582601-C-T|CDKL5|T35I|missense_variant|X-18564481-C-T|0|0|0|0|0|5/22|ENST00000379989.6:c.104C>T|ENSP00000369325.3:p.Thr35Ile|35|T/I|CCDS14186.1|0.38|0.03|89|0.999|0.971|0|0.47|0.62229|0.59842|0.96172|-|-|0.53313|0.46206|0.64745|0.68993|0.81259|0.81033|0.78683|0.78491|0.51286|0.61649|0.99|0.541|0.88762|0.40251|0.71511|0.51959|-|-|-|-0.377293|0.22097|0.243371914|1.784864014|0.629186603|0.419457735|0.762574|0.9648565|0.2818753
X-18582601-C-G|CDKL5|T35R|missense_variant|X-18564481-C-G|0|0|0|0|0|5/22|ENST00000379989.6:c.104C>G|ENSP00000369325.3:p.Thr35Arg|35|T/R|CCDS14186.1|0.38|0.03|71|0.999|0.971|0|0.777|0.62229|0.8086|0.68844|-|-|0.52426|0.46206|0.656|0.70167|0.64854|0.50834|0.73433|0.80807|0.55936|0.61649|0.99|0.541|0.88762|0.40251|0.71511|0.51959|-|-|-|-0.377293|0.22097|0.243371914|2.604854919|0.629186603|0.419457735|0.567237|0.8966325|0.2166324
X-18582603-C-A|CDKL5|H36N|missense_variant|X-18564483-C-A|0|0|0|0|0|5/22|ENST00000379989.6:c.106C>A|ENSP00000369325.3:p.His36Asn|36|H/N|CCDS14186.1|0.36|0.03|68|0.006|0.006|1|0|0.45213|0.23543|0.11134|-|-|0.3888|0.31401|0.11484|0.2161|0.02556|0.27389|0.00624|0.52617|0.37452|0.44451|0.991|0.541|0.88762|0.40251|0.71511|0.51959|-|-|-|-0.377293|0.22097|0.243371914|1.492861994|0.623809524|0.415873016|0.000322485|0.000652515|0.002923135
X-18582603-C-T|CDKL5|H36Y|missense_variant|X-18564483-C-T|0|0|0|0|0|5/22|ENST00000379989.6:c.106C>T|ENSP00000369325.3:p.His36Tyr|36|H/Y|CCDS14186.1|0.36|0.03|83|0.949|0.507|0.01|0.433|0.45213|0.39745|0.69092|-|-|0.43281|0.31401|0.41146|0.34538|0.29896|0.25214|0.48486|0.65722|0.39382|0.44451|0.991|0.541|0.88762|0.40251|0.71511|0.51959|-|-|-|-0.377293|0.22097|0.243371914|1.90085442|0.623809524|0.415873016|0.0136394|0.04534956|0.02746787
X-18582603-C-G|CDKL5|H36D|missense_variant|X-18564483-C-G|0|0|0|0|0|5/22|ENST00000379989.6:c.106C>G|ENSP00000369325.3:p.His36Asp|36|H/D|CCDS14186.1|0.36|0.03|81|0.553|0.146|0.12|0.267|0.45213|0.41711|0.36178|-|-|0.39991|0.31401|0.18577|0.13614|0.0481|0.37536|0.20152|0.703|0.42738|0.44451|0.991|0.541|0.88762|0.40251|0.71511|0.51959|-|-|-|-0.377293|0.22097|0.243371914|1.908846505|0.623809524|0.415873016|0.004016802|0.009338521|0.01195239
X-18582604-A-C|CDKL5|H36P|missense_variant|X-18564484-A-C|0|0|0|0|0|5/22|ENST00000379989.6:c.107A>C|ENSP00000369325.3:p.His36Pro|36|H/P|CCDS14186.1|0.36|0.03|77|0.859|0.41|0.02|0.411|0.41317|0.44886|0.26878|-|-|0.42123|0.29045|0.27747|0.35975|0.13396|0.31304|0.48486|0.71929|0.55504|0.25441|0.992|0.439|0.88762|0.89307|0.71511|0.56554|-|-|-|-0.377293|0.22097|0.243371914|2.301721798|0.623809524|0.415873016|0.009331929|0.02496964|0.02618809
X-18582604-A-T|CDKL5|H36L|missense_variant|X-18564484-A-T|0|0|0|0|0|5/22|ENST00000379989.6:c.107A>T|ENSP00000369325.3:p.His36Leu|36|H/L|CCDS14186.1|0.36|0.03|99|0.213|0.094|0.01|0.418|0.41317|0.36759|0.26201|-|-|0.42889|0.29045|0.27713|0.08989|0.13396|0.81033|0.66392|0.68227|0.54247|0.25441|0.992|0.439|0.88762|0.89307|0.71511|0.56554|-|-|-|-0.377293|0.22097|0.243371914|1.822159701|0.623809524|0.415873016|0.005714208|0.01504866|0.02862112
X-18582604-A-G|CDKL5|H36R|missense_variant|X-18564484-A-G|0|0|1|0|0|5/22|ENST00000379989.6:c.107A>G|ENSP00000369325.3:p.His36Arg|36|H/R|CCDS14186.1|0.36|0.03|29|0.383|0.146|0.03|0.377|0.41317|0.2711|0.22827|-|-|0.41059|0.29045|0.19235|0.08797|0.08066|0.45303|0.20582|0.57392|0.53372|0.25441|0.992|0.439|0.88762|0.89307|0.71511|0.56554|-|-|-|-0.377293|0.22097|0.243371914|1.804444842|0.623809524|0.415873016|0.000913857|0.002082068|0.006334629
X-18582605-T-A|CDKL5|H36Q|missense_variant|X-18564485-T-A|0|0|0|0|0|5/22|ENST00000379989.6:c.108T>A|ENSP00000369325.3:p.His36Gln|36|H/Q|CCDS14186.1|0.36|0.03|24|0.047|0.04|0.03|0.365|0.40945|0.34854|0.2006|-|-|0.41059|0.28915|0.20039|0.12221|0.02634|0.27765|0.22729|0.64091|0.48492|0.28234|0.993|0.439|0.88762|0.63473|0.71511|0.52288|-|-|-|-0.377293|0.22097|0.243371914|1.390834573|0.623809524|0.415873016|0.001498355|0.003248913|0.008509554
X-18582605-T-G|CDKL5|H36Q|missense_variant|X-18564485-T-G|0|0|0|0|0|5/22|ENST00000379989.6:c.108T>G|ENSP00000369325.3:p.His36Gln|36|H/Q|CCDS14186.1|0.36|0.03|24|0.047|0.04|0.03|0.365|0.40945|0.32045|0.19858|-|-|0.41059|0.28915|0.20039|0.1096|0.02634|0.28744|0.22729|0.64091|0.50016|0.28234|0.993|0.439|0.88762|0.63473|0.71511|0.52288|-|-|-|-0.377293|0.22097|0.243371914|1.390834573|0.623809524|0.415873016|0.001498355|0.003248913|0.008509554
X-18582606-G-A|CDKL5|E37K|missense_variant|X-18564486-G-A|0|0|0|0|0|5/22|ENST00000379989.6:c.109G>A|ENSP00000369325.3:p.Glu37Lys|37|E/K|CCDS14186.1|0.36|0.03|56|0.248|0.126|0.02|0.606|0.62229|0.9021|0.88007|-|-|0.64283|0.46206|0.4525|0.51498|0.03753|0.39043|0.62478|0.7547|0.58078|0.61649|0.994|0.541|0.88762|0.61349|0.71511|0.58585|-|-|-|-0.377293|0.22097|0.243371914|2.327657532|0.623809524|0.415873016|0.007385424|0.01732763|0.053253
X-18582606-G-C|CDKL5|E37Q|missense_variant|X-18564486-G-C|0|0|0|0|0|5/22|ENST00000379989.6:c.109G>C|ENSP00000369325.3:p.Glu37Gln|37|E/Q|CCDS14186.1|0.36|0.03|29|0.961|0.768|0.17|0.282|0.62229|0.56238|0.81905|-|-|0.65945|0.46206|0.55228|0.6244|0.02406|0.35975|0.49314|0.54454|0.61969|0.61649|0.994|0.541|0.88762|0.61349|0.71511|0.58585|-|-|-|-0.377293|0.22097|0.243371914|2.176783061|0.623809524|0.415873016|0.000407543|0.00083169|0.01340029
X-18582607-A-C|CDKL5|E37A|missense_variant|X-18564487-A-C|0|0|0|0|0|5/22|ENST00000379989.6:c.110A>C|ENSP00000369325.3:p.Glu37Ala|37|E/A|CCDS14186.1|0.35|0.03|107|0.961|0.704|0.01|0.58|0.62229|0.73532|0.71348|-|-|0.66664|0.40054|0.6689|0.72702|0.23696|0.37892|0.79706|0.70219|0.59306|0.45725|0.994|0.439|0.88762|0.89307|0.71511|0.56554|-|-|-|-0.377293|0.22097|0.243371914|2.11938159|0.623809524|0.415873016|0.01572937|0.04847117|0.0840913
X-18582607-A-T|CDKL5|E37V|missense_variant|X-18564487-A-T|0|0|0|0|0|5/22|ENST00000379989.6:c.110A>T|ENSP00000369325.3:p.Glu37Val|37|E/V|CCDS14186.1|0.35|0.03|121|0.994|0.912|0|0.59|0.62229|0.63691|0.54037|-|-|0.67554|0.40054|0.73888|0.77261|0.24609|0.39644|0.86656|0.77678|0.58207|0.45725|0.994|0.439|0.88762|0.89307|0.71511|0.56554|-|-|-|-0.377293|0.22097|0.243371914|2.13481856|0.623809524|0.415873016|0.04420596|0.1353653|0.1416566
X-18582607-A-G|CDKL5|E37G|missense_variant|X-18564487-A-G|0|0|0|0|0|5/22|ENST00000379989.6:c.110A>G|ENSP00000369325.3:p.Glu37Gly|37|E/G|CCDS14186.1|0.35|0.03|98|0.961|0.819|0|0.667|0.62229|0.84608|0.96328|-|-|0.67198|0.40054|0.70604|0.75167|0.30771|0.38198|0.85146|0.76432|0.58064|0.45725|0.994|0.439|0.88762|0.89307|0.71511|0.56554|-|-|-|-0.377293|0.22097|0.243371914|2.375896712|0.623809524|0.415873016|0.05801815|0.1863326|0.1462552
X-18582608-A-C|CDKL5|E37D|missense_variant|X-18564488-A-C|0|0|0|0|0|5/22|ENST00000379989.6:c.111A>C|ENSP00000369325.3:p.Glu37Asp|37|E/D|CCDS14186.1|0.35|0.03|0|0.287|0.137|0.03|0.588|0.62229|0.73179|0.73175|-|-|0.66307|0.40054|0.55779|0.66918|0.10213|0.34194|0.39092|0.59788|0.48636|0.45725|0.994|0.439|0.88762|0.89307|0.71511|0.56554|-|-|-|-0.377293|0.22097|0.243371914|2.084937764|0.623809524|0.415873016|0.001472446|0.003522891|0.0186154
X-18582608-A-T|CDKL5|E37D|missense_variant|X-18564488-A-T|0|0|0|0|0|5/22|ENST00000379989.6:c.111A>T|ENSP00000369325.3:p.Glu37Asp|37|E/D|CCDS14186.1|0.35|0.03|0|0.287|0.137|0.03|0.588|0.62229|0.75461|0.73531|-|-|0.66307|0.40054|0.55779|0.66918|0.10213|0.34194|0.39092|0.59788|0.46983|0.45725|0.994|0.439|0.88762|0.89307|0.71511|0.56554|-|-|-|-0.377293|0.22097|0.243371914|2.084937764|0.623809524|0.415873016|0.001472446|0.003522891|0.0186154
X-18582609-A-C|CDKL5|I38L|missense_variant|X-18564489-A-C|0|0|0|0|0|5/22|ENST00000379989.6:c.112A>C|ENSP00000369325.3:p.Ile38Leu|38|I/L|CCDS14186.1|0.35|0.03|5|0.005|0.008|0.31|0.153|0.62229|0.36966|0.30525|-|-|0.65022|0.40054|0.36795|0.44092|0.16128|0.33533|0.21432|0.57955|0.41859|0.45725|0.994|0.439|0.88762|0.89307|0.71511|0.56554|-|-|-|-0.377293|0.22097|0.243371914|1.875753066|0.623222749|0.415481833|0.001785837|0.004659134|0.01410755
X-18582609-A-T|CDKL5|I38F|missense_variant|X-18564489-A-T|0|0|0|0|0|5/22|ENST00000379989.6:c.112A>T|ENSP00000369325.3:p.Ile38Phe|38|I/F|CCDS14186.1|0.35|0.03|21|0.92|0.556|0.02|0.685|0.62229|0.75912|0.41371|-|-|0.66846|0.40054|0.59058|0.63551|0.35652|0.42704|0.53534|0.67911|0.43614|0.45725|0.994|0.439|0.88762|0.89307|0.71511|0.56554|-|-|-|-0.377293|0.22097|0.243371914|3.043660876|0.623222749|0.415481833|0.02758202|0.09802059|0.06540808
X-18582609-A-G|CDKL5|I38V|missense_variant|X-18564489-A-G|0|0|0|0|0|5/22|ENST00000379989.6:c.112A>G|ENSP00000369325.3:p.Ile38Val|38|I/V|CCDS14186.1|0.35|0.03|29|0.159|0.092|0.09|0.423|0.62229|0.33708|0.60878|-|-|0.65945|0.40054|0.42106|0.53482|0.1964|0.31884|0.17635|0.46433|0.45148|0.45725|0.994|0.439|0.88762|0.89307|0.71511|0.56554|-|-|-|-0.377293|0.22097|0.243371914|1.673950378|0.623222749|0.415481833|0.000497235|0.001284698|0.007595962
X-18582610-T-A|CDKL5|I38N|missense_variant|X-18564490-T-A|0|0|0|0|0|5/22|ENST00000379989.6:c.113T>A|ENSP00000369325.3:p.Ile38Asn|38|I/N|CCDS14186.1|0.34|0.03|149|0.996|0.897|0|0.825|0.62229|0.91458|0.61533|-|-|0.65945|0.40054|0.65333|0.6955|0.47416|0.39877|0.83391|0.70946|0.52445|0.45725|0.994|0.439|0.88762|0.63473|0.71511|0.52288|-|-|-|-0.377293|0.22097|0.243371914|3.503748791|0.623222749|0.415481833|0.09169294|0.3234337|0.1475635
X-18582610-T-C|CDKL5|I38T|missense_variant|X-18564490-T-C|0|0|0|0|0|5/22|ENST00000379989.6:c.113T>C|ENSP00000369325.3:p.Ile38Thr|38|I/T|CCDS14186.1|0.34|0.03|89|0.959|0.629|0.02|0.685|0.62229|0.7401|0.52891|-|-|0.65577|0.40054|0.55142|0.61024|0.34396|0.37633|0.65815|0.71765|0.50309|0.45725|0.994|0.439|0.88762|0.63473|0.71511|0.52288|-|-|-|-0.377293|0.22097|0.243371914|2.64456429|0.623222749|0.415481833|0.04146768|0.1425018|0.09127204
X-18582610-T-G|CDKL5|I38S|missense_variant|X-18564490-T-G|0|0|0|0|0|5/22|ENST00000379989.6:c.113T>G|ENSP00000369325.3:p.Ile38Ser|38|I/S|CCDS14186.1|0.34|0.03|142|0.986|0.703|0|0.747|0.62229|0.88216|0.5929|-|-|0.65761|0.40054|0.60015|0.64749|0.43382|0.40452|0.76217|0.80997|0.53336|0.45725|0.994|0.439|0.88762|0.63473|0.71511|0.52288|-|-|-|-0.377293|0.22097|0.243371914|2.850536277|0.623222749|0.415481833|0.2230522|0.5748042|0.2003664
X-18582611-T-G|CDKL5|I38M|missense_variant|X-18564491-T-G|0|0|0|0|0|5/22|ENST00000379989.6:c.114T>G|ENSP00000369325.3:p.Ile38Met|38|I/M|CCDS14186.1|0.34|0.03|10|0.473|0.125|0.02|0.742|0.62229|0.55901|0.24617|-|-|0.66664|0.40054|0.52408|0.61511|0.42736|0.35142|0.34774|0.67519|0.38252|0.45725|0.993|0.439|0.88762|0.63473|0.71511|0.40733|-|-|-|-0.377293|0.22097|0.243371914|2.545810136|0.623222749|0.415481833|0.04333742|0.1628684|0.05602835
X-18582612-G-A|CDKL5|V39M|missense_variant|X-18564492-G-A|0|0|0|0|0|5/22|ENST00000379989.6:c.115G>A|ENSP00000369325.3:p.Val39Met|39|V/M|CCDS14186.1|0.34|0.03|21|0.948|0.761|0|0.777|0.62229|0.83637|0.90599|-|-|0.72134|0.46206|0.81413|0.85471|0.83714|0.4472|0.52087|0.80336|0.58078|0.61649|0.992|0.541|0.88762|0.61349|0.71511|0.58585|-|-|-|-0.377293|0.22097|0.243371914|2.471564108|0.617924528|0.411949686|0.8398734|0.9797043|0.3305015
X-18582612-G-C|CDKL5|V39L|missense_variant|X-18564492-G-C|0|0|0|0|0|5/22|ENST00000379989.6:c.115G>C|ENSP00000369325.3:p.Val39Leu|39|V/L|CCDS14186.1|0.34|0.03|32|0.9|0.493|0.01|0.498|0.62229|0.57718|0.80987|-|-|0.71316|0.46206|0.71831|0.7663|0.66462|0.44385|0.52087|0.79499|0.61969|0.61649|0.992|0.541|0.88762|0.61349|0.71511|0.58585|-|-|-|-0.377293|0.22097|0.243371914|1.736307487|0.617924528|0.411949686|0.5690418|0.9010179|0.2364031
X-18582612-G-T|CDKL5|V39L|missense_variant|X-18564492-G-T|0|0|0|0|0|5/22|ENST00000379989.6:c.115G>T|ENSP00000369325.3:p.Val39Leu|39|V/L|CCDS14186.1|0.34|0.03|32|0.9|0.493|0.01|0.498|0.62229|0.59737|0.80015|-|-|0.71316|0.46206|0.71831|0.7663|0.66462|0.44385|0.52087|0.79499|0.60771|0.61649|0.992|0.541|0.88762|0.61349|0.71511|0.58585|-|-|-|-0.377293|0.22097|0.243371914|1.736307487|0.617924528|0.411949686|0.5690418|0.9010179|0.2364031
X-18582613-T-A|CDKL5|V39E|missense_variant|X-18564493-T-A|0|0|0|0|0|5/22|ENST00000379989.6:c.116T>A|ENSP00000369325.3:p.Val39Glu|39|V/E|CCDS14186.1|0.33|0.03|121|0.999|0.972|0|0.709|0.62229|0.89882|0.50536|-|-|0.72467|0.40054|0.87475|0.90447|0.9532|0.49935|0.84711|0.97032|0.52445|0.45725|0.991|0.439|0.88762|0.63473|0.71511|0.52288|-|-|-|-0.377293|0.22097|0.243371914|2.959680747|0.617924528|0.411949686|0.9913249|0.9992903|0.7430642
X-18582613-T-C|CDKL5|V39A|missense_variant|X-18564493-T-C|0|0|0|0|0|5/22|ENST00000379989.6:c.116T>C|ENSP00000369325.3:p.Val39Ala|39|V/A|CCDS14186.1|0.33|0.03|64|0.978|0.761|0|0.58|0.62229|0.55479|0.94772|-|-|0.71788|0.40054|0.79325|0.82702|0.84164|0.44011|0.6872|0.7822|0.50309|0.45725|0.991|0.439|0.88762|0.63473|0.71511|0.52288|-|-|-|-0.377293|0.22097|0.243371914|2.142020955|0.617924528|0.411949686|0.8034368|0.973969|0.3637049
X-18582613-T-G|CDKL5|V39G|missense_variant|X-18564493-T-G|0|0|0|0|0|5/22|ENST00000379989.6:c.116T>G|ENSP00000369325.3:p.Val39Gly|39|V/G|CCDS14186.1|0.33|0.03|109|0.999|0.958|0|0.667|0.62229|0.77202|0.77192|-|-|0.72467|0.40054|0.87361|0.90382|0.92869|0.81033|0.90629|0.94259|0.53336|0.45725|0.991|0.439|0.88762|0.63473|0.71511|0.52288|-|-|-|-0.377293|0.22097|0.243371914|2.517321598|0.617924528|0.411949686|0.9850557|0.9986981|0.719029
X-18582615-G-A|CDKL5|A40T|missense_variant|X-18564495-G-A|0|0|0|0|0|5/22|ENST00000379989.6:c.118G>A|ENSP00000369325.3:p.Ala40Thr|40|A/T|CCDS14186.1|0.34|0.03|58|1|0.999|0|0.739|0.62229|0.90043|0.97556|-|-|0.73531|0.46206|0.90812|0.93928|0.9397|0.46917|0.70146|0.89477|0.58078|0.61649|0.986|0.541|0.69722|0.61349|0.71511|0.58585|-|-|-|-0.377293|0.22097|0.243371914|2.335523365|0.617370892|0.411580595|0.9742721|0.9977142|0.5954243
X-18582615-G-C|CDKL5|A40P|missense_variant|X-18564495-G-C|0|0|0|0|0|5/22|ENST00000379989.6:c.118G>C|ENSP00000369325.3:p.Ala40Pro|40|A/P|CCDS14186.1|0.34|0.03|27|1|0.999|0|0.791|0.62229|0.86041|0.82762|-|-|0.73747|0.46206|0.89886|0.92973|0.9597|0.49536|0.78938|0.92394|0.61969|0.61649|0.986|0.541|0.69722|0.61349|0.71511|0.58585|-|-|-|-0.377293|0.22097|0.243371914|2.794870498|0.617370892|0.411580595|0.9847892|0.9987276|0.6787666
X-18582615-G-T|CDKL5|A40S|missense_variant|X-18564495-G-T|0|0|0|0|0|5/22|ENST00000379989.6:c.118G>T|ENSP00000369325.3:p.Ala40Ser|40|A/S|CCDS14186.1|0.34|0.03|99|1|0.998|0|0.694|0.62229|0.817|0.8433|-|-|0.73214|0.46206|0.8855|0.91441|0.93125|0.45061|0.58523|0.74014|0.60771|0.61649|0.986|0.541|0.69722|0.61349|0.71511|0.58585|-|-|-|-0.377293|0.22097|0.243371914|2.159810247|0.617370892|0.411580595|0.8187755|0.9790691|0.3265739
X-18582616-C-A|CDKL5|A40E|missense_variant|X-18564496-C-A|0|0|0|0|0|5/22|ENST00000379989.6:c.119C>A|ENSP00000369325.3:p.Ala40Glu|40|A/E|CCDS14186.1|0.34|0.03|107|1|0.999|0|0.809|0.62229|0.94683|0.57175|-|-|0.73747|0.46206|0.89558|0.92617|0.97915|0.48738|0.78938|0.92279|0.54828|0.61649|0.982|0.541|0.62468|0.40251|0.71511|0.51959|-|-|-|-0.377293|0.22097|0.243371914|2.693412857|0.617370892|0.411580595|0.9865864|0.9989143|0.6870508
X-18582616-C-T|CDKL5|A40V|missense_variant|X-18564496-C-T|0|0|0|1|0|5/22|ENST00000379989.6:c.119C>T|ENSP00000369325.3:p.Ala40Val|40|A/V|CCDS14186.1|0.34|0.03|64|1|0.999|0|0.745|0.62229|0.94805|0.96638|-|-|0.72576|0.46206|0.8377|0.88457|0.74312|0.47255|0.70269|0.91255|0.5118|0.61649|0.982|0.541|0.62468|0.40251|0.71511|0.51959|-|-|-|-0.377293|0.22097|0.243371914|2.378392664|0.617370892|0.411580595|0.9188651|0.9896355|0.5036403
X-18582616-C-G|CDKL5|A40G|missense_variant|X-18564496-C-G|0|0|0|0|0|5/22|ENST00000379989.6:c.119C>G|ENSP00000369325.3:p.Ala40Gly|40|A/G|CCDS14186.1|0.34|0.03|60|1|0.999|0|0.748|0.62229|0.9178|0.86145|-|-|0.73214|0.46206|0.89558|0.92617|0.94445|0.46815|0.70269|0.78582|0.55824|0.61649|0.982|0.541|0.62468|0.40251|0.71511|0.51959|-|-|-|-0.377293|0.22097|0.243371914|2.398894145|0.617370892|0.411580595|0.9015694|0.990062|0.4403418
X-18582618-A-C|CDKL5|I41L|missense_variant|X-18564498-A-C|0|0|0|0|0|5/22|ENST00000379989.6:c.121A>C|ENSP00000369325.3:p.Ile41Leu|41|I/L|CCDS14186.1|0.34|0.03|5|0.899|0.742|0|0.571|0.62229|0.42316|0.5151|-|-|0.66486|0.40054|0.52158|0.60269|0.34226|0.38338|0.43116|0.65022|0.59039|0.45725|0.981|0.439|0.65342|0.89307|0.71511|0.56554|-|-|-|-0.377293|0.22097|0.243371914|1.875753066|0.61682243|0.493457944|0.01769255|0.02545505|0.04689062
X-18582618-A-T|CDKL5|I41F|missense_variant|X-18564498-A-T|0|0|0|1|0|5/22|ENST00000379989.6:c.121A>T|ENSP00000369325.3:p.Ile41Phe|41|I/F|CCDS14186.1|0.34|0.03|21|0.98|0.838|0|0.747|0.62229|0.78662|0.48636|-|-|0.69036|0.40054|0.76752|0.80082|0.89952|0.47761|0.70269|0.86479|0.57942|0.45725|0.981|0.439|0.65342|0.89307|0.71511|0.56554|-|-|-|-0.377293|0.22097|0.243371914|3.043660876|0.61682243|0.493457944|0.9498758|0.9873833|0.5040558
X-18582618-A-G|CDKL5|I41V|missense_variant|X-18564498-A-G|0|0|0|0|0|5/22|ENST00000379989.6:c.121A>G|ENSP00000369325.3:p.Ile41Val|41|I/V|CCDS14186.1|0.34|0.03|29|0.659|0.372|0.05|0.472|0.62229|0.46364|0.95698|-|-|0.62207|0.40054|0.50999|0.59882|0.23805|0.36627|0.21863|0.4231|0.578|0.45725|0.981|0.439|0.65342|0.89307|0.71511|0.56554|-|-|-|-0.377293|0.22097|0.243371914|1.673950378|0.61682243|0.493457944|0.00040388|0.000430147|0.006606894
X-18582619-T-A|CDKL5|I41N|missense_variant|X-18564499-T-A|0|0|0|0|0|5/22|ENST00000379989.6:c.122T>A|ENSP00000369325.3:p.Ile41Asn|41|I/N|CCDS14186.1|0.33|0.03|149|0.999|0.981|0|0.825|0.62229|0.89237|0.63492|-|-|0.69296|0.40054|0.79875|0.82555|0.95012|0.44782|0.91039|0.81475|0.52428|0.45725|0.985|0.439|0.74975|0.63473|0.71511|0.52288|-|-|-|-0.377293|0.22097|0.243371914|3.503748791|0.61682243|0.493457944|0.9337456|0.983967|0.5455846
X-18582619-T-C|CDKL5|I41T|missense_variant|X-18564499-T-C|0|0|0|0|0|5/22|ENST00000379989.6:c.122T>C|ENSP00000369325.3:p.Ile41Thr|41|I/T|CCDS14186.1|0.33|0.03|89|0.997|0.953|0|0.747|0.62229|0.72873|0.92427|-|-|0.68764|0.40054|0.78769|0.81832|0.89952|0.42444|0.7776|0.90471|0.50292|0.45725|0.985|0.439|0.74975|0.63473|0.71511|0.52288|-|-|-|-0.377293|0.22097|0.243371914|2.64456429|0.61682243|0.493457944|0.9699583|0.9927321|0.5893882
X-18582619-T-G|CDKL5|I41S|missense_variant|X-18564499-T-G|0|0|0|0|0|5/22|ENST00000379989.6:c.122T>G|ENSP00000369325.3:p.Ile41Ser|41|I/S|CCDS14186.1|0.33|0.03|142|0.999|0.971|0|0.747|0.62229|0.86485|0.63104|-|-|0.68902|0.40054|0.79708|0.82442|0.86836|0.45209|0.85367|0.93204|0.53318|0.45725|0.985|0.439|0.74975|0.63473|0.71511|0.52288|-|-|-|-0.377293|0.22097|0.243371914|2.850536277|0.61682243|0.493457944|0.9736736|0.9934263|0.6395422
X-18582620-C-G|CDKL5|I41M|missense_variant|X-18564500-C-G|0|0|0|0|0|5/22|ENST00000379989.6:c.123C>G|ENSP00000369325.3:p.Ile41Met|41|I/M|CCDS14186.1|0.33|0.03|10|0.999|0.981|0|0.803|0.34528|0.63593|0.75821|-|-|0.68484|0.26992|0.67505|0.70354|0.55522|0.35152|0.5739|0.74438|0.39772|0.26614|0.988|0.541|0.88762|0.40251|0.71511|0.32367|-|-|-|-0.377293|0.22097|0.243371914|2.545810136|0.61682243|0.493457944|0.2323341|0.3974269|0.1548455
X-18582621-A-C|CDKL5|K42Q|missense_variant|X-18564501-A-C|0|0|0|0|0|5/22|ENST00000379989.6:c.124A>C|ENSP00000369325.3:p.Lys42Gln|42|K/Q|CCDS14186.1|0.33|0.03|53|0.998|0.939|0|0.828|0.62229|0.72918|0.64783|-|-|0.85014|0.40054|0.9463|0.95517|0.98114|0.50251|0.6872|0.78765|0.59306|0.45725|0.99|0.439|0.88762|0.89307|0.71511|0.56554|-|-|-|-0.377293|0.22097|0.243371914|2.622056949|0.61682243|0.493457944|0.9249722|0.9823257|0.5287984
X-18582621-A-G|CDKL5|K42E|missense_variant|X-18564501-A-G|0|0|0|0|0|5/22|ENST00000379989.6:c.124A>G|ENSP00000369325.3:p.Lys42Glu|42|K/E|CCDS14186.1|0.33|0.03|56|0.98|0.764|0|0.784|0.62229|0.817|0.96016|-|-|0.85103|0.40054|0.93492|0.94829|0.95726|0.51338|0.6872|0.85854|0.58064|0.45725|0.99|0.439|0.88762|0.89307|0.71511|0.56554|-|-|-|-0.377293|0.22097|0.243371914|2.905884914|0.61682243|0.493457944|0.9638291|0.9917732|0.6161489
X-18582622-A-C|CDKL5|K42T|missense_variant|X-18564502-A-C|0|0|0|0|0|5/22|ENST00000379989.6:c.125A>C|ENSP00000369325.3:p.Lys42Thr|42|K/T|CCDS14186.1|0.32|0.03|78|0.98|0.819|0|0.809|0.62229|0.75057|0.90599|-|-|0.85184|0.40054|0.93908|0.95089|0.96827|0.54846|0.84494|0.83525|0.59306|0.45725|0.992|0.439|0.88762|0.89307|0.71511|0.56554|-|-|-|-0.377293|0.22097|0.243371914|2.725597541|0.61682243|0.493457944|0.9548985|0.9897094|0.6499797
X-18582622-A-T|CDKL5|K42M|missense_variant|X-18564502-A-T|0|0|0|0|0|5/22|ENST00000379989.6:c.125A>T|ENSP00000369325.3:p.Lys42Met|42|K/M|CCDS14186.1|0.32|0.03|95|1|0.969|0|0.869|0.62229|0.80771|0.75637|-|-|0.85258|0.40054|0.94807|0.95619|0.97429|0.58814|0.8478|0.79777|0.58207|0.45725|0.992|0.439|0.88762|0.89307|0.71511|0.56554|-|-|-|-0.377293|0.22097|0.243371914|3.021095048|0.61682243|0.493457944|0.9306458|0.9836558|0.6039509
X-18582622-A-G|CDKL5|K42R|missense_variant|X-18564502-A-G|0|0|0|1|0|5/22|ENST00000379989.6:c.125A>G|ENSP00000369325.3:p.Lys42Arg|42|K/R|CCDS14186.1|0.32|0.03|26|0.993|0.862|0|0.784|0.62229|0.76961|0.97481|-|-|0.84427|0.40054|0.92993|0.94281|0.92395|0.50251|0.5739|0.79129|0.58064|0.45725|0.992|0.439|0.88762|0.89307|0.71511|0.56554|-|-|-|-0.377293|0.22097|0.243371914|2.260710742|0.61682243|0.493457944|0.8947566|0.9721935|0.4522197
X-18582623-G-C|CDKL5|K42N|missense_variant|X-18564503-G-C|0|0|0|0|0|5/22|ENST00000379989.6:c.126G>C|ENSP00000369325.3:p.Lys42Asn|42|K/N|CCDS14186.1|0.32|0.03|94|0.994|0.912|0|0.828|0.62229|0.89153|0.95698|-|-|0.85184|0.46206|0.9417|0.95912|0.98114|0.58814|0.77843|0.6744|0.55125|0.61649|0.993|0.541|0.88762|0.61349|0.71511|0.58585|-|-|-|-0.377293|0.22097|0.243371914|2.736878551|0.61682243|0.493457944|0.7311136|0.9196625|0.4035799
X-18582623-G-T|CDKL5|K42N|missense_variant|X-18564503-G-T|0|0|0|0|0|5/22|ENST00000379989.6:c.126G>T|ENSP00000369325.3:p.Lys42Asn|42|K/N|CCDS14186.1|0.32|0.03|94|0.994|0.912|0|0.828|0.62229|0.90234|0.95698|-|-|0.85184|0.46206|0.9417|0.95912|0.98114|0.58814|0.77843|0.6744|0.53804|0.61649|0.993|0.541|0.88762|0.61349|0.71511|0.58585|-|-|-|-0.377293|0.22097|0.243371914|2.736878551|0.61682243|0.493457944|0.7311136|0.9196625|0.4035799
X-18582624-A-C|CDKL5|K43Q|missense_variant|X-18564504-A-C|0|0|0|0|0|5/22|ENST00000379989.6:c.127A>C|ENSP00000369325.3:p.Lys43Gln|43|K/Q|CCDS14186.1|0.32|0.01|53|0.999|0.984|0.02|0.384|0.62229|0.46279|0.63982|-|-|0.47134|0.40054|0.58137|0.62299|0.30713|0.39314|0.67085|0.58196|0.59306|0.45725|0.994|0.439|0.88762|0.89307|0.71511|0.56554|-|-|-|-0.377293|0.22097|0.243371914|1.472495737|0.615023474|0.492018779|0.005619888|0.00741487|0.02763984
X-18582624-A-G|CDKL5|K43E|missense_variant|X-18564504-A-G|0|0|0|0|0|5/22|ENST00000379989.6:c.127A>G|ENSP00000369325.3:p.Lys43Glu|43|K/E|CCDS14186.1|0.32|0.01|56|0.998|0.965|0.01|0.413|0.62229|0.5321|0.87469|-|-|0.47134|0.40054|0.56635|0.60284|0.38279|0.40313|0.68254|0.69099|0.58064|0.45725|0.994|0.439|0.88762|0.89307|0.71511|0.56554|-|-|-|-0.377293|0.22097|0.243371914|1.943290331|0.615023474|0.492018779|0.04052048|0.06325436|0.06094468
X-18582625-A-C|CDKL5|K43T|missense_variant|X-18564505-A-C|0|0|0|0|0|5/22|ENST00000379989.6:c.128A>C|ENSP00000369325.3:p.Lys43Thr|43|K/T|CCDS14186.1|0.31|0.01|78|0.775|0.651|0.01|0.494|0.62229|0.54493|0.82475|-|-|0.47134|0.40054|0.5481|0.59393|0.44668|0.41273|0.84996|0.71355|0.59306|0.45725|0.994|0.439|0.88762|0.89307|0.71511|0.56554|-|-|-|-0.377293|0.22097|0.243371914|1.96738462|0.615023474|0.492018779|0.08363016|0.1411307|0.1008641
X-18582625-A-T|CDKL5|K43I|missense_variant|X-18564505-A-T|0|0|0|0|0|5/22|ENST00000379989.6:c.128A>T|ENSP00000369325.3:p.Lys43Ile|43|K/I|CCDS14186.1|0.31|0.01|102|0.999|0.985|0.01|0.607|0.62229|0.8427|0.61312|-|-|0.42889|0.40054|0.51986|0.55343|0.18651|0.42424|0.94287|0.68702|0.58207|0.45725|0.994|0.439|0.88762|0.89307|0.71511|0.56554|-|-|-|-0.377293|0.22097|0.243371914|2.869504116|0.615023474|0.492018779|0.009379744|0.01081669|0.05241112
X-18582625-A-G|CDKL5|K43R|missense_variant|X-18564505-A-G|0|0|0|0|0|5/22|ENST00000379989.6:c.128A>G|ENSP00000369325.3:p.Lys43Arg|43|K/R|CCDS14186.1|0.31|0.01|26|0.998|0.965|0.04|0.437|0.62229|0.54525|0.94502|-|-|0.46031|0.40054|0.53145|0.58358|0.32489|0.37513|0.569|0.60577|0.58064|0.45725|0.994|0.439|0.88762|0.89307|0.71511|0.56554|-|-|-|-0.377293|0.22097|0.243371914|1.510821599|0.615023474|0.492018779|0.008770915|0.01206967|0.0273469
X-18582626-A-C|CDKL5|K43N|missense_variant|X-18564506-A-C|0|0|0|0|0|5/22|ENST00000379989.6:c.129A>C|ENSP00000369325.3:p.Lys43Asn|43|K/N|CCDS14186.1|0.3|0.01|94|0.999|0.984|0|0.532|0.62229|0.56811|0.94948|-|-|0.48465|0.40054|0.67863|0.72987|0.74518|0.42664|0.7776|0.5287|0.42565|0.45725|0.994|0.439|0.88762|0.89307|0.71511|0.36241|-|-|-|-0.377293|0.22097|0.243371914|1.944671236|0.615023474|0.492018779|0.06488523|0.1544002|0.06573691
X-18582626-A-T|CDKL5|K43N|missense_variant|X-18564506-A-T|0|0|0|0|0|5/22|ENST00000379989.6:c.129A>T|ENSP00000369325.3:p.Lys43Asn|43|K/N|CCDS14186.1|0.3|0.01|94|0.999|0.984|0|0.532|0.62229|0.5748|0.9486|-|-|0.48465|0.40054|0.67863|0.72987|0.74518|0.42602|0.7776|0.5287|0.40936|0.45725|0.994|0.439|0.88762|0.89307|0.71511|0.36241|-|-|-|-0.377293|0.22097|0.243371914|1.944671236|0.615023474|0.492018779|0.06488523|0.1544002|0.06573691
X-18582627-T-A|CDKL5|F44I|missense_variant|X-18564507-T-A|0|0|0|0|0|5/22|ENST00000379989.6:c.130T>A|ENSP00000369325.3:p.Phe44Ile|44|F/I|CCDS14186.1|0.31|0.01|21|0.489|0.265|0.01|0.509|0.62229|0.53189|0.46119|-|-|0.63262|0.40054|0.36538|0.40614|0.15665|0.45523|0.8457|0.6744|0.52445|0.45725|0.994|0.439|0.88762|0.63473|0.71511|0.52288|-|-|-|-0.377293|0.22097|0.243371914|2.22499519|0.618483412|0.49478673|0.006260425|0.006745307|0.06191661
X-18582627-T-C|CDKL5|F44L|missense_variant|X-18564507-T-C|0|0|0|0|0|5/22|ENST00000379989.6:c.130T>C|ENSP00000369325.3:p.Phe44Leu|44|F/L|CCDS14186.1|0.31|0.01|22|0.835|0.468|0|0.446|0.62229|0.59249|0.93134|-|-|0.62482|0.40054|0.38879|0.53565|0.20986|0.45652|0.84285|0.57472|0.50309|0.45725|0.994|0.439|0.88762|0.63473|0.71511|0.52288|-|-|-|-0.377293|0.22097|0.243371914|1.606968278|0.618483412|0.49478673|0.002456021|0.002720174|0.03930767
X-18582627-T-G|CDKL5|F44V|missense_variant|X-18564507-T-G|0|0|0|0|0|5/22|ENST00000379989.6:c.130T>G|ENSP00000369325.3:p.Phe44Val|44|F/V|CCDS14186.1|0.31|0.01|50|0.925|0.468|0|0.547|0.62229|0.62352|0.51706|-|-|0.631|0.40054|0.3873|0.52801|0.23805|0.47098|0.90275|0.73004|0.53336|0.45725|0.994|0.439|0.88762|0.63473|0.71511|0.52288|-|-|-|-0.377293|0.22097|0.243371914|2.138404827|0.618483412|0.49478673|0.02351181|0.02977587|0.107192
X-18582628-T-A|CDKL5|F44Y|missense_variant|X-18564508-T-A|0|0|0|0|0|5/22|ENST00000379989.6:c.131T>A|ENSP00000369325.3:p.Phe44Tyr|44|F/Y|CCDS14186.1|0.31|0.01|22|0.993|0.881|0.02|0.606|0.62229|0.83637|0.71285|-|-|0.67023|0.40054|0.70976|0.73729|0.3711|0.43119|0.56421|0.55197|0.52445|0.45725|0.994|0.439|0.88762|0.63473|0.71511|0.52288|-|-|-|-0.377293|0.22097|0.243371914|2.338938542|0.618483412|0.49478673|0.005907124|0.008394891|0.03576085
X-18582628-T-C|CDKL5|F44S|missense_variant|X-18564508-T-C|0|0|0|0|0|5/22|ENST00000379989.6:c.131T>C|ENSP00000369325.3:p.Phe44Ser|44|F/S|CCDS14186.1|0.31|0.01|155|0.961|0.726|0|0.667|0.62229|0.82687|0.93045|-|-|0.66486|0.40054|0.66824|0.70241|0.59239|0.47611|0.93683|0.80336|0.50309|0.45725|0.994|0.439|0.88762|0.63473|0.71511|0.52288|-|-|-|-0.377293|0.22097|0.243371914|2.999644047|0.618483412|0.49478673|0.4640057|0.6738631|0.3229011
X-18582628-T-G|CDKL5|F44C|missense_variant|X-18564508-T-G|0|0|0|0|0|5/22|ENST00000379989.6:c.131T>G|ENSP00000369325.3:p.Phe44Cys|44|F/C|CCDS14186.1|0.31|0.01|205|1|0.961|0|0.801|0.62229|0.83409|0.58456|-|-|0.67198|0.40054|0.70441|0.73202|0.63114|0.4843|0.93961|0.77768|0.53336|0.45725|0.994|0.439|0.88762|0.63473|0.71511|0.52288|-|-|-|-0.377293|0.22097|0.243371914|3.021095048|0.618483412|0.49478673|0.4496037|0.6717053|0.3146828
X-18582629-C-A|CDKL5|F44L|missense_variant|X-18564509-C-A|0|0|0|0|0|5/22|ENST00000379989.6:c.132C>A|ENSP00000369325.3:p.Phe44Leu|44|F/L|CCDS14186.1|0.31|0.01|22|0.835|0.468|0|0.446|0.62229|0.66007|0.9432|-|-|0.62482|0.46206|0.40425|0.57308|0.20986|0.47296|0.84285|0.57472|0.45674|0.61649|0.994|0.541|0.88762|0.40251|0.71511|0.32649|-|-|-|-0.377293|0.22097|0.243371914|1.606968278|0.618483412|0.49478673|0.002456021|0.002720174|0.03930767
X-18582629-C-G|CDKL5|F44L|missense_variant|X-18564509-C-G|0|0|0|0|0|5/22|ENST00000379989.6:c.132C>G|ENSP00000369325.3:p.Phe44Leu|44|F/L|CCDS14186.1|0.31|0.01|22|0.835|0.468|0|0.446|0.62229|0.61913|0.94502|-|-|0.62482|0.46206|0.40425|0.57308|0.20986|0.47296|0.84285|0.57472|0.46654|0.61649|0.994|0.541|0.88762|0.40251|0.71511|0.32649|-|-|-|-0.377293|0.22097|0.243371914|1.606968278|0.618483412|0.49478673|0.002456021|0.002720174|0.03930767
X-18582630-A-C|CDKL5|K45Q|missense_variant|X-18564510-A-C|0|0|0|0|0|5/22|ENST00000379989.6:c.133A>C|ENSP00000369325.3:p.Lys45Gln|45|K/Q|CCDS14186.1|0.31|0.01|53|1|0.984|0.02|0.392|0.61978|0.5009|0.64279|-|-|0.67884|0.4|0.7596|0.8322|0.42563|0.33659|0.70387|0.52449|0.59216|0.45673|0.993|0.435|0.88762|0.89307|0.71511|0.56554|-|-|-|-0.377293|0.22097|0.243371914|1.606968278|0.49478673|0.412322275|0.01223516|0.02368614|0.06781122
X-18582630-A-G|CDKL5|K45E|missense_variant|X-18564510-A-G|0|0|0|0|0|5/22|ENST00000379989.6:c.133A>G|ENSP00000369325.3:p.Lys45Glu|45|K/E|CCDS14186.1|0.31|0.01|56|0.999|0.965|0.01|0.509|0.61978|0.59482|0.94044|-|-|0.66846|0.4|0.71143|0.78571|0.39608|0.34709|0.69192|0.67361|0.57926|0.45673|0.993|0.435|0.88762|0.89307|0.71511|0.56554|-|-|-|-0.377293|0.22097|0.243371914|2.226757036|0.49478673|0.412322275|0.06799853|0.1296399|0.1336939
X-18582631-A-C|CDKL5|K45T|missense_variant|X-18564511-A-C|0|0|0|0|0|5/22|ENST00000379989.6:c.134A>C|ENSP00000369325.3:p.Lys45Thr|45|K/T|CCDS14186.1|0.31|0.01|78|0.998|0.949|0.03|0.588|0.62229|0.73297|0.86582|-|-|0.6804|0.40054|0.75369|0.80999|0.34331|0.35885|0.86042|0.57392|0.59306|0.45725|0.992|0.439|0.88762|0.89307|0.71511|0.56554|-|-|-|-0.377293|0.22097|0.243371914|2.391092238|0.49478673|0.412322275|0.01291691|0.02254225|0.0937037
X-18582631-A-T|CDKL5|K45M|missense_variant|X-18564511-A-T|0|0|0|0|0|5/22|ENST00000379989.6:c.134A>T|ENSP00000369325.3:p.Lys45Met|45|K/M|CCDS14186.1|0.31|0.01|95|1|0.996|0.01|0.762|0.62229|0.8187|0.74125|-|-|0.68902|0.40054|0.79618|0.83645|0.71686|0.37319|0.86042|0.64478|0.58207|0.45725|0.992|0.439|0.88762|0.89307|0.71511|0.56554|-|-|-|-0.377293|0.22097|0.243371914|2.861817288|0.49478673|0.412322275|0.3439661|0.6407014|0.2738811
X-18582631-A-G|CDKL5|K45R|missense_variant|X-18564511-A-G|0|0|0|0|0|5/22|ENST00000379989.6:c.134A>G|ENSP00000369325.3:p.Lys45Arg|45|K/R|CCDS14186.1|0.31|0.01|26|0.999|0.975|0.01|0.55|0.62229|0.42165|0.94682|-|-|0.67554|0.40054|0.6601|0.70766|0.18979|0.32197|0.58523|0.2995|0.58064|0.45725|0.992|0.439|0.88762|0.89307|0.71511|0.56554|-|-|-|-0.377293|0.22097|0.243371914|1.715145364|0.49478673|0.412322275|0.000108668|0.000126035|0.009301598
X-18582632-G-C|CDKL5|K45N|missense_variant|X-18564512-G-C|0|0|0|0|0|5/22|ENST00000379989.6:c.135G>C|ENSP00000369325.3:p.Lys45Asn|45|K/N|CCDS14186.1|0.3|0.01|94|0.999|0.977|0.01|0.629|0.45356|0.73951|0.94411|-|-|0.67198|0.28721|0.69311|0.75255|0.34226|0.34239|0.79023|0.19197|0.43962|0.21594|0.991|0.541|0.88762|0.61349|0.71511|0.58585|-|-|-|-0.377293|0.22097|0.243371914|2.373415023|0.49478673|0.412322275|0.000079309|0.000110775|0.009769652
X-18582632-G-T|CDKL5|K45N|missense_variant|X-18564512-G-T|0|0|0|0|0|5/22|ENST00000379989.6:c.135G>T|ENSP00000369325.3:p.Lys45Asn|45|K/N|CCDS14186.1|0.3|0.01|94|0.999|0.977|0.01|0.629|0.45356|0.75719|0.93952|-|-|0.67198|0.28721|0.69311|0.75255|0.34226|0.34239|0.79023|0.19197|0.42421|0.21594|0.991|0.541|0.88762|0.61349|0.71511|0.58585|-|-|-|-0.377293|0.22097|0.243371914|2.373415023|0.49478673|0.412322275|0.000079309|0.000110775|0.009769652
X-18582633-G-A|CDKL5|D46N|missense_variant|X-18564513-G-A|0|0|0|0|0|5/22|ENST00000379989.6:c.136G>A|ENSP00000369325.3:p.Asp46Asn|46|D/N|CCDS14186.1|0.3|0.01|23|1|0.99|0|0.71|0.62229|0.86744|0.98079|-|-|0.64283|0.46206|0.59272|0.69225|0.13636|0.39413|0.623|0.15302|0.58078|0.61649|0.989|0.541|0.88762|0.61349|0.71511|0.58585|-|-|-|-0.377293|0.22097|0.243371914|2.271339169|0.499047619|0.415873016|1.01402E-05|9.69676E-06|0.003421196
X-18582633-G-C|CDKL5|D46H|missense_variant|X-18564513-G-C|0|0|0|0|0|5/22|ENST00000379989.6:c.136G>C|ENSP00000369325.3:p.Asp46His|46|D/H|CCDS14186.1|0.3|0.01|81|1|0.995|0|0.825|0.62229|0.78682|0.64229|-|-|0.65208|0.46206|0.65551|0.69874|0.25036|0.42576|0.74705|0.61676|0.61969|0.61649|0.989|0.541|0.88762|0.61349|0.71511|0.58585|-|-|-|-0.377293|0.22097|0.243371914|2.745535871|0.499047619|0.415873016|0.01130093|0.01714936|0.07575964
X-18582633-G-T|CDKL5|D46Y|missense_variant|X-18564513-G-T|0|0|0|0|0|5/22|ENST00000379989.6:c.136G>T|ENSP00000369325.3:p.Asp46Tyr|46|D/Y|CCDS14186.1|0.3|0.01|160|0.957|0.727|0.01|0.786|0.62229|0.83221|0.65611|-|-|0.64648|0.46206|0.60787|0.65643|0.25637|0.44344|0.89125|0.66657|0.60771|0.61649|0.989|0.541|0.88762|0.61349|0.71511|0.58585|-|-|-|-0.377293|0.22097|0.243371914|2.785183231|0.499047619|0.415873016|0.02269848|0.03558804|0.1212562
X-18582634-A-C|CDKL5|D46A|missense_variant|X-18564514-A-C|0|0|0|0|0|5/22|ENST00000379989.6:c.137A>C|ENSP00000369325.3:p.Asp46Ala|46|D/A|CCDS14186.1|0.3|0.01|126|1|0.99|0.01|0.592|0.62229|0.74215|0.70405|-|-|0.64105|0.40054|0.62305|0.66884|0.13239|0.40331|0.82544|0.60341|0.59306|0.45725|0.985|0.439|0.88762|0.89307|0.71511|0.56554|-|-|-|-0.377293|0.22097|0.243371914|2.342380789|0.499047619|0.415873016|0.004003783|0.00498829|0.05998613
X-18582634-A-T|CDKL5|D46V|missense_variant|X-18564514-A-T|0|0|0|0|0|5/22|ENST00000379989.6:c.137A>T|ENSP00000369325.3:p.Asp46Val|46|D/V|CCDS14186.1|0.3|0.01|152|1|0.994|0|0.747|0.62229|0.7952|0.58419|-|-|0.64463|0.40054|0.64185|0.67898|0.20866|0.58814|0.89066|0.6799|0.58207|0.45725|0.985|0.439|0.88762|0.89307|0.71511|0.56554|-|-|-|-0.377293|0.22097|0.243371914|2.821812126|0.499047619|0.415873016|0.01916853|0.02812442|0.1172337
X-18582634-A-G|CDKL5|D46G|missense_variant|X-18564514-A-G|0|0|0|0|0|5/22|ENST00000379989.6:c.137A>G|ENSP00000369325.3:p.Asp46Gly|46|D/G|CCDS14186.1|0.3|0.01|94|0.999|0.984|0.01|0.671|0.62229|0.82218|0.84409|-|-|0.65022|0.40054|0.6298|0.67362|0.23748|0.4105|0.82106|0.63314|0.58064|0.45725|0.985|0.439|0.88762|0.89307|0.71511|0.56554|-|-|-|-0.377293|0.22097|0.243371914|2.622056949|0.499047619|0.415873016|0.01277373|0.01915603|0.08933461
X-18582635-C-A|CDKL5|D46E|missense_variant|X-18564515-C-A|0|0|0|0|0|5/22|ENST00000379989.6:c.138C>A|ENSP00000369325.3:p.Asp46Glu|46|D/E|CCDS14186.1|0.3|0.01|0|0.999|0.978|0.35|0.125|0.45356|0.40943|0.33239|-|-|0.63931|0.31623|0.55793|0.58466|0.04329|0.33003|0.14016|0.39127|0.42213|0.37065|0.981|0.541|0.88762|0.40251|0.71511|0.3266|-|-|-|-0.377293|0.22097|0.243371914|1.720890446|0.499047619|0.415873016|0.000123054|0.000116596|0.005005742
X-18582635-C-G|CDKL5|D46E|missense_variant|X-18564515-C-G|0|0|0|0|0|5/22|ENST00000379989.6:c.138C>G|ENSP00000369325.3:p.Asp46Glu|46|D/E|CCDS14186.1|0.3|0.01|0|0.999|0.978|0.35|0.125|0.45356|0.37075|0.33239|-|-|0.63931|0.31623|0.55793|0.5846|0.04329|0.32785|0.14016|0.39127|0.43156|0.37065|0.981|0.541|0.88762|0.40251|0.71511|0.3266|-|-|-|-0.377293|0.22097|0.243371914|1.720890446|0.499047619|0.415873016|0.000123054|0.000116596|0.005005742
X-18582636-A-C|CDKL5|S47R|missense_variant|X-18564516-A-C|0|0|0|0|0|5/22|ENST00000379989.6:c.139A>C|ENSP00000369325.3:p.Ser47Arg|47|S/R|CCDS14186.1|0.3|0.01|110|0.994|0.943|0|0.709|0.4082|0.67158|0.84886|-|-|0.64648|0.28866|0.61729|0.63241|0.33386|0.39856|0.72195|0.50918|0.54538|0.27895|0.974|0.439|0.88762|0.89307|0.71511|0.56554|-|-|-|-0.377293|0.22097|0.243371914|2.435848555|0.620853081|0.496682464|0.00251273|0.003251628|0.03104082
X-18582636-A-T|CDKL5|S47C|missense_variant|X-18564516-A-T|0|0|0|0|0|5/22|ENST00000379989.6:c.139A>T|ENSP00000369325.3:p.Ser47Cys|47|S/C|CCDS14186.1|0.3|0.01|112|0.999|0.98|0|0.819|0.4082|0.64253|0.51632|-|-|0.67023|0.28866|0.72852|0.72932|0.64648|0.39445|0.74156|0.46796|0.52696|0.27895|0.974|0.439|0.88762|0.89307|0.71511|0.56554|-|-|-|-0.377293|0.22097|0.243371914|2.513888422|0.620853081|0.496682464|0.01424466|0.02962591|0.05368589
X-18582636-A-G|CDKL5|S47G|missense_variant|X-18564516-A-G|0|0|0|0|0|5/22|ENST00000379989.6:c.139A>G|ENSP00000369325.3:p.Ser47Gly|47|S/G|CCDS14186.1|0.3|0.01|56|0.476|0.202|0.01|0.509|0.4082|0.31066|0.67709|-|-|0.66664|0.28866|0.45668|0.46261|0.35052|0.36727|0.59342|0.37477|0.53556|0.27895|0.974|0.439|0.88762|0.89307|0.71511|0.56554|-|-|-|-0.377293|0.22097|0.243371914|1.694448125|0.620853081|0.496682464|0.0004732|0.000580651|0.01287189
X-18582637-G-A|CDKL5|S47N|missense_variant|X-18564517-G-A|0|0|0|0|0|5/22|ENST00000379989.6:c.140G>A|ENSP00000369325.3:p.Ser47Asn|47|S/N|CCDS14186.1|0.29|0.01|46|0.993|0.937|0.02|0.386|0.62229|0.5175|0.52233|-|-|0.66307|0.46206|0.66339|0.72759|0.26895|0.37474|0.43491|0.14705|0.58078|0.61649|0.966|0.541|0.74975|0.61349|0.71511|0.58585|-|-|-|-0.377293|0.22097|0.243371914|1.342611245|0.620853081|0.496682464|1.24422E-05|1.16354E-05|0.002212634
X-18582637-G-C|CDKL5|S47T|missense_variant|X-18564517-G-C|0|0|0|0|0|5/22|ENST00000379989.6:c.140G>C|ENSP00000369325.3:p.Ser47Thr|47|S/T|CCDS14186.1|0.29|0.01|58|0.993|0.914|0.08|0.445|0.62229|0.40918|0.34191|-|-|0.65945|0.46206|0.64765|0.68993|0.33386|0.37081|0.36563|0.32442|0.61969|0.61649|0.966|0.541|0.74975|0.61349|0.71511|0.58585|-|-|-|-0.377293|0.22097|0.243371914|1.836295838|0.620853081|0.496682464|0.000213857|0.000247692|0.006348371
X-18582637-G-T|CDKL5|S47I|missense_variant|X-18564517-G-T|0|0|0|0|0|5/22|ENST00000379989.6:c.140G>T|ENSP00000369325.3:p.Ser47Ile|47|S/I|CCDS14186.1|0.29|0.01|142|0.988|0.897|0|0.74|0.62229|0.86823|0.7116|-|-|0.67023|0.46206|0.68775|0.73075|0.4264|0.41606|0.80048|0.54868|0.60771|0.61649|0.966|0.541|0.74975|0.61349|0.71511|0.58585|-|-|-|-0.377293|0.22097|0.243371914|2.572369165|0.620853081|0.496682464|0.008353544|0.01284299|0.05650853
X-18582638-T-A|CDKL5|S47R|missense_variant|X-18564518-T-A|0|0|0|0|0|5/22|ENST00000379989.6:c.141T>A|ENSP00000369325.3:p.Ser47Arg|47|S/R|CCDS14186.1|0.29|0.01|110|0.994|0.943|0|0.709|0.18821|0.69|0.81763|-|-|0.64648|0.23396|0.59609|0.58629|0.33386|0.39453|0.72195|0.50918|0.3611|0.23339|0.953|-0.381|0.65342|0.08695|0.71511|0.26583|-|-|-|-0.377293|0.22097|0.243371914|2.435848555|0.620853081|0.496682464|0.00251273|0.003251628|0.03104082
X-18582638-T-G|CDKL5|S47R|missense_variant|X-18564518-T-G|0|0|0|0|0|5/22|ENST00000379989.6:c.141T>G|ENSP00000369325.3:p.Ser47Arg|47|S/R|CCDS14186.1|0.29|0.01|110|0.994|0.943|0|0.709|0.18821|0.64498|0.82403|-|-|0.64648|0.23396|0.59609|0.58629|0.33386|0.39463|0.72195|0.50918|0.36847|0.23339|0.953|-0.381|0.65342|0.08695|0.71511|0.26583|-|-|-|-0.377293|0.22097|0.243371914|2.435848555|0.620853081|0.496682464|0.00251273|0.003251628|0.03104082
X-18582639-G-A|CDKL5|E48K|missense_variant|X-18564519-G-A|0|0|0|0|0|5/22|ENST00000379989.6:c.142G>A|ENSP00000369325.3:p.Glu48Lys|48|E/K|CCDS14186.1|0.28|0.01|56|0.63|0.403|0.01|0.592|0.62229|0.87473|0.9512|-|-|0.65393|0.46206|0.49189|0.57669|0.20986|0.48291|0.65929|0.54206|0.58078|0.61649|0.95|0.541|0.74975|0.61349|0.71511|0.58585|-|-|-|-0.377293|0.22097|0.243371914|2.22499519|0.617924528|0.494339623|0.001594621|0.001735239|0.02637557
X-18582639-G-C|CDKL5|E48Q|missense_variant|X-18564519-G-C|0|0|0|0|0|5/22|ENST00000379989.6:c.142G>C|ENSP00000369325.3:p.Glu48Gln|48|E/Q|CCDS14186.1|0.28|0.01|29|0.989|0.904|0|0.747|0.62229|0.74293|0.79947|-|-|0.66664|0.46206|0.68482|0.70856|0.33444|0.45148|0.54173|0.33321|0.61969|0.61649|0.95|0.541|0.74975|0.61349|0.71511|0.58585|-|-|-|-0.377293|0.22097|0.243371914|2.377142895|0.617924528|0.494339623|0.000245538|0.000289128|0.009104022
X-18582640-A-C|CDKL5|E48A|missense_variant|X-18564520-A-C|0|0|0|0|0|5/22|ENST00000379989.6:c.143A>C|ENSP00000369325.3:p.Glu48Ala|48|E/A|CCDS14186.1|0.29|0.01|107|0.956|0.622|0|0.71|0.62229|0.73611|0.62302|-|-|0.66664|0.40054|0.6288|0.6587|0.29803|0.4706|0.79445|0.39025|0.59306|0.45725|0.944|0.439|0.88762|0.89307|0.71511|0.56554|-|-|-|-0.377293|0.22097|0.243371914|2.369718877|0.617924528|0.494339623|0.000402268|0.000461771|0.01733685
X-18582640-A-T|CDKL5|E48V|missense_variant|X-18564520-A-T|0|0|0|0|0|5/22|ENST00000379989.6:c.143A>T|ENSP00000369325.3:p.Glu48Val|48|E/V|CCDS14186.1|0.29|0.01|121|0.994|0.918|0|0.747|0.62229|0.82904|0.53109|-|-|0.67378|0.40054|0.70367|0.73115|0.34226|0.54846|0.86958|0.47066|0.58207|0.45725|0.944|0.439|0.88762|0.89307|0.71511|0.56554|-|-|-|-0.377293|0.22097|0.243371914|2.578278024|0.617924528|0.494339623|0.001626473|0.002107058|0.03451021
X-18582640-A-G|CDKL5|E48G|missense_variant|X-18564520-A-G|0|0|0|0|0|5/22|ENST00000379989.6:c.143A>G|ENSP00000369325.3:p.Glu48Gly|48|E/G|CCDS14186.1|0.29|0.01|98|0.978|0.715|0|0.631|0.62229|0.80443|0.95937|-|-|0.67023|0.40054|0.59856|0.64749|0.32339|0.47425|0.83261|0.50661|0.58064|0.45725|0.944|0.439|0.88762|0.89307|0.71511|0.56554|-|-|-|-0.377293|0.22097|0.243371914|2.268414616|0.617924528|0.494339623|0.002286338|0.002933899|0.03788972
X-18582641-A-C|CDKL5|E48D|missense_variant|X-18564521-A-C|0|0|0|0|0|5/22|ENST00000379989.6:c.144A>C|ENSP00000369325.3:p.Glu48Asp|48|E/D|CCDS14186.1|0.29|0.01|0|0.978|0.761|0.14|0.251|0.41317|0.32218|0.59136|-|-|0.65761|0.29045|0.56784|0.54359|0.1265|0.81033|0.39664|0.28901|0.55504|0.25441|0.936|0.439|0.88762|0.89307|0.71511|0.56554|-|-|-|-0.377293|0.22097|0.243371914|1.295369457|0.617924528|0.494339623|2.95423E-05|2.40576E-05|0.00339835
X-18582641-A-T|CDKL5|E48D|missense_variant|X-18564521-A-T|0|0|0|0|0|5/22|ENST00000379989.6:c.144A>T|ENSP00000369325.3:p.Glu48Asp|48|E/D|CCDS14186.1|0.29|0.01|0|0.978|0.761|0.14|0.251|0.41317|0.34033|0.57348|-|-|0.65761|0.29045|0.56784|0.54359|0.1265|0.42783|0.39664|0.28901|0.54247|0.25441|0.936|0.439|0.88762|0.89307|0.71511|0.56554|-|-|-|-0.377293|0.22097|0.243371914|1.295369457|0.617924528|0.494339623|2.95423E-05|2.40576E-05|0.00339835
X-18582642-G-A|CDKL5|E49K|missense_variant|X-18564522-G-A|0|0|0|0|1|5/22|ENST00000379989.6:c.145G>A|ENSP00000369325.3:p.Glu49Lys|49|E/K|CCDS14186.1|0.3|0.01|56|0.248|0.126|0|0.663|0.62229|0.86522|0.85547|-|-|0.65945|0.46206|0.51096|0.54853|0.19435|0.44256|0.6409|0.57553|0.58078|0.61649|0.925|0.541|0.88762|0.61349|0.71511|0.58585|-|-|-|-0.377293|0.22097|0.243371914|2.312340774|0.498578199|0.415481833|0.004360861|0.005923173|0.04649193
X-18582642-G-C|CDKL5|E49Q|missense_variant|X-18564522-G-C|0|0|0|0|0|5/22|ENST00000379989.6:c.145G>C|ENSP00000369325.3:p.Glu49Gln|49|E/Q|CCDS14186.1|0.3|0.01|29|0.961|0.768|0.01|0.732|0.62229|0.71524|0.7828|-|-|0.67023|0.46206|0.6989|0.73505|0.2514|0.81033|0.52734|0.44873|0.61969|0.61649|0.925|0.541|0.88762|0.61349|0.71511|0.58585|-|-|-|-0.377293|0.22097|0.243371914|2.444505875|0.498578199|0.415481833|0.001224477|0.001693983|0.02229778
X-18593474-A-C|CDKL5|E49A|missense_variant|X-18575354-A-C|0|0|0|0|0|6/22|ENST00000379989.6:c.146A>C|ENSP00000369325.3:p.Glu49Ala|49|E/A|CCDS14186.1|0.35|0.04|107|0.961|0.704|0.01|0.625|0.79612|0.66112|0.72395|-|-|0.66307|0.74713|0.64662|0.6364|0.2514|0.81033|0.80994|0.42504|0.8891|0.67191|0.766|0.484|0.62468|0.96014|0.71511|0.95975|-|-|-|-0.377293|0.0968997|0.243371914|2.251269186|0.498578199|0.415481833|0.000892829|0.001217795|0.02984922
X-18593474-A-T|CDKL5|E49V|missense_variant|X-18575354-A-T|0|0|0|0|0|6/22|ENST00000379989.6:c.146A>T|ENSP00000369325.3:p.Glu49Val|49|E/V|CCDS14186.1|0.35|0.04|121|0.994|0.912|0|0.791|0.79612|0.76887|0.54388|-|-|0.67722|0.74713|0.73688|0.73236|0.25542|0.81033|0.88036|0.49103|0.87564|0.67191|0.766|0.484|0.62468|0.96014|0.71511|0.95975|-|-|-|-0.377293|0.0968997|0.243371914|2.649209195|0.498578199|0.415481833|0.002215916|0.003164268|0.05009295
X-18593474-A-G|CDKL5|E49G|missense_variant|X-18575354-A-G|0|0|0|0|0|6/22|ENST00000379989.6:c.146A>G|ENSP00000369325.3:p.Glu49Gly|49|E/G|CCDS14186.1|0.35|0.04|98|0.961|0.819|0|0.663|0.79612|0.74089|0.97632|-|-|0.6804|0.74713|0.69423|0.683|0.1964|0.58814|0.82186|0.46523|0.87444|0.67191|0.766|0.484|0.62468|0.96014|0.71511|0.95975|-|-|-|-0.377293|0.0968997|0.243371914|2.368493786|0.498578199|0.415481833|0.001019012|0.00130091|0.03507006
X-18593475-A-C|CDKL5|E49D|missense_variant|X-18575355-A-C|0|0|0|0|0|6/22|ENST00000379989.6:c.147A>C|ENSP00000369325.3:p.Glu49Asp|49|E/D|CCDS14186.1|0.35|0.04|0|0.287|0.211|0.3|0.247|0.49488|0.39299|0.31823|-|-|0.67378|0.46206|0.55695|0.47266|0.08043|0.38944|0.2359|0.42888|0.50896|0.44583|0.83|0.484|0.74975|0.96014|0.71511|0.57396|-|-|-|-0.377293|0.0968997|0.243371914|2.079244092|0.498578199|0.415481833|0.000267747|0.000276379|0.008575132
X-18593475-A-T|CDKL5|E49D|missense_variant|X-18575355-A-T|0|0|0|0|0|6/22|ENST00000379989.6:c.147A>T|ENSP00000369325.3:p.Glu49Asp|49|E/D|CCDS14186.1|0.35|0.04|0|0.287|0.211|0.3|0.247|0.49488|0.40872|0.3264|-|-|0.67378|0.46206|0.55695|0.47266|0.08043|0.3881|0.2359|0.42888|0.5134|0.44583|0.83|0.484|0.74975|0.96014|0.71511|0.57396|-|-|-|-0.377293|0.0968997|0.243371914|2.079244092|0.498578199|0.415481833|0.000267747|0.000276379|0.008575132
X-18593476-A-C|CDKL5|N50H|missense_variant|X-18575356-A-C|0|0|0|0|0|6/22|ENST00000379989.6:c.148A>C|ENSP00000369325.3:p.Asn50His|50|N/H|CCDS14186.1|0.35|0.04|68|1|0.996|0|0.839|0.79612|0.59964|0.78021|-|-|0.46031|0.74713|0.53282|0.57023|0.25589|0.54846|0.67897|0.35903|0.63256|0.67191|0.876|0.484|0.88762|0.96014|0.71511|0.77951|-|-|-|-0.377293|0.0968997|0.243371914|2.598575853|0.631578947|0.541353383|0.000180125|0.000119301|0.006391803
X-18593476-A-T|CDKL5|N50Y|missense_variant|X-18575356-A-T|0|0|0|0|0|6/22|ENST00000379989.6:c.148A>T|ENSP00000369325.3:p.Asn50Tyr|50|N/Y|CCDS14186.1|0.35|0.04|143|1|0.996|0|0.839|0.79612|0.68525|0.60793|-|-|0.4678|0.74713|0.57534|0.61511|0.25589|0.46917|0.88671|0.55689|0.65433|0.67191|0.876|0.484|0.88762|0.96014|0.71511|0.77951|-|-|-|-0.377293|0.0968997|0.243371914|2.794870498|0.631578947|0.541353383|0.00252067|0.001882566|0.02798329
X-18593476-A-G|CDKL5|N50D|missense_variant|X-18575356-A-G|0|0|0|0|0|6/22|ENST00000379989.6:c.148A>G|ENSP00000369325.3:p.Asn50Asp|50|N/D|CCDS14186.1|0.35|0.04|23|0.999|0.965|0.39|0.31|0.79612|0.46532|0.4013|-|-|0.4075|0.74713|0.38435|0.37168|0.01621|0.50622|0.18886|0.25767|0.68072|0.67191|0.876|0.484|0.88762|0.96014|0.71511|0.77951|-|-|-|-0.377293|0.0968997|0.243371914|2.531332313|0.631578947|0.541353383|8.00293E-06|3.36075E-06|0.00082348
X-18593477-A-C|CDKL5|N50T|missense_variant|X-18575357-A-C|0|0|0|0|0|6/22|ENST00000379989.6:c.149A>C|ENSP00000369325.3:p.Asn50Thr|50|N/T|CCDS14186.1|0.34|0.04|65|0.999|0.965|0|0.77|0.74646|0.67862|0.77381|-|-|0.44462|0.74713|0.48766|0.52141|0.1521|0.43877|0.73334|0.32442|0.72946|0.65583|0.909|0.484|0.88762|0.96014|0.71511|0.81404|-|-|-|-0.377293|0.0968997|0.243371914|2.473117936|0.631578947|0.541353383|5.29421E-05|2.89475E-05|0.004333964
X-18593477-A-T|CDKL5|N50I|missense_variant|X-18575357-A-T|0|0|0|0|0|6/22|ENST00000379989.6:c.149A>T|ENSP00000369325.3:p.Asn50Ile|50|N/I|CCDS14186.1|0.34|0.04|149|1|0.99|0|0.839|0.74646|0.75461|0.54773|-|-|0.4678|0.74713|0.55127|0.60064|0.19589|0.46092|0.91207|0.56016|0.70188|0.65583|0.909|0.484|0.88762|0.96014|0.71511|0.81404|-|-|-|-0.377293|0.0968997|0.243371914|2.821812126|0.631578947|0.541353383|0.00169577|0.001149595|0.02591537
X-18593477-A-G|CDKL5|N50S|missense_variant|X-18575357-A-G|0|0|0|0|0|6/22|ENST00000379989.6:c.149A>G|ENSP00000369325.3:p.Asn50Ser|50|N/S|CCDS14186.1|0.34|0.04|46|0.95|0.651|0.01|0.625|0.74646|0.59661|0.92514|-|-|0.41394|0.74713|0.3746|0.38722|0.0387|0.41576|0.61083|0.08601|0.63876|0.65583|0.909|0.484|0.88762|0.96014|0.71511|0.81404|-|-|-|-0.377293|0.0968997|0.243371914|1.927939447|0.631578947|0.541353383|9.54851E-07|3.75107E-07|0.000641463
X-18593478-T-A|CDKL5|N50K|missense_variant|X-18575358-T-A|0|0|0|0|0|6/22|ENST00000379989.6:c.150T>A|ENSP00000369325.3:p.Asn50Lys|50|N/K|CCDS14186.1|0.35|0.04|94|0.999|0.975|0.01|0.421|0.74646|0.59267|0.88634|-|-|0.41751|0.74713|0.41718|0.56132|0.10043|0.45402|0.73334|0.28901|0.68077|0.65583|0.934|0.484|0.88762|0.80716|0.71511|0.72372|-|-|-|-0.377293|0.0968997|0.243371914|1.763082505|0.631578947|0.541353383|0.000022577|1.10984E-05|0.002939829
X-18593478-T-G|CDKL5|N50K|missense_variant|X-18575358-T-G|0|0|0|0|0|6/22|ENST00000379989.6:c.150T>G|ENSP00000369325.3:p.Asn50Lys|50|N/K|CCDS14186.1|0.35|0.04|94|0.999|0.975|0.01|0.421|0.74646|0.55052|0.89354|-|-|0.41751|0.74713|0.41718|0.56132|0.10043|0.47136|0.73334|0.28901|0.6945|0.65583|0.934|0.484|0.88762|0.80716|0.71511|0.72372|-|-|-|-0.377293|0.0968997|0.243371914|1.763082505|0.631578947|0.541353383|0.000022577|1.10984E-05|0.002939829
X-18593479-G-A|CDKL5|E51K|missense_variant|X-18575359-G-A|0|0|0|0|0|6/22|ENST00000379989.6:c.151G>A|ENSP00000369325.3:p.Glu51Lys|51|E/K|CCDS14186.1|0.34|0.04|56|0.999|0.978|0.13|0.472|0.55697|0.69369|0.971|-|-|0.65208|0.74713|0.71135|0.70842|0.0503|0.46069|0.70749|0.56342|0.85457|0.68544|0.951|0.597|0.88762|0.71291|0.71511|0.99687|-|-|-|-0.377293|0.0968997|0.243371914|2.312340774|0.631578947|0.631578947|0.000608346|0.000115533|0.02122067
X-18593479-G-C|CDKL5|E51Q|missense_variant|X-18575359-G-C|0|0|0|0|0|6/22|ENST00000379989.6:c.151G>C|ENSP00000369325.3:p.Glu51Gln|51|E/Q|CCDS14186.1|0.34|0.04|29|1|0.99|0.01|0.732|0.55697|0.71421|0.79947|-|-|0.66664|0.74713|0.76612|0.78544|0.25303|0.42952|0.58686|0.36642|0.88951|0.68544|0.951|0.597|0.88762|0.71291|0.71511|0.99687|-|-|-|-0.377293|0.0968997|0.243371914|2.444505875|0.631578947|0.631578947|0.000194661|4.58E-05|0.009341169
X-18593480-A-C|CDKL5|E51A|missense_variant|X-18575360-A-C|0|0|0|0|0|6/22|ENST00000379989.6:c.152A>C|ENSP00000369325.3:p.Glu51Ala|51|E/A|CCDS14186.1|0.34|0.04|107|0.999|0.978|0.03|0.659|0.50013|0.72495|0.79539|-|-|0.66486|0.74713|0.7365|0.73992|0.2415|0.42016|0.86119|0.46886|0.84122|0.4337|0.963|0.484|0.88762|0.96014|0.71511|0.95975|-|-|-|-0.377293|0.0968997|0.243371914|2.451854519|0.631578947|0.631578947|0.000701606|0.000172378|0.02507746
X-18593480-A-T|CDKL5|E51V|missense_variant|X-18575360-A-T|0|0|0|0|0|6/22|ENST00000379989.6:c.152A>T|ENSP00000369325.3:p.Glu51Val|51|E/V|CCDS14186.1|0.34|0.04|121|1|0.996|0.01|0.752|0.50013|0.81468|0.56569|-|-|0.67198|0.74713|0.76308|0.76308|0.27073|0.43685|0.91589|0.53458|0.82395|0.4337|0.963|0.484|0.88762|0.96014|0.71511|0.95975|-|-|-|-0.377293|0.0968997|0.243371914|2.649209195|0.631578947|0.631578947|0.00208801|0.00056064|0.04281944
X-18593480-A-G|CDKL5|E51G|missense_variant|X-18575360-A-G|0|0|0|0|0|6/22|ENST00000379989.6:c.152A>G|ENSP00000369325.3:p.Glu51Gly|51|E/G|CCDS14186.1|0.34|0.04|98|1|0.99|0|0.663|0.50013|0.8004|0.971|-|-|0.67198|0.74713|0.73178|0.73735|0.30839|0.42241|0.90353|0.54785|0.81108|0.4337|0.963|0.484|0.88762|0.96014|0.71511|0.95975|-|-|-|-0.377293|0.0968997|0.243371914|2.368493786|0.631578947|0.631578947|0.003283306|0.000946254|0.04912834
X-18593481-A-C|CDKL5|E51D|missense_variant|X-18575361-A-C|0|0|0|0|0|6/22|ENST00000379989.6:c.153A>C|ENSP00000369325.3:p.Glu51Asp|51|E/D|CCDS14186.1|0.35|0.04|0|0.905|0.642|0.04|0.568|0.79612|0.70507|0.85131|-|-|0.65945|0.74713|0.59819|0.65528|0.16382|0.39675|0.43683|0.2995|0.555|0.67191|0.971|0.484|0.88762|0.96014|0.71511|0.63532|-|-|-|-0.377293|0.0968997|0.243371914|2.079244092|0.631578947|0.631578947|4.1376E-05|8.07197E-06|0.004005378
X-18593481-A-T|CDKL5|E51D|missense_variant|X-18575361-A-T|0|0|0|0|0|6/22|ENST00000379989.6:c.153A>T|ENSP00000369325.3:p.Glu51Asp|51|E/D|CCDS14186.1|0.35|0.04|0|0.905|0.642|0.04|0.568|0.79612|0.72736|0.85887|-|-|0.65945|0.74713|0.59819|0.6499|0.16382|0.41466|0.43683|0.2995|0.48677|0.67191|0.971|0.484|0.88762|0.96014|0.71511|0.63532|-|-|-|-0.377293|0.0968997|0.243371914|2.079244092|0.631578947|0.631578947|4.1376E-05|8.07197E-06|0.004005378
X-18593482-G-A|CDKL5|E52K|missense_variant|X-18575362-G-A|0|0|0|0|0|6/22|ENST00000379989.6:c.154G>A|ENSP00000369325.3:p.Glu52Lys|52|E/K|CCDS14186.1|0.35|0.04|56|0.997|0.936|0.02|0.602|0.79612|0.7799|0.98223|-|-|0.64648|0.74713|0.60271|0.63542|0.1603|0.81033|0.4216|0.53289|0.90307|0.89979|0.977|0.597|0.88762|0.71291|0.71511|0.99687|-|-|-|-0.377293|0.0968997|0.243371914|2.312340774|0.510144928|0.510144928|0.001804676|0.000816406|0.02246247
X-18593482-G-C|CDKL5|E52Q|missense_variant|X-18575362-G-C|0|0|0|0|0|6/22|ENST00000379989.6:c.154G>C|ENSP00000369325.3:p.Glu52Gln|52|E/Q|CCDS14186.1|0.35|0.04|29|0.997|0.953|0.05|0.367|0.79612|0.43363|0.8667|-|-|0.66126|0.74713|0.6196|0.65909|0.1351|0.52429|0.31966|0.37373|0.93144|0.89979|0.977|0.597|0.88762|0.71291|0.71511|0.99687|-|-|-|-0.377293|0.0968997|0.243371914|1.642950239|0.510144928|0.510144928|0.000179502|7.07014E-05|0.007522101
X-18593483-A-C|CDKL5|E52A|missense_variant|X-18575363-A-C|0|0|0|0|0|6/22|ENST00000379989.6:c.155A>C|ENSP00000369325.3:p.Glu52Ala|52|E/A|CCDS14186.1|0.35|0.04|107|0.997|0.936|0.05|0.565|0.79612|0.5731|0.48617|-|-|0.66126|0.74713|0.61132|0.61806|0.20986|0.52|0.42543|0.44965|0.8891|0.67191|0.98|0.484|0.88762|0.96014|0.71511|0.95975|-|-|-|-0.377293|0.0968997|0.243371914|2.251269186|0.510144928|0.510144928|0.00085592|0.000399285|0.01630724
X-18593483-A-T|CDKL5|E52V|missense_variant|X-18575363-A-T|0|0|0|0|0|6/22|ENST00000379989.6:c.155A>T|ENSP00000369325.3:p.Glu52Val|52|E/V|CCDS14186.1|0.35|0.04|121|0.999|0.971|0.08|0.647|0.79612|0.67472|0.43323|-|-|0.66846|0.74713|0.63708|0.67858|0.1603|0.53702|0.17015|0.56747|0.87564|0.67191|0.98|0.484|0.88762|0.96014|0.71511|0.95975|-|-|-|-0.377293|0.0968997|0.243371914|2.649209195|0.510144928|0.510144928|0.002860184|0.001321943|0.01937954
X-18593483-A-G|CDKL5|E52G|missense_variant|X-18575363-A-G|0|0|0|0|0|6/22|ENST00000379989.6:c.155A>G|ENSP00000369325.3:p.Glu52Gly|52|E/G|CCDS14186.1|0.35|0.04|98|0.997|0.936|0.01|0.732|0.79612|0.65423|0.94772|-|-|0.66664|0.74713|0.49908|0.66552|0.13467|0.52429|0.66506|0.59947|0.87444|0.67191|0.98|0.484|0.88762|0.96014|0.71511|0.95975|-|-|-|-0.377293|0.0968997|0.243371914|2.624255913|0.510144928|0.510144928|0.003628863|0.001640089|0.04710502
X-18593484-A-C|CDKL5|E52D|missense_variant|X-18575364-A-C|0|0|0|0|0|6/22|ENST00000379989.6:c.156A>C|ENSP00000369325.3:p.Glu52Asp|52|E/D|CCDS14186.1|0.35|0.04|0|0.213|0.209|0.05|0.565|0.34023|0.47564|0.45812|-|-|0.66307|0.38713|0.47744|0.401|0.12444|0.35693|0.18679|0.26382|0.48054|0.30934|0.982|0.484|0.88762|0.96014|0.71511|0.49774|-|-|-|-0.377293|0.0968997|0.243371914|2.079244092|0.510144928|0.510144928|3.8281E-05|1.38629E-05|0.00316262
X-18593484-A-T|CDKL5|E52D|missense_variant|X-18575364-A-T|0|0|0|0|0|6/22|ENST00000379989.6:c.156A>T|ENSP00000369325.3:p.Glu52Asp|52|E/D|CCDS14186.1|0.35|0.04|0|0.213|0.209|0.05|0.565|0.34023|0.49206|0.49511|-|-|0.66307|0.38713|0.47726|0.40979|0.12444|0.35622|0.18679|0.26382|0.42119|0.30934|0.982|0.484|0.88762|0.96014|0.71511|0.49774|-|-|-|-0.377293|0.0968997|0.243371914|2.079244092|0.510144928|0.510144928|3.8281E-05|1.38629E-05|0.00316262
X-18593485-G-A|CDKL5|V53I|missense_variant|X-18575365-G-A|0|0|0|0|0|6/22|ENST00000379989.6:c.157G>A|ENSP00000369325.3:p.Val53Ile|53|V/I|CCDS14186.1|0.35|0.04|29|0.997|0.994|0.1|0.305|0.79612|0.45677|0.93134|-|-|0.65761|0.74713|0.65373|0.69915|0.13239|0.5297|0.24025|0.40339|0.90307|0.89979|0.984|0.597|0.88762|0.71291|0.71511|0.99687|-|-|-|-0.377293|0.0968997|0.243371914|1.390448362|0.510144928|0.510144928|0.000261408|0.000104363|0.007744718
X-18593485-G-C|CDKL5|V53L|missense_variant|X-18575365-G-C|0|0|0|0|0|6/22|ENST00000379989.6:c.157G>C|ENSP00000369325.3:p.Val53Leu|53|V/L|CCDS14186.1|0.35|0.04|32|0.997|0.994|0|0.598|0.79612|0.79016|0.92955|-|-|0.65022|0.74713|0.64164|0.72802|0.23583|0.58814|0.58202|0.61207|0.93144|0.89979|0.984|0.597|0.88762|0.71291|0.71511|0.99687|-|-|-|-0.377293|0.0968997|0.243371914|1.960158256|0.510144928|0.510144928|0.008980069|0.00484074|0.05349806
X-18593485-G-T|CDKL5|V53F|missense_variant|X-18575365-G-T|0|0|0|0|0|6/22|ENST00000379989.6:c.157G>T|ENSP00000369325.3:p.Val53Phe|53|V/F|CCDS14186.1|0.35|0.04|50|1|0.999|0.01|0.792|0.79612|0.87872|0.7141|-|-|0.65577|0.74713|0.61752|0.73414|0.21723|0.58814|0.79192|0.73674|0.92086|0.89979|0.984|0.597|0.88762|0.71291|0.71511|0.99687|-|-|-|-0.377293|0.0968997|0.243371914|2.927496063|0.510144928|0.510144928|0.04006592|0.02289367|0.1366999
X-18593486-T-A|CDKL5|V53D|missense_variant|X-18575366-T-A|0|0|0|0|0|6/22|ENST00000379989.6:c.158T>A|ENSP00000369325.3:p.Val53Asp|53|V/D|CCDS14186.1|0.35|0.04|152|1|0.999|0|0.849|0.79612|0.91957|0.46086|-|-|0.65208|0.74713|0.64279|0.70896|0.29139|0.81033|0.91937|0.79038|0.81584|0.67191|0.984|0.484|0.88762|0.80716|0.71511|0.88645|-|-|-|-0.377293|0.0968997|0.243371914|3.350520415|0.510144928|0.510144928|0.1283683|0.08798925|0.2377827
X-18593486-T-C|CDKL5|V53A|missense_variant|X-18575366-T-C|0|0|0|0|0|6/22|ENST00000379989.6:c.158T>C|ENSP00000369325.3:p.Val53Ala|53|V/A|CCDS14186.1|0.35|0.04|64|0.999|0.994|0.01|0.647|0.79612|0.74602|0.9625|-|-|0.64283|0.74713|0.68878|0.71811|0.30513|0.52429|0.70387|0.69577|0.79496|0.67191|0.984|0.484|0.88762|0.80716|0.71511|0.88645|-|-|-|-0.377293|0.0968997|0.243371914|2.466935703|0.510144928|0.510144928|0.04405208|0.02833668|0.1140671
X-18593486-T-G|CDKL5|V53G|missense_variant|X-18575366-T-G|0|0|0|0|0|6/22|ENST00000379989.6:c.158T>G|ENSP00000369325.3:p.Val53Gly|53|V/G|CCDS14186.1|0.35|0.04|109|1|0.999|0|0.832|0.79612|0.82354|0.77066|-|-|0.65761|0.74713|0.70048|0.73391|0.39223|0.81033|0.91937|0.79406|0.8253|0.67191|0.984|0.484|0.88762|0.80716|0.71511|0.88645|-|-|-|-0.377293|0.0968997|0.243371914|2.893416274|0.510144928|0.510144928|0.2450104|0.200971|0.2895881
X-18593488-A-C|CDKL5|K54Q|missense_variant|X-18575368-A-C|0|0|0|0|0|6/22|ENST00000379989.6:c.160A>C|ENSP00000369325.3:p.Lys54Gln|54|K/Q|CCDS14186.1|0.35|0.04|53|0.889|0.736|0.01|0.788|0.79612|0.74892|0.63785|-|-|0.66126|0.74713|0.59184|0.66036|0.25201|0.40424|0.62478|0.47781|0.63256|0.67191|0.981|0.484|0.88762|0.96014|0.71511|0.77951|-|-|-|-0.377293|0.0968997|0.243371914|2.622056949|0.50821256|0.50821256|0.001716147|0.000882973|0.02898102
X-18593488-A-G|CDKL5|K54E|missense_variant|X-18575368-A-G|0|0|0|0|0|6/22|ENST00000379989.6:c.160A>G|ENSP00000369325.3:p.Lys54Glu|54|K/E|CCDS14186.1|0.35|0.04|56|0.994|0.924|0|0.784|0.79612|0.83012|0.9432|-|-|0.64648|0.74713|0.62225|0.69506|0.21047|0.41496|0.65699|0.61207|0.68072|0.67191|0.981|0.484|0.88762|0.96014|0.71511|0.77951|-|-|-|-0.377293|0.0968997|0.243371914|2.905884914|0.50821256|0.50821256|0.007546331|0.003943499|0.05662428
X-18593489-A-C|CDKL5|K54T|missense_variant|X-18575369-A-C|0|0|0|0|0|6/22|ENST00000379989.6:c.161A>C|ENSP00000369325.3:p.Lys54Thr|54|K/T|CCDS14186.1|0.35|0.04|78|0.999|0.984|0|0.809|0.54218|0.726|0.86232|-|-|0.66486|0.74713|0.66796|0.7033|0.35955|0.42505|0.82733|0.57875|0.68572|0.52274|0.978|0.484|0.74975|0.96014|0.71511|0.81404|-|-|-|-0.377293|0.0968997|0.243371914|2.725597541|0.50821256|0.50821256|0.01436531|0.009415597|0.08752505
X-18593489-A-T|CDKL5|K54I|missense_variant|X-18575369-A-T|0|0|0|0|0|6/22|ENST00000379989.6:c.161A>T|ENSP00000369325.3:p.Lys54Ile|54|K/I|CCDS14186.1|0.35|0.04|102|0.999|0.99|0|0.859|0.54218|0.82829|0.58127|-|-|0.67378|0.74713|0.67049|0.70131|0.32339|0.43584|0.92499|0.59471|0.66203|0.52274|0.978|0.484|0.74975|0.96014|0.71511|0.81404|-|-|-|-0.377293|0.0968997|0.243371914|3.538510897|0.50821256|0.50821256|0.0136384|0.008505967|0.103677
X-18593489-A-G|CDKL5|K54R|missense_variant|X-18575369-A-G|0|0|0|0|0|6/22|ENST00000379989.6:c.161A>G|ENSP00000369325.3:p.Lys54Arg|54|K/R|CCDS14186.1|0.35|0.04|26|0.775|0.651|0.12|0.6|0.54218|0.57214|0.90423|-|-|0.65577|0.74713|0.53674|0.57833|0.25253|0.38802|0.39859|0.26992|0.61254|0.52274|0.978|0.484|0.74975|0.96014|0.71511|0.81404|-|-|-|-0.377293|0.0968997|0.243371914|2.260710742|0.50821256|0.50821256|0.0001076|4.8831E-05|0.006107864
X-18593490-A-C|CDKL5|K54N|missense_variant|X-18575370-A-C|0|0|0|0|0|6/22|ENST00000379989.6:c.162A>C|ENSP00000369325.3:p.Lys54Asn|54|K/N|CCDS14186.1|0.35|0.04|94|0.999|0.984|0.01|0.788|0.1487|0.5954|0.61181|-|-|0.66126|0.35383|0.61297|0.59457|0.29851|0.44745|0.74863|0.25644|0.45416|0.43182|0.973|-1.132|0.65342|0.05021|0.71511|0.37745|-|-|-|-0.377293|0.0968997|0.243371914|2.736878551|0.50821256|0.50821256|0.000126005|6.11777E-05|0.01111121
X-18593490-A-T|CDKL5|K54N|missense_variant|X-18575370-A-T|0|0|0|0|0|6/22|ENST00000379989.6:c.162A>T|ENSP00000369325.3:p.Lys54Asn|54|K/N|CCDS14186.1|0.35|0.04|94|0.999|0.984|0.01|0.788|0.1487|0.60694|0.61891|-|-|0.66126|0.35383|0.61297|0.59457|0.29851|0.44602|0.74863|0.25644|0.43001|0.43182|0.973|-1.132|0.65342|0.05021|0.71511|0.37745|-|-|-|-0.377293|0.0968997|0.243371914|2.736878551|0.50821256|0.50821256|0.000126005|6.11777E-05|0.01111121
X-18593491-G-A|CDKL5|E55K|missense_variant|X-18575371-G-A|0|0|0|0|0|6/22|ENST00000379989.6:c.163G>A|ENSP00000369325.3:p.Glu55Lys|55|E/K|CCDS14186.1|0.35|0.04|56|0.953|0.825|0.43|0.014|0.88301|0.49232|0.56669|-|-|0.64648|0.74713|0.52408|0.55839|0.01536|0.53702|0.01624|0.5287|0.90556|0.91655|0.981|0.597|0.74975|0.71291|0.71511|0.99687|-|-|-|-0.377293|0.0968997|0.243371914|1.54746951|0.503846154|0.503846154|0.000610397|0.000224941|0.008494611
X-18593491-G-C|CDKL5|E55Q|missense_variant|X-18575371-G-C|0|0|0|0|0|6/22|ENST00000379989.6:c.163G>C|ENSP00000369325.3:p.Glu55Gln|55|E/Q|CCDS14186.1|0.35|0.04|29|0.997|0.936|0|0.532|0.88301|0.59673|0.86582|-|-|0.65022|0.74713|0.64026|0.71237|0.12163|0.50429|0.22296|0.31885|0.93336|0.91655|0.981|0.597|0.74975|0.71291|0.71511|0.99687|-|-|-|-0.377293|0.0968997|0.243371914|1.727830422|0.503846154|0.503846154|8.10014E-05|3.131E-05|0.004542051
X-18593492-A-C|CDKL5|E55A|missense_variant|X-18575372-A-C|0|0|0|0|0|6/22|ENST00000379989.6:c.164A>C|ENSP00000369325.3:p.Glu55Ala|55|E/A|CCDS14186.1|0.36|0.05|107|0.997|0.906|0.01|0.424|0.54846|0.47994|0.5883|-|-|0.66307|0.74713|0.59646|0.65508|0.13203|0.44911|0.62822|0.27954|0.61447|0.43938|0.986|0.484|0.88762|0.96014|0.71511|0.77951|-|-|-|-0.377293|0.0968997|0.243371914|1.701238195|0.503846154|0.503846154|5.17391E-05|1.98664E-05|0.007304047
X-18593492-A-T|CDKL5|E55V|missense_variant|X-18575372-A-T|0|0|0|0|0|6/22|ENST00000379989.6:c.164A>T|ENSP00000369325.3:p.Glu55Val|55|E/V|CCDS14186.1|0.36|0.05|121|0.999|0.971|0|0.566|0.54846|0.56249|0.57073|-|-|0.67023|0.74713|0.64939|0.68134|0.20901|0.46686|0.75419|0.49191|0.63116|0.43938|0.986|0.484|0.88762|0.96014|0.71511|0.77951|-|-|-|-0.377293|0.0968997|0.243371914|2.06746379|0.503846154|0.503846154|0.001548419|0.000767784|0.03613658
X-18593492-A-G|CDKL5|E55G|missense_variant|X-18575372-A-G|0|0|0|0|0|6/22|ENST00000379989.6:c.164A>G|ENSP00000369325.3:p.Glu55Gly|55|E/G|CCDS14186.1|0.36|0.05|98|0.997|0.936|0|0.532|0.54846|0.55912|0.9625|-|-|0.67198|0.74713|0.65864|0.68197|0.28137|0.45303|0.74012|0.33975|0.65319|0.43938|0.986|0.484|0.88762|0.96014|0.71511|0.77951|-|-|-|-0.377293|0.0968997|0.243371914|1.944671236|0.503846154|0.503846154|0.000346156|0.000176255|0.01768897
X-18593493-A-C|CDKL5|E55D|missense_variant|X-18575373-A-C|0|0|0|0|0|6/22|ENST00000379989.6:c.165A>C|ENSP00000369325.3:p.Glu55Asp|55|E/D|CCDS14186.1|0.36|0.05|0|0.997|0.906|0|0.532|0.25811|0.47604|0.85131|-|-|0.66486|0.39051|0.59485|0.62615|0.15707|0.36935|0.50136|0.31434|0.53426|0.28812|0.989|0.484|0.88762|0.26295|0.71511|0.51495|-|-|-|-0.377293|0.0968997|0.243371914|1.626244545|0.503846154|0.503846154|9.89538E-05|4.04359E-05|0.007752941
X-18593493-A-T|CDKL5|E55D|missense_variant|X-18575373-A-T|0|0|0|0|0|6/22|ENST00000379989.6:c.165A>T|ENSP00000369325.3:p.Glu55Asp|55|E/D|CCDS14186.1|0.36|0.05|0|0.997|0.906|0|0.532|0.25811|0.48808|0.84805|-|-|0.66486|0.39051|0.59485|0.62615|0.15707|0.36935|0.50136|0.31434|0.50356|0.28812|0.989|0.484|0.88762|0.26295|0.71511|0.51495|-|-|-|-0.377293|0.0968997|0.243371914|1.626244545|0.503846154|0.503846154|9.89538E-05|4.04359E-05|0.007752941
X-18593494-A-C|CDKL5|T56P|missense_variant|X-18575374-A-C|0|0|0|0|0|6/22|ENST00000379989.6:c.166A>C|ENSP00000369325.3:p.Thr56Pro|56|T/P|CCDS14186.1|0.36|0.05|38|1|0.999|0|0.849|0.88301|0.77202|0.79742|-|-|0.67023|0.74713|0.80789|0.83478|0.40816|0.53702|0.83732|0.88389|0.89164|0.69954|0.992|0.484|0.88762|0.96014|0.71511|0.95975|-|-|-|-0.377293|0.0968997|0.243371914|2.914400765|0.499047619|0.499047619|0.5630446|0.5358362|0.4013199
X-18593494-A-T|CDKL5|T56S|missense_variant|X-18575374-A-T|0|0|0|0|0|6/22|ENST00000379989.6:c.166A>T|ENSP00000369325.3:p.Thr56Ser|56|T/S|CCDS14186.1|0.36|0.05|58|0.999|0.996|0.02|0.723|0.88301|0.72554|0.75576|-|-|0.65022|0.74713|0.68624|0.71785|0.16421|0.47868|0.62706|0.59788|0.87796|0.69954|0.992|0.484|0.88762|0.96014|0.71511|0.95975|-|-|-|-0.377293|0.0968997|0.243371914|2.360013568|0.499047619|0.499047619|0.004695178|0.002374446|0.04711014
X-18593494-A-G|CDKL5|T56A|missense_variant|X-18575374-A-G|0|0|0|0|0|6/22|ENST00000379989.6:c.166A>G|ENSP00000369325.3:p.Thr56Ala|56|T/A|CCDS14186.1|0.36|0.05|58|0.999|0.996|0|0.784|0.88301|0.76018|0.88455|-|-|0.65208|0.74713|0.72609|0.75346|0.18979|0.50251|0.76057|0.68068|0.87714|0.69954|0.992|0.484|0.88762|0.96014|0.71511|0.95975|-|-|-|-0.377293|0.0968997|0.243371914|2.463877279|0.499047619|0.499047619|0.01690044|0.009420862|0.09543075
X-18593495-C-A|CDKL5|T56K|missense_variant|X-18575375-C-A|0|0|0|0|0|6/22|ENST00000379989.6:c.167C>A|ENSP00000369325.3:p.Thr56Lys|56|T/K|CCDS14186.1|0.36|0.07|78|1|0.999|0|0.851|0.88301|0.95333|0.70405|-|-|0.65022|0.74713|0.74983|0.76857|0.21388|0.58814|0.82419|0.83725|0.85115|0.91655|0.994|0.597|0.88762|0.48983|0.71511|0.86375|-|-|-|-0.377293|0.0968997|0.243371914|2.798148208|0.499047619|0.499047619|0.1422755|0.09498023|0.2336033
X-18593495-C-T|CDKL5|T56M|missense_variant|X-18575375-C-T|1|0|0|0|0|6/22|ENST00000379989.6:c.167C>T|ENSP00000369325.3:p.Thr56Met|56|T/M|CCDS14186.1|0.36|0.07|81|1|0.999|0.02|0.808|0.88301|0.9399|0.99328|-|-|0.67023|0.74713|0.79844|0.81468|0.30107|0.58814|0.83732|0.69179|0.80967|0.91655|0.994|0.597|0.88762|0.48983|0.71511|0.86375|-|-|-|-0.377293|0.0968997|0.243371914|2.630920409|0.499047619|0.499047619|0.04321352|0.02932323|0.1466787
X-18593495-C-G|CDKL5|T56R|missense_variant|X-18575375-C-G|0|0|0|0|0|6/22|ENST00000379989.6:c.167C>G|ENSP00000369325.3:p.Thr56Arg|56|T/R|CCDS14186.1|0.36|0.07|71|1|0.999|0|0.865|0.88301|0.91746|0.72696|-|-|0.65761|0.74713|0.72769|0.75128|0.08752|0.58814|0.82865|0.87108|0.86146|0.91655|0.994|0.597|0.88762|0.48983|0.71511|0.86375|-|-|-|-0.377293|0.0968997|0.243371914|2.754369283|0.499047619|0.499047619|0.09334835|0.05123885|0.2211518
X-18593497-A-C|CDKL5|T57P|missense_variant|X-18575377-A-C|0|0|0|0|0|6/22|ENST00000379989.6:c.169A>C|ENSP00000369325.3:p.Thr57Pro|57|T/P|CCDS14186.1|0.37|0.07|38|1|0.997|0|0.82|0.88301|0.7818|0.79947|-|-|0.4525|0.74713|0.62075|0.65825|0.27252|0.53702|0.80731|0.92279|0.89164|0.69954|0.995|0.484|0.88762|0.96014|0.71511|0.95975|-|-|-|-0.377293|0.0968997|0.243371914|2.846840132|0.415873016|0.415873016|0.5614982|0.6035928|0.3215522
X-18593497-A-T|CDKL5|T57S|missense_variant|X-18575377-A-T|0|0|0|0|0|6/22|ENST00000379989.6:c.169A>T|ENSP00000369325.3:p.Thr57Ser|57|T/S|CCDS14186.1|0.37|0.07|58|0.999|0.978|0.04|0.643|0.88301|0.73664|0.74725|-|-|0.43674|0.74713|0.46359|0.55125|0.12127|0.47868|0.63859|0.75557|0.87796|0.69954|0.995|0.484|0.88762|0.96014|0.71511|0.95975|-|-|-|-0.377293|0.0968997|0.243371914|2.253141148|0.415873016|0.415873016|0.04326868|0.03651765|0.08517118
X-18593497-A-G|CDKL5|T57A|missense_variant|X-18575377-A-G|0|0|0|0|0|6/22|ENST00000379989.6:c.169A>G|ENSP00000369325.3:p.Thr57Ala|57|T/A|CCDS14186.1|0.37|0.07|58|0.999|0.967|0.3|0.247|0.88301|0.51615|0.70532|-|-|0.39991|0.74713|0.37938|0.40526|0.00882|0.50251|0.69548|0.72093|0.87714|0.69954|0.995|0.484|0.88762|0.96014|0.71511|0.95975|-|-|-|-0.377293|0.0968997|0.243371914|2.159054294|0.415873016|0.415873016|0.01231306|0.008431479|0.05564925
X-18593498-C-A|CDKL5|T57N|missense_variant|X-18575378-C-A|0|0|0|0|0|6/22|ENST00000379989.6:c.170C>A|ENSP00000369325.3:p.Thr57Asn|57|T/N|CCDS14186.1|0.38|0.07|65|1|0.996|0|0.82|0.88301|0.85787|0.63346|-|-|0.4525|0.74713|0.61356|0.6336|0.21636|0.58814|0.74783|0.55771|0.85115|0.91655|0.996|0.597|0.88762|0.48983|0.71511|0.86375|-|-|-|-0.377293|0.0968997|0.243371914|2.683193692|0.415873016|0.415873016|0.006442506|0.00560702|0.04359631
X-18593498-C-T|CDKL5|T57I|missense_variant|X-18575378-C-T|0|0|0|0|0|6/22|ENST00000379989.6:c.170C>T|ENSP00000369325.3:p.Thr57Ile|57|T/I|CCDS14186.1|0.38|0.07|89|0.957|0.818|0.04|0.529|0.88301|0.68861|0.91125|-|-|0.40219|0.74713|0.4563|0.46011|0.02586|0.58814|0.64436|0.87744|0.80967|0.91655|0.996|0.597|0.88762|0.48983|0.71511|0.86375|-|-|-|-0.377293|0.0968997|0.243371914|2.147870127|0.415873016|0.415873016|0.1024352|0.08087787|0.1233098
X-18593498-C-G|CDKL5|T57S|missense_variant|X-18575378-C-G|0|0|0|0|0|6/22|ENST00000379989.6:c.170C>G|ENSP00000369325.3:p.Thr57Ser|57|T/S|CCDS14186.1|0.38|0.07|58|0.999|0.978|0.04|0.643|0.88301|0.82354|0.79135|-|-|0.43674|0.74713|0.48458|0.5752|0.12127|0.51071|0.63859|0.75557|0.86146|0.91655|0.996|0.597|0.88762|0.48983|0.71511|0.86375|-|-|-|-0.377293|0.0968997|0.243371914|2.253141148|0.415873016|0.415873016|0.04326868|0.03651765|0.08517118
X-18593500-T-A|CDKL5|L58I|missense_variant|X-18575380-T-A|0|0|0|0|0|6/22|ENST00000379989.6:c.172T>A|ENSP00000369325.3:p.Leu58Ile|58|L/I|CCDS14186.1|0.38|0.07|5|0.999|0.998|0|0.619|0.88301|0.56884|0.6453|-|-|0.66126|0.51697|0.56539|0.60313|0.20292|0.40608|0.38897|0.37581|0.49146|0.37589|0.995|0.484|0.88762|0.80716|0.42402|0.45097|-|-|-|-0.377293|0.0968997|0.243371914|2.131970717|0.419457735|0.419457735|0.000507566|0.000378875|0.01387692
X-18593500-T-G|CDKL5|L58V|missense_variant|X-18575380-T-G|0|0|0|0|0|6/22|ENST00000379989.6:c.172T>G|ENSP00000369325.3:p.Leu58Val|58|L/V|CCDS14186.1|0.38|0.07|32|0.999|0.998|0.01|0.58|0.88301|0.64554|0.9269|-|-|0.65393|0.51697|0.61426|0.66644|0.19332|0.41601|0.48981|0.48841|0.46891|0.37589|0.995|0.484|0.88762|0.80716|0.42402|0.45097|-|-|-|-0.377293|0.0968997|0.243371914|2.061993249|0.419457735|0.419457735|0.00212265|0.001669956|0.02963857
X-18593501-T-C|CDKL5|L58S|missense_variant|X-18575381-T-C|0|0|0|0|0|6/22|ENST00000379989.6:c.173T>C|ENSP00000369325.3:p.Leu58Ser|58|L/S|CCDS14186.1|0.39|0.07|145|1|0.999|0.01|0.731|0.88301|0.78512|0.95035|-|-|0.67378|0.74713|0.76579|0.78889|0.39993|0.46655|0.74705|0.784|0.61071|0.69954|0.995|0.484|0.88762|0.80716|0.71511|0.72372|-|-|-|-0.377293|0.0968997|0.243371914|2.832362308|0.419457735|0.419457735|0.3341629|0.3986188|0.3021274
X-18593502-A-C|CDKL5|L58F|missense_variant|X-18575382-A-C|0|0|0|0|0|6/22|ENST00000379989.6:c.174A>C|ENSP00000369325.3:p.Leu58Phe|58|L/F|CCDS14186.1|0.39|0.07|22|1|0.999|0.02|0.709|0.25519|0.60628|0.93586|-|-|0.67023|0.37071|0.67808|0.64526|0.33563|0.48225|0.60141|0.46705|0.45612|0.10979|0.994|-0.326|0.88762|0.2655|0.71511|0.3527|-|-|-|-0.377293|0.0968997|0.243371914|2.549506282|0.419457735|0.419457735|0.004530323|0.004445101|0.0445558
X-18593502-A-T|CDKL5|L58F|missense_variant|X-18575382-A-T|0|0|0|0|0|6/22|ENST00000379989.6:c.174A>T|ENSP00000369325.3:p.Leu58Phe|58|L/F|CCDS14186.1|0.39|0.07|22|1|0.999|0.02|0.709|0.25519|0.61114|0.93768|-|-|0.67023|0.37071|0.67808|0.64526|0.33563|0.48359|0.60141|0.46705|0.39684|0.10979|0.994|-0.326|0.88762|0.2655|0.71511|0.3527|-|-|-|-0.377293|0.0968997|0.243371914|2.549506282|0.419457735|0.419457735|0.004530323|0.004445101|0.0445558
X-18593503-C-G|CDKL5|R59G|missense_variant|X-18575383-C-G|0|0|0|0|0|6/22|ENST00000379989.6:c.175C>G|ENSP00000369325.3:p.Arg59Gly|59|R/G|CCDS14186.1|0.38|0.07|125|1|0.999|0|0.809|0.88301|0.94649|0.98079|-|-|0.53099|0.74713|0.78769|0.8573|0.86217|0.81033|0.92456|0.98481|0.86146|0.91655|0.995|0.597|0.88762|0.48983|0.71511|0.86375|-|-|-|-0.377293|0.0968997|0.243371914|2.808132429|0.419457735|0.419457735|0.9954467|0.9985682|0.7921112
X-18593504-G-A|CDKL5|R59Q|missense_variant|X-18575384-G-A|0|0|0|0|0|6/22|ENST00000379989.6:c.176G>A|ENSP00000369325.3:p.Arg59Gln|59|R/Q|CCDS14186.1|0.38|0.07|43|1|0.998|0|0.776|0.88301|0.95153|0.99997|-|-|0.52426|0.74713|0.70203|0.73775|0.55522|0.81033|0.72075|0.87744|0.90556|0.91655|0.996|0.597|0.88762|0.71291|0.71511|0.99687|-|-|-|-0.377293|0.0968997|0.243371914|2.611226101|0.419457735|0.419457735|0.8453798|0.9079587|0.4165023
X-18593504-G-C|CDKL5|R59P|missense_variant|X-18575384-G-C|0|0|0|0|0|6/22|ENST00000379989.6:c.176G>C|ENSP00000369325.3:p.Arg59Pro|59|R/P|CCDS14186.1|0.38|0.07|103|1|0.999|0|0.848|0.88301|0.94617|0.88994|-|-|0.53313|0.74713|0.77499|0.84097|0.94014|0.81033|0.92456|0.99268|0.93336|0.91655|0.996|0.597|0.88762|0.71291|0.71511|0.99687|-|-|-|-0.377293|0.0968997|0.243371914|3.133392304|0.419457735|0.419457735|0.9976833|0.9993632|0.8275746
X-18593504-G-T|CDKL5|R59L|missense_variant|X-18575384-G-T|0|0|0|0|0|6/22|ENST00000379989.6:c.176G>T|ENSP00000369325.3:p.Arg59Leu|59|R/L|CCDS14186.1|0.38|0.07|102|1|0.999|0|0.809|0.88301|0.94705|0.9432|-|-|0.51962|0.74713|0.73961|0.79285|0.74675|0.81033|0.92456|0.98362|0.92309|0.91655|0.996|0.597|0.88762|0.71291|0.71511|0.99687|-|-|-|-0.377293|0.0968997|0.243371914|2.775707339|0.419457735|0.419457735|0.9892642|0.9959006|0.7382674
X-18593506-G-A|CDKL5|E60K|missense_variant|X-18575386-G-A|0|0|0|0|0|6/22|ENST00000379989.6:c.178G>A|ENSP00000369325.3:p.Glu60Lys|60|E/K|CCDS14186.1|0.38|0.07|56|0.999|0.996|0|0.784|0.88301|0.94291|0.99617|-|-|0.84713|0.74713|0.94661|0.96026|0.9374|0.81033|0.72075|0.9691|0.90556|0.91655|0.997|0.597|0.88762|0.71291|0.71511|0.99687|-|-|-|-0.377293|0.0968997|0.243371914|2.604854919|0.421900161|0.361628709|0.9967198|0.9995327|0.8630642
X-18593506-G-C|CDKL5|E60Q|missense_variant|X-18575386-G-C|0|0|0|0|0|6/22|ENST00000379989.6:c.178G>C|ENSP00000369325.3:p.Glu60Gln|60|E/Q|CCDS14186.1|0.38|0.07|29|1|0.998|0|0.809|0.88301|0.83228|0.92165|-|-|0.84713|0.74713|0.94852|0.96322|0.88686|0.81033|0.60301|0.94378|0.93336|0.91655|0.997|0.597|0.88762|0.71291|0.71511|0.99687|-|-|-|-0.377293|0.0968997|0.243371914|2.522522792|0.421900161|0.361628709|0.9933552|0.9989524|0.80033
X-18593507-A-C|CDKL5|E60A|missense_variant|X-18575387-A-C|0|0|0|0|0|6/22|ENST00000379989.6:c.179A>C|ENSP00000369325.3:p.Glu60Ala|60|E/A|CCDS14186.1|0.38|0.07|107|0.999|0.997|0|0.784|0.88301|0.8086|0.83418|-|-|0.84713|0.74713|0.94202|0.95696|0.88071|0.81033|0.87657|0.96177|0.89164|0.69954|0.998|0.484|0.88762|0.96014|0.71511|0.95975|-|-|-|-0.377293|0.0968997|0.243371914|2.551366218|0.421900161|0.361628709|0.9945256|0.9991385|0.8718949
X-18593507-A-T|CDKL5|E60V|missense_variant|X-18575387-A-T|0|0|0|0|0|6/22|ENST00000379989.6:c.179A>T|ENSP00000369325.3:p.Glu60Val|60|E/V|CCDS14186.1|0.38|0.07|121|1|0.999|0|0.828|0.88301|0.88108|0.59883|-|-|0.84854|0.74713|0.94202|0.95696|0.89545|0.81033|0.92456|0.97154|0.87796|0.69954|0.998|0.484|0.88762|0.96014|0.71511|0.95975|-|-|-|-0.377293|0.0968997|0.243371914|2.731201418|0.421900161|0.361628709|0.9956831|0.9993414|0.8898249
X-18593507-A-G|CDKL5|E60G|missense_variant|X-18575387-A-G|0|0|0|0|0|6/22|ENST00000379989.6:c.179A>G|ENSP00000369325.3:p.Glu60Gly|60|E/G|CCDS14186.1|0.38|0.07|98|1|0.998|0|0.809|0.88301|0.88668|0.99034|-|-|0.84784|0.74713|0.95525|0.97451|0.96708|0.81033|0.92456|0.9764|0.87714|0.69954|0.998|0.484|0.88762|0.96014|0.71511|0.95975|-|-|-|-0.377293|0.0968997|0.243371914|2.696005668|0.421900161|0.361628709|0.9976053|0.9996768|0.9072825
X-18593508-G-C|CDKL5|E60D|missense_variant|X-18575388-G-C|0|0|0|0|0|6/22|ENST00000379989.6:c.180G>C|ENSP00000369325.3:p.Glu60Asp|60|E/D|CCDS14186.1|0.38|0.07|0|0.999|0.994|0|0.784|0.82841|0.78275|0.93586|-|-|0.84353|0.74713|0.9318|0.93897|0.92186|0.49306|0.60301|0.93672|0.75607|0.32658|0.998|0.597|0.88762|0.71291|0.71511|0.69582|-|-|-|-0.377293|0.0968997|0.243371914|2.369718877|0.421900161|0.361628709|0.9943486|0.999156|0.8052839
X-18593508-G-T|CDKL5|E60D|missense_variant|X-18575388-G-T|0|0|0|0|0|6/22|ENST00000379989.6:c.180G>T|ENSP00000369325.3:p.Glu60Asp|60|E/D|CCDS14186.1|0.38|0.07|0|0.999|0.994|0|0.784|0.82841|0.80778|0.94228|-|-|0.84353|0.74713|0.9318|0.93897|0.92186|0.49099|0.60301|0.93672|0.73767|0.32658|0.998|0.597|0.88762|0.71291|0.71511|0.69582|-|-|-|-0.377293|0.0968997|0.243371914|2.369718877|0.421900161|0.361628709|0.9943486|0.999156|0.8052839
X-18593509-C-A|CDKL5|L61I|missense_variant|X-18575389-C-A|0|0|0|0|0|6/22|ENST00000379989.6:c.181C>A|ENSP00000369325.3:p.Leu61Ile|61|L/I|CCDS14186.1|0.38|0.07|5|0.999|0.998|0.31|0.056|0.82841|0.4621|0.59486|-|-|0.65022|0.74713|0.51144|0.6307|0.01742|0.50834|0.07751|0.58276|0.84699|0.906|0.998|0.597|0.88762|0.48983|0.71511|0.86375|-|-|-|-0.377293|0.0968997|0.243371914|1.8197325|0.421900161|0.361628709|0.002025513|0.002483625|0.01749539
X-18593509-C-T|CDKL5|L61F|missense_variant|X-18575389-C-T|0|0|0|0|0|6/22|ENST00000379989.6:c.181C>T|ENSP00000369325.3:p.Leu61Phe|61|L/F|CCDS14186.1|0.38|0.07|22|1|0.999|0|0.849|0.82841|0.89357|0.97405|-|-|0.68902|0.74713|0.79125|0.8099|0.33563|0.58814|0.6078|0.79314|0.80528|0.906|0.998|0.597|0.88762|0.48983|0.71511|0.86375|-|-|-|-0.377293|0.0968997|0.243371914|2.649209195|0.421900161|0.361628709|0.2585133|0.4504888|0.2443445
X-18593509-C-G|CDKL5|L61V|missense_variant|X-18575389-C-G|0|0|0|0|0|6/22|ENST00000379989.6:c.181C>G|ENSP00000369325.3:p.Leu61Val|61|L/V|CCDS14186.1|0.38|0.07|32|0.999|0.998|0.14|0.444|0.82841|0.56683|0.82906|-|-|0.66486|0.74713|0.68991|0.71146|0.03651|0.52|0.08049|0.76787|0.8573|0.906|0.998|0.597|0.88762|0.48983|0.71511|0.86375|-|-|-|-0.377293|0.0968997|0.243371914|2.11869278|0.421900161|0.361628709|0.02688726|0.0376424|0.05359693
X-18593510-T-A|CDKL5|L61H|missense_variant|X-18575390-T-A|0|0|0|0|0|6/22|ENST00000379989.6:c.182T>A|ENSP00000369325.3:p.Leu61His|61|L/H|CCDS14186.1|0.38|0.07|99|1|1|0|0.869|0.54633|0.80177|0.42249|-|-|0.69423|0.74713|0.76532|0.76807|0.63294|0.50251|0.84356|0.95814|0.77507|0.44924|0.998|0.484|0.88762|0.80716|0.71511|0.88645|-|-|-|-0.377293|0.0968997|0.243371914|2.936450906|0.421900161|0.361628709|0.9655504|0.9916497|0.7120422
X-18593510-T-C|CDKL5|L61P|missense_variant|X-18575390-T-C|0|0|0|0|0|6/22|ENST00000379989.6:c.182T>C|ENSP00000369325.3:p.Leu61Pro|61|L/P|CCDS14186.1|0.38|0.07|98|1|1|0|0.859|0.54633|0.76405|0.97328|-|-|0.69423|0.74713|0.77214|0.77537|0.58625|0.81033|0.80994|0.96788|0.74155|0.44924|0.998|0.484|0.88762|0.80716|0.71511|0.88645|-|-|-|-0.377293|0.0968997|0.243371914|3.362419638|0.421900161|0.361628709|0.957716|0.9889376|0.6899625
X-18593510-T-G|CDKL5|L61R|missense_variant|X-18575390-T-G|0|0|0|0|0|6/22|ENST00000379989.6:c.182T>G|ENSP00000369325.3:p.Leu61Arg|61|L/R|CCDS14186.1|0.38|0.07|102|1|1|0|0.859|0.54633|0.81755|0.84886|-|-|0.69167|0.74713|0.70645|0.71572|0.30425|0.51643|0.80731|0.88822|0.78527|0.44924|0.998|0.484|0.88762|0.80716|0.71511|0.88645|-|-|-|-0.377293|0.0968997|0.243371914|3.186328379|0.421900161|0.361628709|0.4962044|0.6996516|0.419815
X-18593512-A-C|CDKL5|K62Q|missense_variant|X-18575392-A-C|0|0|0|0|0|6/22|ENST00000379989.6:c.184A>C|ENSP00000369325.3:p.Lys62Gln|62|K/Q|CCDS14186.1|0.38|0.07|53|1|0.998|0|0.566|0.54218|0.50172|0.63933|-|-|0.65022|0.74713|0.67339|0.72073|0.30425|0.3639|0.6967|0.54868|0.69435|0.47887|0.997|0.484|0.88762|0.96014|0.71511|0.81404|-|-|-|-0.377293|0.0968997|0.243371914|1.946056547|0.422330097|0.361997226|0.01045991|0.01992253|0.07107349
X-18593512-A-G|CDKL5|K62E|missense_variant|X-18575392-A-G|0|0|0|0|0|6/22|ENST00000379989.6:c.184A>G|ENSP00000369325.3:p.Lys62Glu|62|K/E|CCDS14186.1|0.38|0.07|56|0.999|0.996|0|0.532|0.54218|0.56221|0.95617|-|-|0.65022|0.74713|0.66511|0.70472|0.25685|0.37454|0.70509|0.69099|0.61274|0.47887|0.997|0.484|0.88762|0.96014|0.71511|0.81404|-|-|-|-0.377293|0.0968997|0.243371914|2.170534112|0.422330097|0.361997226|0.04749539|0.0881392|0.136889
X-18593513-A-C|CDKL5|K62T|missense_variant|X-18575393-A-C|0|0|0|0|0|6/22|ENST00000379989.6:c.185A>C|ENSP00000369325.3:p.Lys62Thr|62|K/T|CCDS14186.1|0.38|0.07|78|1|0.998|0.01|0.494|0.88301|0.52011|0.88724|-|-|0.66664|0.74713|0.72166|0.75888|0.39742|0.40446|0.86119|0.73171|0.6355|0.69954|0.997|0.484|0.88762|0.96014|0.71511|0.77951|-|-|-|-0.377293|0.0968997|0.243371914|1.96738462|0.422330097|0.361997226|0.1943358|0.3765303|0.2707927
X-18593513-A-T|CDKL5|K62I|missense_variant|X-18575393-A-T|0|0|0|0|0|6/22|ENST00000379989.6:c.185A>T|ENSP00000369325.3:p.Lys62Ile|62|K/I|CCDS14186.1|0.38|0.07|102|1|0.999|0|0.723|0.88301|0.83898|0.71348|-|-|0.67554|0.74713|0.79724|0.82484|0.52431|0.41595|0.94914|0.71847|0.65736|0.69954|0.997|0.484|0.88762|0.96014|0.71511|0.77951|-|-|-|-0.377293|0.0968997|0.243371914|3.186328379|0.422330097|0.361997226|0.3392912|0.6111392|0.3516719
X-18593513-A-G|CDKL5|K62R|missense_variant|X-18575393-A-G|0|0|0|0|0|6/22|ENST00000379989.6:c.185A>G|ENSP00000369325.3:p.Lys62Arg|62|K/R|CCDS14186.1|0.38|0.07|26|0.999|0.996|0.17|0.059|0.88301|0.36151|0.93313|-|-|0.65577|0.74713|0.65748|0.71247|0.09372|0.36913|0.53855|0.47514|0.68371|0.69954|0.997|0.484|0.88762|0.96014|0.71511|0.77951|-|-|-|-0.377293|0.0968997|0.243371914|1.155518839|0.422330097|0.361997226|0.000842589|0.001095882|0.02357741
X-18593514-A-C|CDKL5|K62N|missense_variant|X-18575394-A-C|0|0|0|0|0|6/22|ENST00000379989.6:c.186A>C|ENSP00000369325.3:p.Lys62Asn|62|K/N|CCDS14186.1|0.39|0.07|94|1|0.998|0|0.566|0.36976|0.48643|0.86232|-|-|0.66486|0.3962|0.70006|0.71178|0.32339|0.36875|0.78853|0.31434|0.438|0.35349|0.997|0.484|0.88762|0.26295|0.71511|0.42251|-|-|-|-0.377293|0.0968997|0.243371914|2.073004121|0.422330097|0.361997226|0.000532736|0.000917337|0.02408027
X-18593514-A-T|CDKL5|K62N|missense_variant|X-18575394-A-T|0|0|0|0|0|6/22|ENST00000379989.6:c.186A>T|ENSP00000369325.3:p.Lys62Asn|62|K/N|CCDS14186.1|0.39|0.07|94|1|0.998|0|0.566|0.36976|0.49419|0.8738|-|-|0.66486|0.3962|0.70006|0.70832|0.32339|0.37098|0.78853|0.31434|0.43201|0.35349|0.997|0.484|0.88762|0.26295|0.71511|0.42251|-|-|-|-0.377293|0.0968997|0.243371914|2.073004121|0.422330097|0.361997226|0.000532736|0.000917337|0.02408027
X-18593515-A-C|CDKL5|M63L|missense_variant|X-18575395-A-C|0|0|0|0|0|6/22|ENST00000379989.6:c.187A>C|ENSP00000369325.3:p.Met63Leu|63|M/L|CCDS14186.1|0.4|0.07|15|0.276|0.111|0.13|0.253|0.88301|0.31603|0.27997|-|-|0.61583|0.74713|0.26246|0.34491|0.0172|0.4569|0.41397|0.69577|0.7373|0.69954|0.997|0.484|0.88762|0.96014|0.71511|0.81404|-|-|-|-0.377293|0.0968997|0.243371914|1.304880317|0.426470588|0.365546218|0.008845267|0.01136523|0.05056554
X-18593515-A-T|CDKL5|M63L|missense_variant|X-18575395-A-T|0|0|0|0|0|6/22|ENST00000379989.6:c.187A>T|ENSP00000369325.3:p.Met63Leu|63|M/L|CCDS14186.1|0.4|0.07|15|0.276|0.111|0.13|0.253|0.88301|0.31755|0.28497|-|-|0.61583|0.74713|0.26246|0.34491|0.0172|0.4569|0.41397|0.69577|0.71044|0.69954|0.997|0.484|0.88762|0.96014|0.71511|0.81404|-|-|-|-0.377293|0.0968997|0.243371914|1.304880317|0.426470588|0.365546218|0.008845267|0.01136523|0.05056554
X-18593515-A-G|CDKL5|M63V|missense_variant|X-18575395-A-G|0|0|0|0|0|6/22|ENST00000379989.6:c.187A>G|ENSP00000369325.3:p.Met63Val|63|M/V|CCDS14186.1|0.4|0.07|21|0.276|0.111|0.04|0.349|0.88301|0.26032|0.34571|-|-|0.61466|0.74713|0.31381|0.35596|0.03104|0.46289|0.43301|0.56747|0.64834|0.69954|0.997|0.484|0.88762|0.96014|0.71511|0.81404|-|-|-|-0.377293|0.0968997|0.243371914|1.392512135|0.426470588|0.365546218|0.001779212|0.002168999|0.02617097
X-18593516-T-A|CDKL5|M63K|missense_variant|X-18575396-T-A|0|0|0|0|0|6/22|ENST00000379989.6:c.188T>A|ENSP00000369325.3:p.Met63Lys|63|M/K|CCDS14186.1|0.39|0.07|95|0.993|0.874|0|0.457|0.88301|0.6396|0.43391|-|-|0.65393|0.74713|0.67283|0.70906|0.26312|0.58814|0.8293|0.92279|0.81849|0.69954|0.996|0.484|0.88762|0.80716|0.71511|0.88645|-|-|-|-0.377293|0.0968997|0.243371914|2.142747808|0.426470588|0.365546218|0.5295026|0.7136419|0.4279388
X-18593516-T-C|CDKL5|M63T|missense_variant|X-18575396-T-C|0|0|0|0|0|6/22|ENST00000379989.6:c.188T>C|ENSP00000369325.3:p.Met63Thr|63|M/T|CCDS14186.1|0.39|0.07|81|0.993|0.874|0.01|0.41|0.88301|0.48155|0.64885|-|-|0.64835|0.74713|0.56539|0.68108|0.09167|0.53702|0.776|0.86061|0.79772|0.69954|0.996|0.484|0.88762|0.80716|0.71511|0.88645|-|-|-|-0.377293|0.0968997|0.243371914|1.632715017|0.426470588|0.365546218|0.12222|0.1829869|0.2412776
X-18593516-T-G|CDKL5|M63R|missense_variant|X-18575396-T-G|0|0|0|0|0|6/22|ENST00000379989.6:c.188T>G|ENSP00000369325.3:p.Met63Arg|63|M/R|CCDS14186.1|0.39|0.07|91|0.998|0.941|0|0.472|0.88301|0.59366|0.45355|-|-|0.65577|0.74713|0.68913|0.72353|0.41267|0.58814|0.84285|0.93438|0.8276|0.69954|0.996|0.484|0.88762|0.80716|0.71511|0.88645|-|-|-|-0.377293|0.0968997|0.243371914|2.265509625|0.426470588|0.365546218|0.7976538|0.9183209|0.5370595
X-18593517-G-A|CDKL5|M63I|missense_variant|X-18575397-G-A|0|0|0|0|0|6/22|ENST00000379989.6:c.189G>A|ENSP00000369325.3:p.Met63Ile|63|M/I|CCDS14186.1|0.4|0.07|10|0.906|0.62|0.04|0.35|0.88301|0.44277|0.73708|-|-|0.60877|0.74713|0.31562|0.6851|0.01051|0.5297|0.4425|0.76081|0.73884|0.91655|0.995|0.597|0.88762|0.71291|0.71511|0.87937|-|-|-|-0.377293|0.0968997|0.243371914|1.521999861|0.426470588|0.365546218|0.0198401|0.02612208|0.07295869
X-18593517-G-C|CDKL5|M63I|missense_variant|X-18575397-G-C|0|0|0|0|0|6/22|ENST00000379989.6:c.189G>C|ENSP00000369325.3:p.Met63Ile|63|M/I|CCDS14186.1|0.4|0.07|10|0.906|0.62|0.04|0.35|0.88301|0.40503|0.72936|-|-|0.60877|0.74713|0.31562|0.6851|0.01051|0.5297|0.4425|0.76081|0.72803|0.91655|0.995|0.597|0.88762|0.71291|0.71511|0.87937|-|-|-|-0.377293|0.0968997|0.243371914|1.521999861|0.426470588|0.365546218|0.0198401|0.02612208|0.07295869
X-18593517-G-T|CDKL5|M63I|missense_variant|X-18575397-G-T|0|0|0|0|0|6/22|ENST00000379989.6:c.189G>T|ENSP00000369325.3:p.Met63Ile|63|M/I|CCDS14186.1|0.4|0.07|10|0.906|0.62|0.04|0.35|0.88301|0.4213|0.73056|-|-|0.60877|0.74713|0.31562|0.6851|0.01051|0.5297|0.4425|0.76081|0.74601|0.91655|0.995|0.597|0.88762|0.71291|0.71511|0.87937|-|-|-|-0.377293|0.0968997|0.243371914|1.521999861|0.426470588|0.365546218|0.0198401|0.02612208|0.07295869
X-18593518-C-A|CDKL5|L64I|missense_variant|X-18575398-C-A|0|0|0|0|0|6/22|ENST00000379989.6:c.190C>A|ENSP00000369325.3:p.Leu64Ile|64|L/I|CCDS14186.1|0.4|0.07|5|0.999|0.998|0|0.784|0.88301|0.90791|0.72816|-|-|0.5596|0.74713|0.75033|0.78761|0.70218|0.58814|0.46111|0.74438|0.85115|0.91655|0.994|0.597|0.74975|0.48983|0.71511|0.86375|-|-|-|-0.377293|0.0968997|0.243371914|2.568474121|0.42601626|0.365156794|0.7242093|0.9150525|0.2449129
X-18593518-C-T|CDKL5|L64F|missense_variant|X-18575398-C-T|0|0|0|0|0|6/22|ENST00000379989.6:c.190C>T|ENSP00000369325.3:p.Leu64Phe|64|L/F|CCDS14186.1|0.4|0.07|22|1|0.999|0|0.849|0.88301|0.89424|0.97556|-|-|0.56625|0.74713|0.80695|0.86581|0.86836|0.81033|0.74012|0.94497|0.80967|0.91655|0.994|0.597|0.74975|0.48983|0.71511|0.86375|-|-|-|-0.377293|0.0968997|0.243371914|2.649209195|0.42601626|0.365156794|0.9923388|0.9987332|0.707805
X-18593518-C-G|CDKL5|L64V|missense_variant|X-18575398-C-G|0|0|0|0|0|6/22|ENST00000379989.6:c.190C>G|ENSP00000369325.3:p.Leu64Val|64|L/V|CCDS14186.1|0.4|0.07|32|0.999|0.998|0|0.784|0.88301|0.81318|0.94136|-|-|0.5596|0.74713|0.79052|0.84249|0.75955|0.81033|0.623|0.93088|0.86146|0.91655|0.994|0.597|0.74975|0.48983|0.71511|0.86375|-|-|-|-0.377293|0.0968997|0.243371914|2.498766391|0.42601626|0.365156794|0.9796939|0.9959091|0.5860621
X-18593519-T-A|CDKL5|L64H|missense_variant|X-18575399-T-A|0|0|0|0|0|6/22|ENST00000379989.6:c.191T>A|ENSP00000369325.3:p.Leu64His|64|L/H|CCDS14186.1|0.4|0.07|99|1|1|0|0.869|0.88301|0.8594|0.42949|-|-|0.56788|0.74713|0.74875|0.79949|0.74518|0.81033|0.93605|0.98942|0.81849|0.69954|0.992|0.484|0.65342|0.80716|0.71511|0.88645|-|-|-|-0.377293|0.0968997|0.243371914|2.936450906|0.42601626|0.365156794|0.9895651|0.9979388|0.7643179
X-18593519-T-C|CDKL5|L64P|missense_variant|X-18575399-T-C|0|0|0|0|1|6/22|ENST00000379989.6:c.191T>C|ENSP00000369325.3:p.Leu64Pro|64|L/P|CCDS14186.1|0.4|0.07|98|1|1|0|0.859|0.88301|0.82136|0.98079|-|-|0.56953|0.74713|0.82617|0.89623|0.96917|0.81033|0.93605|0.99981|0.79772|0.69954|0.992|0.484|0.65342|0.80716|0.71511|0.88645|-|-|-|-0.377293|0.0968997|0.243371914|3.362419638|0.42601626|0.365156794|0.9982328|0.9997617|0.8529638
X-18593519-T-G|CDKL5|L64R|missense_variant|X-18575399-T-G|0|0|0|0|0|6/22|ENST00000379989.6:c.191T>G|ENSP00000369325.3:p.Leu64Arg|64|L/R|CCDS14186.1|0.4|0.07|102|1|1|0|0.859|0.88301|0.87079|0.86495|-|-|0.56788|0.74713|0.80055|0.86482|0.94488|0.81033|0.89376|0.99729|0.8276|0.69954|0.992|0.484|0.65342|0.80716|0.71511|0.88645|-|-|-|-0.377293|0.0968997|0.243371914|3.186328379|0.42601626|0.365156794|0.9978162|0.9996929|0.8341669
X-18593521-C-T|CDKL5|R65W|missense_variant|X-18575401-C-T|0|0|0|0|0|6/22|ENST00000379989.6:c.193C>T|ENSP00000369325.3:p.Arg65Trp|65|R/W|CCDS14186.1|0.4|0.07|101|1|0.997|0|0.841|0.88301|0.95702|0.99617|-|-|0.67554|0.74713|0.81914|0.84028|0.66845|0.81033|0.96154|0.86061|0.80967|0.91655|0.986|0.597|0.4828|0.48983|0.71511|0.86375|-|-|-|-0.377293|0.0968997|0.243371914|2.606968278|0.644607843|0.572984749|0.7370739|0.7877776|0.4340729
X-18593521-C-G|CDKL5|R65G|missense_variant|X-18575401-C-G|0|0|0|0|0|6/22|ENST00000379989.6:c.193C>G|ENSP00000369325.3:p.Arg65Gly|65|R/G|CCDS14186.1|0.4|0.07|125|0.999|0.986|0|0.789|0.88301|0.94241|0.98006|-|-|0.66846|0.74713|0.79676|0.8133|0.34626|0.58814|0.93239|0.94616|0.86146|0.91655|0.986|0.597|0.4828|0.48983|0.71511|0.86375|-|-|-|-0.377293|0.0968997|0.243371914|2.775707339|0.644607843|0.572984749|0.4514922|0.4031615|0.3595585
X-18593522-G-A|CDKL5|R65Q|missense_variant|X-18575402-G-A|0|0|1|0|0|6/22|ENST00000379989.6:c.194G>A|ENSP00000369325.3:p.Arg65Gln|65|R/Q|CCDS14186.1|0.4|0.07|43|1|0.985|0.01|0.641|0.88301|0.94842|0.99997|-|-|0.65577|0.74713|0.69998|0.7316|0.1236|0.58814|0.72887|0.88281|0.90556|0.91655|0.98|0.597|0.41818|0.71291|0.71511|0.99687|-|-|-|-0.377293|0.0968997|0.243371914|2.38596776|0.644607843|0.572984749|0.06438904|0.03631459|0.1399062
X-18593522-G-C|CDKL5|R65P|missense_variant|X-18575402-G-C|0|0|0|0|0|6/22|ENST00000379989.6:c.194G>C|ENSP00000369325.3:p.Arg65Pro|65|R/P|CCDS14186.1|0.4|0.07|103|1|0.994|0|0.835|0.88301|0.94647|0.88814|-|-|0.66846|0.74713|0.83275|0.85842|0.56804|0.81033|0.93117|0.95452|0.93336|0.91655|0.98|0.597|0.41818|0.71291|0.71511|0.99687|-|-|-|-0.377293|0.0968997|0.243371914|3.092647336|0.644607843|0.572984749|0.8244097|0.8479747|0.4953688
X-18593522-G-T|CDKL5|R65L|missense_variant|X-18575402-G-T|0|0|0|0|0|6/22|ENST00000379989.6:c.194G>T|ENSP00000369325.3:p.Arg65Leu|65|R/L|CCDS14186.1|0.4|0.07|102|0.999|0.986|0|0.789|0.88301|0.94936|0.94502|-|-|0.66307|0.74713|0.77201|0.78954|0.30249|0.81033|0.93239|0.87851|0.92309|0.91655|0.98|0.597|0.41818|0.71291|0.71511|0.99687|-|-|-|-0.377293|0.0968997|0.243371914|2.74263088|0.644607843|0.572984749|0.1947835|0.1506165|0.2528552
X-18593524-A-C|CDKL5|T66P|missense_variant|X-18575404-A-C|0|0|0|0|0|6/22|ENST00000379989.6:c.196A>C|ENSP00000369325.3:p.Thr66Pro|66|T/P|CCDS14186.1|0.4|0.07|38|0.999|0.971|0|0.566|0.88301|0.54196|0.78737|-|-|0.66307|0.74713|0.72928|0.75585|0.31071|0.4269|0.63397|0.80997|0.63414|0.69954|0.974|0.484|0.40839|0.96014|0.71511|0.77951|-|-|-|-0.377293|0.0968997|0.243371914|2.19199493|0.654228856|0.654228856|0.08881648|0.02808799|0.1216369
X-18593524-A-T|CDKL5|T66S|missense_variant|X-18575404-A-T|0|0|0|0|0|6/22|ENST00000379989.6:c.196A>T|ENSP00000369325.3:p.Thr66Ser|66|T/S|CCDS14186.1|0.4|0.07|58|0.997|0.936|0.02|0.384|0.88301|0.47454|0.56937|-|-|0.63758|0.74713|0.52439|0.71266|0.0395|0.37101|0.36563|0.51088|0.656|0.69954|0.974|0.484|0.40839|0.96014|0.71511|0.77951|-|-|-|-0.377293|0.0968997|0.243371914|1.259566858|0.654228856|0.654228856|0.000245223|3.88498E-05|0.007929085
X-18593524-A-G|CDKL5|T66A|missense_variant|X-18575404-A-G|0|0|0|0|0|6/22|ENST00000379989.6:c.196A>G|ENSP00000369325.3:p.Thr66Ala|66|T/A|CCDS14186.1|0.4|0.07|58|0.992|0.906|0.03|0.372|0.88301|0.38549|0.53329|-|-|0.65208|0.74713|0.60186|0.6826|0.02974|0.39236|0.43491|0.5462|0.68235|0.69954|0.974|0.484|0.40839|0.96014|0.71511|0.77951|-|-|-|-0.377293|0.0968997|0.243371914|1.4771841|0.654228856|0.654228856|0.000365685|5.82469E-05|0.01097545
X-18593525-C-A|CDKL5|T66N|missense_variant|X-18575405-C-A|0|0|0|0|0|6/22|ENST00000379989.6:c.197C>A|ENSP00000369325.3:p.Thr66Asn|66|T/N|CCDS14186.1|0.4|0.07|65|0.999|0.971|0.03|0.365|0.88301|0.43142|0.47957|-|-|0.64835|0.74713|0.65471|0.70766|0.09118|0.43522|0.54503|0.42696|0.69602|0.91655|0.976|0.597|0.44244|0.48983|0.71511|0.70748|-|-|-|-0.377293|0.0968997|0.243371914|1.570222569|0.654228856|0.654228856|0.000116966|1.91758E-05|0.007521601
X-18593525-C-T|CDKL5|T66I|missense_variant|X-18575405-C-T|0|0|0|0|0|6/22|ENST00000379989.6:c.197C>T|ENSP00000369325.3:p.Thr66Ile|66|T/I|CCDS14186.1|0.4|0.07|89|0.997|0.958|0.01|0.526|0.88301|0.64751|0.94502|-|-|0.66307|0.74713|0.70653|0.75111|0.15747|0.4362|0.4063|0.63702|0.66001|0.91655|0.976|0.597|0.44244|0.48983|0.71511|0.70748|-|-|-|-0.377293|0.0968997|0.243371914|1.959203762|0.654228856|0.654228856|0.003133038|0.000651892|0.02414585
X-18593525-C-G|CDKL5|T66S|missense_variant|X-18575405-C-G|0|0|0|0|0|6/22|ENST00000379989.6:c.197C>G|ENSP00000369325.3:p.Thr66Ser|66|T/S|CCDS14186.1|0.4|0.07|58|0.997|0.936|0.02|0.384|0.88301|0.53646|0.62302|-|-|0.63758|0.74713|0.54563|0.73297|0.0395|0.38661|0.36563|0.51088|0.6502|0.91655|0.976|0.597|0.44244|0.48983|0.71511|0.70748|-|-|-|-0.377293|0.0968997|0.243371914|1.259566858|0.654228856|0.654228856|0.000245223|3.88498E-05|0.007929085
X-18593527-C-A|CDKL5|L67I|missense_variant|X-18575407-C-A|0|0|0|0|0|6/22|ENST00000379989.6:c.199C>A|ENSP00000369325.3:p.Leu67Ile|67|L/I|CCDS14186.1|0.4|0.07|5|0.999|0.998|0|0.739|0.88301|0.85627|0.73175|-|-|0.71196|0.74713|0.77247|0.78832|0.49378|0.47214|0.44817|0.7359|0.62646|0.38449|0.982|0.597|0.52265|0.48983|0.71511|0.63074|-|-|-|-0.377293|0.0968997|0.243371914|2.470015819|0.656716418|0.656716418|0.1207036|0.04928906|0.1020925
X-18593527-C-T|CDKL5|L67F|missense_variant|X-18575407-C-T|0|0|0|0|0|6/22|ENST00000379989.6:c.199C>T|ENSP00000369325.3:p.Leu67Phe|67|L/F|CCDS14186.1|0.4|0.07|22|1|0.999|0.02|0.758|0.88301|0.85008|0.96869|-|-|0.71671|0.74713|0.81288|0.83228|0.53486|0.52|0.70022|0.87958|0.47459|0.38449|0.982|0.597|0.52265|0.48983|0.71511|0.63074|-|-|-|-0.377293|0.0968997|0.243371914|2.624255913|0.656716418|0.656716418|0.5581987|0.3576727|0.3036011
X-18593527-C-G|CDKL5|L67V|missense_variant|X-18575407-C-G|0|0|0|0|0|6/22|ENST00000379989.6:c.199C>G|ENSP00000369325.3:p.Leu67Val|67|L/V|CCDS14186.1|0.4|0.07|32|0.999|0.998|0|0.739|0.88301|0.75978|0.93495|-|-|0.70489|0.74713|0.80258|0.81999|0.4558|0.4843|0.61237|0.775|0.63995|0.38449|0.982|0.597|0.52265|0.48983|0.71511|0.63074|-|-|-|-0.377293|0.0968997|0.243371914|2.380903044|0.656716418|0.656716418|0.148938|0.05977407|0.1432622
X-18593528-T-A|CDKL5|L67H|missense_variant|X-18575408-T-A|0|0|0|0|0|6/22|ENST00000379989.6:c.200T>A|ENSP00000369325.3:p.Leu67His|67|L/H|CCDS14186.1|0.4|0.07|99|1|1|0|0.85|0.88301|0.83737|0.43122|-|-|0.72357|0.74713|0.86698|0.89881|0.9151|0.58814|0.92845|0.96665|0.81849|0.69954|0.986|0.484|0.57359|0.80716|0.71511|0.88645|-|-|-|-0.377293|0.0968997|0.243371914|2.905884914|0.656716418|0.656716418|0.9850786|0.982856|0.7182458
X-18593528-T-C|CDKL5|L67P|missense_variant|X-18575408-T-C|0|0|0|0|0|6/22|ENST00000379989.6:c.200T>C|ENSP00000369325.3:p.Leu67Pro|67|L/P|CCDS14186.1|0.4|0.07|98|1|1|0|0.839|0.88301|0.81017|0.97932|-|-|0.72467|0.74713|0.87486|0.90879|0.87507|0.81033|0.93239|0.98124|0.79772|0.69954|0.986|0.484|0.57359|0.80716|0.71511|0.88645|-|-|-|-0.377293|0.0968997|0.243371914|3.327657532|0.656716418|0.656716418|0.9835451|0.980011|0.7184642
X-18593528-T-G|CDKL5|L67R|missense_variant|X-18575408-T-G|0|0|0|0|0|6/22|ENST00000379989.6:c.200T>G|ENSP00000369325.3:p.Leu67Arg|67|L/R|CCDS14186.1|0.4|0.07|102|1|1|0|0.82|0.88301|0.85061|0.86407|-|-|0.72134|0.74713|0.87486|0.90879|0.9532|0.58814|0.88739|0.97397|0.8276|0.69954|0.986|0.484|0.57359|0.80716|0.71511|0.88645|-|-|-|-0.377293|0.0968997|0.243371914|3.092647336|0.656716418|0.656716418|0.9897236|0.9889431|0.730059
X-18593530-A-C|CDKL5|K68Q|missense_variant|X-18575410-A-C|0|0|0|0|0|6/22|ENST00000379989.6:c.202A>C|ENSP00000369325.3:p.Lys68Gln|68|K/Q|CCDS14186.1|0.4|0.07|53|1|0.998|0.02|0.504|0.54424|0.48833|0.62488|-|-|0.46031|0.74713|0.47867|0.46051|0.23696|0.43108|0.6697|0.46523|0.6111|0.48243|0.989|0.484|0.69722|0.96014|0.71511|0.77951|-|-|-|-0.377293|0.0968997|0.243371914|1.946056547|0.58961474|0.603015075|0.000819869|0.00021828|0.01296376
X-18593530-A-G|CDKL5|K68E|missense_variant|X-18575410-A-G|0|0|0|0|0|6/22|ENST00000379989.6:c.202A>G|ENSP00000369325.3:p.Lys68Glu|68|K/E|CCDS14186.1|0.4|0.07|56|0.999|0.996|0|0.532|0.54424|0.55183|0.91385|-|-|0.45638|0.74713|0.53928|0.53968|0.30771|0.44045|0.69313|0.59233|0.65587|0.48243|0.989|0.484|0.69722|0.96014|0.71511|0.77951|-|-|-|-0.377293|0.0968997|0.243371914|2.170534112|0.58961474|0.603015075|0.007471159|0.002423821|0.03216646
X-18593531-A-C|CDKL5|K68T|missense_variant|X-18575411-A-C|0|0|0|0|0|6/22|ENST00000379989.6:c.203A>C|ENSP00000369325.3:p.Lys68Thr|68|K/T|CCDS14186.1|0.4|0.07|78|1|0.998|0|0.532|0.88301|0.54272|0.90068|-|-|0.47134|0.74713|0.64217|0.67147|0.35955|0.47516|0.84996|0.62691|0.73718|0.69954|0.99|0.484|0.88762|0.96014|0.71511|0.81404|-|-|-|-0.377293|0.0968997|0.243371914|1.96738462|0.58961474|0.603015075|0.01717901|0.006234946|0.05752841
X-18593531-A-T|CDKL5|K68M|missense_variant|X-18575411-A-T|0|0|0|0|0|6/22|ENST00000379989.6:c.203A>T|ENSP00000369325.3:p.Lys68Met|68|K/M|CCDS14186.1|0.4|0.07|95|1|0.999|0|0.756|0.88301|0.82177|0.76626|-|-|0.48775|0.74713|0.73057|0.79462|0.75955|0.492|0.84996|0.67126|0.71027|0.69954|0.99|0.484|0.88762|0.96014|0.71511|0.81404|-|-|-|-0.377293|0.0968997|0.243371914|2.766433795|0.58961474|0.603015075|0.3738601|0.298311|0.1713705
X-18593531-A-G|CDKL5|K68R|missense_variant|X-18575411-A-G|0|0|0|0|0|6/22|ENST00000379989.6:c.203A>G|ENSP00000369325.3:p.Lys68Arg|68|K/R|CCDS14186.1|0.4|0.07|26|0.999|0.996|0.17|0.059|0.88301|0.37281|0.81976|-|-|0.44066|0.74713|0.48509|0.476|0.08066|0.43943|0.42352|0.2589|0.64814|0.69954|0.99|0.484|0.88762|0.96014|0.71511|0.81404|-|-|-|-0.377293|0.0968997|0.243371914|1.155518839|0.58961474|0.603015075|1.65681E-05|3.0093E-06|0.001775171
X-18593532-G-C|CDKL5|K68N|missense_variant|X-18575412-G-C|0|0|0|0|0|6/22|ENST00000379989.6:c.204G>C|ENSP00000369325.3:p.Lys68Asn|68|K/N|CCDS14186.1|0.39|0.07|94|1|0.998|0.01|0.526|0.0233|0.41797|0.76129|-|-|0.41751|0.46657|0.43366|0.47733|0.1893|0.46395|0.77271|0.28547|0.38692|0.80932|0.99|0.597|0.88762|0.71291|0.38529|0.19806|-|-|-|-0.377293|0.0968997|0.243371914|2.073004121|0.58961474|0.603015075|5.24753E-05|1.15814E-05|0.004400114
X-18593532-G-T|CDKL5|K68N|missense_variant|X-18575412-G-T|0|0|0|0|0|6/22|ENST00000379989.6:c.204G>T|ENSP00000369325.3:p.Lys68Asn|68|K/N|CCDS14186.1|0.39|0.07|94|1|0.998|0.01|0.526|0.0233|0.43072|0.76815|-|-|0.41751|0.46657|0.43366|0.47733|0.1893|0.46395|0.77271|0.28547|0.34705|0.80932|0.99|0.597|0.88762|0.71291|0.38529|0.19806|-|-|-|-0.377293|0.0968997|0.243371914|2.073004121|0.58961474|0.603015075|5.24753E-05|1.15814E-05|0.004400114
X-18593533-C-A|CDKL5|Q69K|missense_variant|X-18575413-C-A|0|0|0|0|0|6/22|ENST00000379989.6:c.205C>A|ENSP00000369325.3:p.Gln69Lys|69|Q/K|CCDS14186.1|0.38|0.07|53|0.997|0.923|0|0.59|0.82841|0.65939|0.74424|-|-|0.64648|0.74713|0.63266|0.70823|0.1236|0.50251|0.58523|0.77589|0.84699|0.906|0.989|0.597|0.88762|0.48983|0.71511|0.86375|-|-|-|-0.377293|0.0968997|0.243371914|2.245701232|0.584444444|0.597727273|0.02269616|0.006342927|0.07841565
X-18593533-C-G|CDKL5|Q69E|missense_variant|X-18575413-C-G|0|0|0|0|0|6/22|ENST00000379989.6:c.205C>G|ENSP00000369325.3:p.Gln69Glu|69|Q/E|CCDS14186.1|0.38|0.07|29|0.992|0.923|0.01|0.509|0.82841|0.5244|0.6984|-|-|0.64648|0.74713|0.60644|0.71111|0.12029|0.48657|0.39664|0.73088|0.8573|0.906|0.989|0.597|0.88762|0.48983|0.71511|0.86375|-|-|-|-0.377293|0.0968997|0.243371914|1.895469679|0.584444444|0.597727273|0.01227667|0.003295852|0.04584605
X-18593534-A-C|CDKL5|Q69P|missense_variant|X-18575414-A-C|0|0|0|0|0|6/22|ENST00000379989.6:c.206A>C|ENSP00000369325.3:p.Gln69Pro|69|Q/P|CCDS14186.1|0.38|0.07|76|0.999|0.989|0|0.74|0.54218|0.67755|0.74304|-|-|0.65022|0.74713|0.64111|0.66948|0.1937|0.48039|0.76703|0.85444|0.81751|0.52274|0.988|0.484|0.74975|0.96014|0.71511|0.95975|-|-|-|-0.377293|0.0968997|0.243371914|2.598575853|0.584444444|0.597727273|0.0998342|0.03463217|0.1756848
X-18593534-A-T|CDKL5|Q69L|missense_variant|X-18575414-A-T|0|0|0|0|0|6/22|ENST00000379989.6:c.206A>T|ENSP00000369325.3:p.Gln69Leu|69|Q/L|CCDS14186.1|0.38|0.07|113|0.997|0.962|0|0.667|0.54218|0.73231|0.74484|-|-|0.64835|0.74713|0.64185|0.66648|0.23387|0.47425|0.8478|0.79685|0.8108|0.52274|0.988|0.484|0.74975|0.96014|0.71511|0.95975|-|-|-|-0.377293|0.0968997|0.243371914|2.166673691|0.584444444|0.597727273|0.06460938|0.02253352|0.1595381
X-18593534-A-G|CDKL5|Q69R|missense_variant|X-18575414-A-G|0|0|0|0|0|6/22|ENST00000379989.6:c.206A>G|ENSP00000369325.3:p.Gln69Arg|69|Q/R|CCDS14186.1|0.38|0.07|43|0.997|0.948|0|0.59|0.54218|0.50893|0.91645|-|-|0.64835|0.74713|0.63035|0.66498|0.13767|0.41762|0.54339|0.76698|0.81742|0.52274|0.988|0.484|0.74975|0.96014|0.71511|0.95975|-|-|-|-0.377293|0.0968997|0.243371914|2.040200344|0.584444444|0.597727273|0.02235388|0.006356944|0.07269932
X-18593535-G-C|CDKL5|Q69H|missense_variant|X-18575415-G-C|0|0|0|0|0|6/22|ENST00000379989.6:c.207G>C|ENSP00000369325.3:p.Gln69His|69|Q/H|CCDS14186.1|0.38|0.07|24|0.999|0.985|0.41|0.019|0.07958|0.10956|0.06656|-|-|0.44462|0.36132|0.14116|0.39501|0.00056|0.37861|0.18468|0.73088|0.579|0.49284|0.985|-0.195|0.69722|0.09238|0.71511|0.38216|-|-|-|-0.377293|0.0968997|0.243371914|1.383428019|0.584444444|0.597727273|0.005130333|0.001125361|0.01573645
X-18593535-G-T|CDKL5|Q69H|missense_variant|X-18575415-G-T|0|0|0|0|0|6/22|ENST00000379989.6:c.207G>T|ENSP00000369325.3:p.Gln69His|69|Q/H|CCDS14186.1|0.38|0.07|24|0.999|0.985|0.41|0.019|0.07958|0.12012|0.07569|-|-|0.44462|0.36132|0.14116|0.39501|0.00056|0.37861|0.18468|0.73088|0.55582|0.49284|0.985|-0.195|0.69722|0.09238|0.71511|0.38216|-|-|-|-0.377293|0.0968997|0.243371914|1.383428019|0.584444444|0.597727273|0.005130333|0.001125361|0.01573645
X-18593536-G-A|CDKL5|E70K|missense_variant|X-18575416-G-A|0|0|0|0|0|6/22|ENST00000379989.6:c.208G>A|ENSP00000369325.3:p.Glu70Lys|70|E/K|CCDS14186.1|0.39|0.07|56|0.994|0.9|0.02|0.602|0.84618|0.75806|0.96561|-|-|0.43674|0.74713|0.43673|0.52681|0.21126|0.49099|0.5739|0.60735|0.90351|0.90827|0.986|0.597|0.74975|0.71291|0.71511|0.99687|-|-|-|-0.377293|0.0968997|0.243371914|2.312340774|0.587381351|0.600730927|0.004565016|0.001290276|0.02253195
X-18593536-G-C|CDKL5|E70Q|missense_variant|X-18575416-G-C|0|0|0|0|0|6/22|ENST00000379989.6:c.208G>C|ENSP00000369325.3:p.Glu70Gln|70|E/Q|CCDS14186.1|0.39|0.07|29|0.994|0.946|0.01|0.732|0.84618|0.78723|0.91558|-|-|0.46031|0.74713|0.52268|0.562|0.37256|0.46069|0.4714|0.49539|0.93189|0.90827|0.986|0.597|0.74975|0.71291|0.71511|0.99687|-|-|-|-0.377293|0.0968997|0.243371914|2.444505875|0.587381351|0.600730927|0.00335487|0.001154337|0.01544852
X-18593537-A-C|CDKL5|E70A|missense_variant|X-18575417-A-C|0|0|0|0|0|6/22|ENST00000379989.6:c.209A>C|ENSP00000369325.3:p.Glu70Ala|70|E/A|CCDS14186.1|0.38|0.07|107|0.994|0.926|0.01|0.7|0.54633|0.74516|0.69092|-|-|0.46031|0.74713|0.49642|0.49005|0.42035|0.42281|0.75978|0.60182|0.85237|0.45364|0.985|0.484|0.88762|0.96014|0.71511|0.95975|-|-|-|-0.377293|0.0968997|0.243371914|2.451854519|0.587381351|0.600730927|0.01941237|0.007779856|0.04907196
X-18593537-A-T|CDKL5|E70V|missense_variant|X-18575417-A-T|0|0|0|0|0|6/22|ENST00000379989.6:c.209A>T|ENSP00000369325.3:p.Glu70Val|70|E/V|CCDS14186.1|0.38|0.07|121|0.999|0.977|0.01|0.781|0.54633|0.84297|0.50559|-|-|0.47482|0.74713|0.57241|0.57439|0.41734|0.44134|0.8478|0.69099|0.8365|0.45364|0.985|0.484|0.88762|0.96014|0.71511|0.95975|-|-|-|-0.377293|0.0968997|0.243371914|2.722822487|0.587381351|0.600730927|0.05985297|0.02579617|0.09295488
X-18593537-A-G|CDKL5|E70G|missense_variant|X-18575417-A-G|0|0|0|0|0|6/22|ENST00000379989.6:c.209A>G|ENSP00000369325.3:p.Glu70Gly|70|E/G|CCDS14186.1|0.38|0.07|98|0.994|0.9|0.01|0.667|0.54633|0.82157|0.91558|-|-|0.46416|0.74713|0.59209|0.6101|0.64854|0.4275|0.81559|0.66501|0.82791|0.45364|0.985|0.484|0.88762|0.96014|0.71511|0.95975|-|-|-|-0.377293|0.0968997|0.243371914|2.487358375|0.587381351|0.600730927|0.1974781|0.1284569|0.1221817
X-18593538-A-C|CDKL5|E70D|missense_variant|X-18575418-A-C|0|0|0|0|0|6/22|ENST00000379989.6:c.210A>C|ENSP00000369325.3:p.Glu70Asp|70|E/D|CCDS14186.1|0.38|0.07|0|0.104|0.058|0.24|0.044|0.36425|0.2304|0.55414|-|-|0.44858|0.39293|0.26246|0.17358|0.33386|0.30159|0.37734|0.38307|0.42922|0.27662|0.984|-0.364|0.88762|0.2567|0.71511|0.46888|-|-|-|-0.377293|0.0968997|0.243371914|1.37602117|0.587381351|0.600730927|0.000565322|0.000170233|0.006216419
X-18593538-A-T|CDKL5|E70D|missense_variant|X-18575418-A-T|0|0|0|0|0|6/22|ENST00000379989.6:c.210A>T|ENSP00000369325.3:p.Glu70Asp|70|E/D|CCDS14186.1|0.38|0.07|0|0.104|0.058|0.24|0.044|0.36425|0.24624|0.57382|-|-|0.44858|0.39293|0.26246|0.17817|0.33386|0.30364|0.37734|0.38307|0.43069|0.27662|0.984|-0.364|0.88762|0.2567|0.71511|0.46888|-|-|-|-0.377293|0.0968997|0.243371914|1.37602117|0.587381351|0.600730927|0.000565322|0.000170233|0.006216419
X-18593539-A-C|CDKL5|N71H|missense_variant|X-18575419-A-C|0|0|0|0|0|6/22|ENST00000379989.6:c.211A>C|ENSP00000369325.3:p.Asn71His|71|N/H|CCDS14186.1|0.38|0.07|68|1|0.998|0.01|0.821|0.88301|0.68316|0.80638|-|-|0.5596|0.74713|0.67199|0.70261|0.56656|0.58814|0.81478|0.64401|0.89164|0.69954|0.987|0.484|0.88762|0.96014|0.71511|0.95975|-|-|-|-0.377293|0.0968997|0.243371914|2.624255913|0.588103255|0.601469238|0.09204761|0.04957716|0.1131999
X-18593539-A-T|CDKL5|N71Y|missense_variant|X-18575419-A-T|0|0|0|0|0|6/22|ENST00000379989.6:c.211A>T|ENSP00000369325.3:p.Asn71Tyr|71|N/Y|CCDS14186.1|0.38|0.07|143|1|0.998|0|0.859|0.88301|0.7733|0.67593|-|-|0.56625|0.74713|0.704|0.7403|0.71939|0.58814|0.95992|0.90359|0.87796|0.69954|0.987|0.484|0.88762|0.96014|0.71511|0.95975|-|-|-|-0.377293|0.0968997|0.243371914|2.821812126|0.588103255|0.601469238|0.908782|0.8852015|0.5120773
X-18593539-A-G|CDKL5|N71D|missense_variant|X-18575419-A-G|0|0|0|0|1|6/22|ENST00000379989.6:c.211A>G|ENSP00000369325.3:p.Asn71Asp|71|N/D|CCDS14186.1|0.38|0.07|23|0.999|0.982|0|0.784|0.88301|0.79917|0.89623|-|-|0.56462|0.74713|0.78552|0.84838|0.88071|0.58814|0.81151|0.59629|0.87714|0.69954|0.987|0.484|0.88762|0.96014|0.71511|0.95975|-|-|-|-0.377293|0.0968997|0.243371914|2.615526082|0.588103255|0.601469238|0.3503366|0.3113118|0.1676023
X-18593540-A-C|CDKL5|N71T|missense_variant|X-18575420-A-C|0|0|0|0|0|6/22|ENST00000379989.6:c.212A>C|ENSP00000369325.3:p.Asn71Thr|71|N/T|CCDS14186.1|0.39|0.07|65|0.999|0.994|0|0.809|0.88301|0.76505|0.7854|-|-|0.56625|0.74713|0.7933|0.85674|0.89678|0.58814|0.88036|0.68781|0.89164|0.69954|0.989|0.484|0.88762|0.96014|0.71511|0.95975|-|-|-|-0.377293|0.0968997|0.243371914|2.551366218|0.588103255|0.601469238|0.6730687|0.6518981|0.2848387
X-18593540-A-T|CDKL5|N71I|missense_variant|X-18575420-A-T|0|0|0|0|0|6/22|ENST00000379989.6:c.212A>T|ENSP00000369325.3:p.Asn71Ile|71|N/I|CCDS14186.1|0.39|0.07|149|1|0.998|0|0.859|0.88301|0.84257|0.60793|-|-|0.56953|0.74713|0.80582|0.8717|0.97194|0.58814|0.97764|0.75819|0.87796|0.69954|0.989|0.484|0.88762|0.96014|0.71511|0.95975|-|-|-|-0.377293|0.0968997|0.243371914|2.850536277|0.588103255|0.601469238|0.9014784|0.907647|0.4563855
X-18593540-A-G|CDKL5|N71S|missense_variant|X-18575420-A-G|0|0|0|0|0|6/22|ENST00000379989.6:c.212A>G|ENSP00000369325.3:p.Asn71Ser|71|N/S|CCDS14186.1|0.39|0.07|46|0.999|0.982|0|0.784|0.88301|0.7144|0.97328|-|-|0.5596|0.74713|0.73695|0.78685|0.73956|0.58814|0.80048|0.58436|0.87714|0.69954|0.989|0.484|0.88762|0.96014|0.71511|0.95975|-|-|-|-0.377293|0.0968997|0.243371914|2.235675101|0.588103255|0.601469238|0.1401645|0.09710566|0.1163324
X-18593541-C-A|CDKL5|N71K|missense_variant|X-18575421-C-A|0|0|0|0|0|6/22|ENST00000379989.6:c.213C>A|ENSP00000369325.3:p.Asn71Lys|71|N/K|CCDS14186.1|0.39|0.07|94|1|0.992|0|0.809|0.33139|0.87042|0.90423|-|-|0.56462|0.45059|0.78016|0.81636|0.89261|0.49306|0.88332|0.54123|0.5722|0.45383|0.99|0.597|0.88762|0.48983|0.71511|0.3653|-|-|-|-0.377293|0.0968997|0.243371914|2.670748873|0.588103255|0.601469238|0.2201065|0.1892083|0.1444184
X-18593541-C-G|CDKL5|N71K|missense_variant|X-18575421-C-G|0|0|0|0|0|6/22|ENST00000379989.6:c.213C>G|ENSP00000369325.3:p.Asn71Lys|71|N/K|CCDS14186.1|0.39|0.07|94|1|0.992|0|0.809|0.33139|0.79363|0.90157|-|-|0.56462|0.45059|0.78016|0.81636|0.89261|0.49418|0.88332|0.54123|0.58491|0.45383|0.99|0.597|0.88762|0.48983|0.71511|0.3653|-|-|-|-0.377293|0.0968997|0.243371914|2.670748873|0.588103255|0.601469238|0.2201065|0.1892083|0.1444184
X-18593542-A-C|CDKL5|I72L|missense_variant|X-18575422-A-C|0|0|0|0|0|6/22|ENST00000379989.6:c.214A>C|ENSP00000369325.3:p.Ile72Leu|72|I/L|CCDS14186.1|0.39|0.07|5|0.993|0.987|0.28|0.158|0.88301|0.43067|0.55321|-|-|0.57746|0.74713|0.70774|0.70875|0.13396|0.49418|0.46111|0.79685|0.89164|0.69954|0.99|0.484|0.88762|0.96014|0.71511|0.95975|-|-|-|-0.377293|0.0968997|0.243371914|1.875753066|0.564935065|0.585858586|0.03570165|0.01064115|0.0684723
X-18593542-A-T|CDKL5|I72F|missense_variant|X-18575422-A-T|0|0|0|0|0|6/22|ENST00000379989.6:c.214A>T|ENSP00000369325.3:p.Ile72Phe|72|I/F|CCDS14186.1|0.39|0.07|21|1|0.998|0|0.747|0.88301|0.80115|0.49948|-|-|0.60132|0.74713|0.79198|0.83829|0.6617|0.58814|0.74012|0.98124|0.87796|0.69954|0.99|0.484|0.88762|0.96014|0.71511|0.95975|-|-|-|-0.377293|0.0968997|0.243371914|3.043660876|0.564935065|0.585858586|0.954464|0.9419271|0.5455468
X-18593542-A-G|CDKL5|I72V|missense_variant|X-18575422-A-G|0|0|0|0|0|6/22|ENST00000379989.6:c.214A>G|ENSP00000369325.3:p.Ile72Val|72|I/V|CCDS14186.1|0.39|0.07|29|0.993|0.987|0.04|0.475|0.88301|0.37849|0.97405|-|-|0.53956|0.74713|0.67616|0.69481|0.19332|0.47516|0.24895|0.69818|0.87714|0.69954|0.99|0.484|0.88762|0.96014|0.71511|0.95975|-|-|-|-0.377293|0.0968997|0.243371914|1.673950378|0.564935065|0.585858586|0.01511167|0.004608997|0.02998003
X-18593543-T-A|CDKL5|I72N|missense_variant|X-18575423-T-A|0|0|0|1|0|6/22|ENST00000379989.6:c.215T>A|ENSP00000369325.3:p.Ile72Asn|72|I/N|CCDS14186.1|0.39|0.07|149|1|0.999|0|0.825|0.88301|0.91443|0.66742|-|-|0.60383|0.74713|0.84326|0.90324|0.91033|0.58814|0.93492|0.85854|0.81849|0.69954|0.99|0.484|0.88762|0.80716|0.71511|0.88645|-|-|-|-0.377293|0.0968997|0.243371914|3.503748791|0.564935065|0.585858586|0.9620115|0.9647799|0.5901487
X-18593543-T-C|CDKL5|I72T|missense_variant|X-18575423-T-C|0|0|0|0|0|6/22|ENST00000379989.6:c.215T>C|ENSP00000369325.3:p.Ile72Thr|72|I/T|CCDS14186.1|0.39|0.07|89|1|0.998|0|0.747|0.88301|0.76854|0.94592|-|-|0.59872|0.74713|0.78593|0.83052|0.76452|0.53702|0.8172|0.99469|0.79764|0.69954|0.99|0.484|0.88762|0.80716|0.71511|0.88645|-|-|-|-0.377293|0.0968997|0.243371914|2.64456429|0.564935065|0.585858586|0.981615|0.9801314|0.6492455
X-18593543-T-G|CDKL5|I72S|missense_variant|X-18575423-T-G|0|0|0|0|0|6/22|ENST00000379989.6:c.215T>G|ENSP00000369325.3:p.Ile72Ser|72|I/S|CCDS14186.1|0.39|0.07|142|1|0.998|0|0.747|0.88301|0.89663|0.69092|-|-|0.60383|0.74713|0.80823|0.86008|0.84664|0.58814|0.89185|0.99955|0.8276|0.69954|0.99|0.484|0.88762|0.80716|0.71511|0.88645|-|-|-|-0.377293|0.0968997|0.243371914|2.850536277|0.564935065|0.585858586|0.9904906|0.99103|0.7242633
X-18593544-T-G|CDKL5|I72M|missense_variant|X-18575424-T-G|0|0|0|0|0|6/22|ENST00000379989.6:c.216T>G|ENSP00000369325.3:p.Ile72Met|72|I/M|CCDS14186.1|0.39|0.07|10|1|0.999|0|0.803|0.04508|0.53609|0.65611|-|-|0.60258|0.39835|0.7589|0.74392|0.78403|0.36966|0.61676|0.93204|0.27771|0.15919|0.989|-0.317|0.69722|0.09492|0.26429|0.0867|-|-|-|-0.377293|0.0968997|0.243371914|2.545810136|0.564935065|0.585858586|0.9639031|0.9608312|0.4962304
X-18593545-G-A|CDKL5|V73M|missense_variant|X-18575425-G-A|0|0|0|0|0|6/22|ENST00000379989.6:c.217G>A|ENSP00000369325.3:p.Val73Met|73|V/M|CCDS14186.1|0.39|0.07|21|0.999|0.998|0|0.849|0.88301|0.87715|0.98843|-|-|0.58774|0.74713|0.77447|0.80381|0.79798|0.81033|0.61676|0.96299|0.90542|0.91655|0.992|0.597|0.88762|0.71291|0.71511|0.99687|-|-|-|-0.377293|0.0968997|0.243371914|2.584268388|0.564935065|0.585858586|0.9781272|0.9771833|0.5401676
X-18593545-G-C|CDKL5|V73L|missense_variant|X-18575425-G-C|0|0|0|0|0|6/22|ENST00000379989.6:c.217G>C|ENSP00000369325.3:p.Val73Leu|73|V/L|CCDS14186.1|0.39|0.07|32|0.996|0.973|0|0.715|0.88301|0.83744|0.93223|-|-|0.56788|0.74713|0.6745|0.69695|0.54527|0.81033|0.61237|0.91255|0.93336|0.91655|0.992|0.597|0.88762|0.71291|0.71511|0.99687|-|-|-|-0.377293|0.0968997|0.243371914|2.297545857|0.564935065|0.585858586|0.7807945|0.685857|0.3165486
X-18593545-G-T|CDKL5|V73L|missense_variant|X-18575425-G-T|0|0|0|0|0|6/22|ENST00000379989.6:c.217G>T|ENSP00000369325.3:p.Val73Leu|73|V/L|CCDS14186.1|0.39|0.07|32|0.996|0.973|0|0.715|0.88301|0.86029|0.91472|-|-|0.56788|0.74713|0.6745|0.69695|0.54527|0.81033|0.61237|0.91255|0.92294|0.91655|0.992|0.597|0.88762|0.71291|0.71511|0.99687|-|-|-|-0.377293|0.0968997|0.243371914|2.297545857|0.564935065|0.585858586|0.7807945|0.685857|0.3165486
X-18593546-T-A|CDKL5|V73E|missense_variant|X-18575426-T-A|0|0|0|0|0|6/22|ENST00000379989.6:c.218T>A|ENSP00000369325.3:p.Val73Glu|73|V/E|CCDS14186.1|0.38|0.07|121|0.998|0.987|0|0.832|0.84618|0.9227|0.51462|-|-|0.59056|0.74713|0.82613|0.88481|0.92021|0.81033|0.89376|0.98829|0.81603|0.68576|0.993|0.484|0.88762|0.80716|0.71511|0.88645|-|-|-|-0.377293|0.0968997|0.243371914|3.327657532|0.564935065|0.585858586|0.9935436|0.9945646|0.7391689
X-18593546-T-C|CDKL5|V73A|missense_variant|X-18575426-T-C|0|0|0|0|0|6/22|ENST00000379989.6:c.218T>C|ENSP00000369325.3:p.Val73Ala|73|V/A|CCDS14186.1|0.38|0.07|64|0.998|0.973|0|0.756|0.84618|0.78247|0.96715|-|-|0.58046|0.74713|0.71855|0.76456|0.77633|0.58814|0.74012|0.91707|0.79521|0.68576|0.993|0.484|0.88762|0.80716|0.71511|0.88645|-|-|-|-0.377293|0.0968997|0.243371914|2.622056949|0.564935065|0.585858586|0.9538404|0.9489143|0.5063802
X-18593546-T-G|CDKL5|V73G|missense_variant|X-18575426-T-G|0|0|0|0|0|6/22|ENST00000379989.6:c.218T>G|ENSP00000369325.3:p.Val73Gly|73|V/G|CCDS14186.1|0.38|0.07|109|0.999|0.992|0|0.806|0.84618|0.82517|0.83418|-|-|0.59056|0.74713|0.80577|0.85846|0.93319|0.81033|0.93605|0.99469|0.8252|0.68576|0.993|0.484|0.88762|0.80716|0.71511|0.88645|-|-|-|-0.377293|0.0968997|0.243371914|2.832362308|0.564935065|0.585858586|0.9946057|0.9955721|0.7643464
X-18593548-G-A|CDKL5|E74K|missense_variant|X-18575428-G-A|0|0|0|0|0|6/22|ENST00000379989.6:c.220G>A|ENSP00000369325.3:p.Glu74Lys|74|E/K|CCDS14186.1|0.38|0.07|56|0.998|0.965|0.02|0.404|0.88301|0.55352|0.98006|-|-|0.39585|0.74713|0.38904|0.61765|0.04292|0.58814|0.48813|0.89477|0.90542|0.91655|0.994|0.597|0.88762|0.71291|0.71511|0.99687|-|-|-|-0.377293|0.0968997|0.243371914|1.794870498|0.560767591|0.581536761|0.06694915|0.01916486|0.06729629
X-18593548-G-C|CDKL5|E74Q|missense_variant|X-18575428-G-C|0|0|0|0|0|6/22|ENST00000379989.6:c.220G>C|ENSP00000369325.3:p.Glu74Gln|74|E/Q|CCDS14186.1|0.38|0.07|29|0.999|0.984|0.03|0.366|0.88301|0.52956|0.79472|-|-|0.42123|0.74713|0.50056|0.54919|0.09167|0.5297|0.29716|0.73928|0.93336|0.91655|0.994|0.597|0.88762|0.71291|0.71511|0.99687|-|-|-|-0.377293|0.0968997|0.243371914|1.40086672|0.560767591|0.581536761|0.01272026|0.003448778|0.02499704
X-18593549-A-C|CDKL5|E74A|missense_variant|X-18575429-A-C|0|0|0|0|0|6/22|ENST00000379989.6:c.221A>C|ENSP00000369325.3:p.Glu74Ala|74|E/A|CCDS14186.1|0.38|0.07|107|0.998|0.965|0.03|0.383|0.88301|0.58544|0.71098|-|-|0.43674|0.74713|0.5424|0.56217|0.21492|0.52429|0.70875|0.83426|0.89164|0.69954|0.994|0.484|0.88762|0.96014|0.71511|0.95975|-|-|-|-0.377293|0.0968997|0.243371914|1.701238195|0.560767591|0.581536761|0.1017078|0.03795183|0.1061954
X-18593549-A-T|CDKL5|E74V|missense_variant|X-18575429-A-T|0|0|0|0|0|6/22|ENST00000379989.6:c.221A>T|ENSP00000369325.3:p.Glu74Val|74|E/V|CCDS14186.1|0.38|0.07|121|0.998|0.975|0|0.566|0.88301|0.69343|0.63152|-|-|0.46031|0.74713|0.59347|0.62391|0.37184|0.54846|0.80558|0.92972|0.87796|0.69954|0.994|0.484|0.88762|0.96014|0.71511|0.95975|-|-|-|-0.377293|0.0968997|0.243371914|2.06746379|0.560767591|0.581536761|0.5618757|0.3799593|0.2684641
X-18593549-A-G|CDKL5|E74G|missense_variant|X-18575429-A-G|0|0|0|0|0|6/22|ENST00000379989.6:c.221A>G|ENSP00000369325.3:p.Glu74Gly|74|E/G|CCDS14186.1|0.38|0.07|98|0.998|0.975|0.02|0.471|0.88301|0.66957|0.93223|-|-|0.42503|0.74713|0.52547|0.54686|0.16263|0.5297|0.78009|0.86374|0.87714|0.69954|0.994|0.484|0.88762|0.96014|0.71511|0.95975|-|-|-|-0.377293|0.0968997|0.243371914|1.944671236|0.560767591|0.581536761|0.1025587|0.03585724|0.1198817
X-18593550-G-C|CDKL5|E74D|missense_variant|X-18575430-G-C|0|0|0|0|0|6/22|ENST00000379989.6:c.222G>C|ENSP00000369325.3:p.Glu74Asp|74|E/D|CCDS14186.1|0.38|0.07|0|0.775|0.526|0.01|0.494|0.33139|0.39679|0.71536|-|-|0.43281|0.51697|0.44156|0.44714|0.16329|0.38233|0.41587|0.82931|0.66929|0.47663|0.994|0.597|0.88762|0.71291|0.71511|0.48575|-|-|-|-0.377293|0.0968997|0.243371914|1.626244545|0.560767591|0.581536761|0.0676208|0.02261828|0.05963793
X-18593550-G-T|CDKL5|E74D|missense_variant|X-18575430-G-T|0|0|0|0|0|6/22|ENST00000379989.6:c.222G>T|ENSP00000369325.3:p.Glu74Asp|74|E/D|CCDS14186.1|0.38|0.07|0|0.775|0.526|0.01|0.494|0.33139|0.41084|0.73353|-|-|0.43281|0.51697|0.44156|0.44714|0.16329|0.381|0.41587|0.82931|0.64746|0.47663|0.994|0.597|0.88762|0.71291|0.71511|0.48575|-|-|-|-0.377293|0.0968997|0.243371914|1.626244545|0.560767591|0.581536761|0.0676208|0.02261828|0.05963793
X-18593551-T-A|CDKL5|L75M|missense_variant|X-18575431-T-A|0|0|0|0|0|6/22|ENST00000379989.6:c.223T>A|ENSP00000369325.3:p.Leu75Met|75|L/M|CCDS14186.1|0.39|0.07|15|1|0.999|0.02|0.787|0.32189|0.67629|0.70028|-|-|0.69787|0.51697|0.78302|0.77077|0.48428|0.46624|0.46111|0.82343|0.48253|0.4237|0.992|-0.185|0.88762|0.16768|0.71511|0.42816|-|-|-|-0.377293|0.0968997|0.243371914|2.551366218|0.552521008|0.572984749|0.4262761|0.2966307|0.2120773
X-18593551-T-G|CDKL5|L75V|missense_variant|X-18575431-T-G|0|0|0|0|0|6/22|ENST00000379989.6:c.223T>G|ENSP00000369325.3:p.Leu75Val|75|L/V|CCDS14186.1|0.39|0.07|32|0.999|0.998|0|0.784|0.32189|0.63581|0.88544|-|-|0.69036|0.51697|0.78302|0.77077|0.53379|0.47296|0.623|0.82051|0.49418|0.4237|0.992|-0.185|0.88762|0.16768|0.71511|0.42816|-|-|-|-0.377293|0.0968997|0.243371914|2.498766391|0.552521008|0.572984749|0.5069365|0.3872496|0.2742859
X-18593552-T-C|CDKL5|L75S|missense_variant|X-18575432-T-C|0|0|0|0|0|6/22|ENST00000379989.6:c.224T>C|ENSP00000369325.3:p.Leu75Ser|75|L/S|CCDS14186.1|0.4|0.07|145|1|0.999|0|0.849|0.88301|0.80368|0.9625|-|-|0.70489|0.74713|0.87859|0.91347|0.8883|0.54846|0.89376|0.98714|0.79764|0.69954|0.994|0.484|0.88762|0.80716|0.71511|0.88645|-|-|-|-0.377293|0.0968997|0.243371914|3.061389643|0.552521008|0.572984749|0.9922839|0.9936569|0.7826955
X-18593552-T-G|CDKL5|L75W|missense_variant|X-18575432-T-G|0|0|0|0|0|6/22|ENST00000379989.6:c.224T>G|ENSP00000369325.3:p.Leu75Trp|75|L/W|CCDS14186.1|0.4|0.07|61|1|1|0|0.869|0.88301|0.80567|0.27572|-|-|0.7096|0.74713|0.89584|0.93398|0.94852|0.58814|0.89376|0.9691|0.8276|0.69954|0.994|0.484|0.88762|0.80716|0.71511|0.88645|-|-|-|-0.377293|0.0968997|0.243371914|3.374654095|0.552521008|0.572984749|0.9936843|0.9952455|0.7903838
X-18593553-G-C|CDKL5|L75F|missense_variant|X-18575433-G-C|0|0|0|0|0|6/22|ENST00000379989.6:c.225G>C|ENSP00000369325.3:p.Leu75Phe|75|L/F|CCDS14186.1|0.4|0.07|22|1|0.999|0.01|0.81|0.33428|0.69802|0.95289|-|-|0.69167|0.39407|0.77842|0.7742|0.49378|0.46655|0.74012|0.84327|0.53864|0.36163|0.994|0.597|0.88762|0.71291|0.71511|0.32903|-|-|-|-0.377293|0.0968997|0.243371914|2.649209195|0.552521008|0.572984749|0.5093889|0.3772689|0.3225206
X-18593553-G-T|CDKL5|L75F|missense_variant|X-18575433-G-T|0|0|0|0|0|6/22|ENST00000379989.6:c.225G>T|ENSP00000369325.3:p.Leu75Phe|75|L/F|CCDS14186.1|0.4|0.07|22|1|0.999|0.01|0.81|0.33428|0.72055|0.95617|-|-|0.69167|0.39407|0.77842|0.7742|0.49378|0.46564|0.74012|0.84327|0.51158|0.36163|0.994|0.597|0.88762|0.71291|0.71511|0.32903|-|-|-|-0.377293|0.0968997|0.243371914|2.649209195|0.552521008|0.572984749|0.5093889|0.3772689|0.3225206
X-18593554-A-C|CDKL5|K76Q|missense_variant|X-18575434-A-C|0|0|0|0|0|6/22|ENST00000379989.6:c.226A>C|ENSP00000369325.3:p.Lys76Gln|76|K/Q|CCDS14186.1|0.4|0.07|53|0.999|0.984|0.02|0.538|0.82841|0.53838|0.5883|-|-|0.65761|0.74713|0.69052|0.74972|0.21047|0.35063|0.56421|0.64788|0.63043|0.68203|0.995|0.484|0.88762|0.96014|0.71511|0.77951|-|-|-|-0.377293|0.0968997|0.243371914|2.075489361|0.645320197|0.645320197|0.00560894|0.001352219|0.03768794
X-18593554-A-G|CDKL5|K76E|missense_variant|X-18575434-A-G|0|0|0|0|0|6/22|ENST00000379989.6:c.226A>G|ENSP00000369325.3:p.Lys76Glu|76|K/E|CCDS14186.1|0.4|0.07|56|0.998|0.965|0.02|0.5|0.82841|0.45847|0.9386|-|-|0.65761|0.74713|0.64652|0.72152|0.12198|0.35989|0.59663|0.7478|0.67855|0.68203|0.995|0.484|0.88762|0.96014|0.71511|0.77951|-|-|-|-0.377293|0.0968997|0.243371914|2.271339169|0.645320197|0.645320197|0.01104943|0.002456922|0.05662062
X-18593555-A-C|CDKL5|K76T|missense_variant|X-18575435-A-C|0|0|0|0|0|6/22|ENST00000379989.6:c.227A>C|ENSP00000369325.3:p.Lys76Thr|76|K/T|CCDS14186.1|0.39|0.07|78|0.998|0.975|0.03|0.385|0.54424|0.38225|0.85631|-|-|0.65393|0.74713|0.69069|0.71394|0.27073|0.36877|0.72775|0.784|0.69374|0.52628|0.995|0.484|0.88762|0.96014|0.71511|0.81404|-|-|-|-0.377293|0.0968997|0.243371914|1.863343808|0.645320197|0.645320197|0.05126554|0.01531308|0.1132576
X-18593555-A-T|CDKL5|K76M|missense_variant|X-18575435-A-T|0|0|0|0|0|6/22|ENST00000379989.6:c.227A>T|ENSP00000369325.3:p.Lys76Met|76|K/M|CCDS14186.1|0.39|0.07|95|1|0.996|0.01|0.566|0.54424|0.73466|0.70342|-|-|0.65577|0.74713|0.67523|0.69099|0.23387|0.3854|0.68488|0.7741|0.66777|0.52628|0.995|0.484|0.88762|0.96014|0.71511|0.81404|-|-|-|-0.377293|0.0968997|0.243371914|2.356429275|0.645320197|0.645320197|0.03485479|0.00962974|0.09407491
X-18593555-A-G|CDKL5|K76R|missense_variant|X-18575435-A-G|0|0|0|0|0|6/22|ENST00000379989.6:c.227A>G|ENSP00000369325.3:p.Lys76Arg|76|K/R|CCDS14186.1|0.39|0.07|26|0.889|0.651|0.06|0.44|0.54424|0.40076|0.91298|-|-|0.65208|0.74713|0.53374|0.64869|0.09556|0.33084|0.34178|0.38203|0.61534|0.52628|0.995|0.484|0.88762|0.96014|0.71511|0.81404|-|-|-|-0.377293|0.0968997|0.243371914|1.61704119|0.645320197|0.645320197|6.97465E-05|1.18032E-05|0.004420818
X-18593556-G-C|CDKL5|K76N|missense_variant|X-18575436-G-C|0|0|0|0|0|6/22|ENST00000379989.6:c.228G>C|ENSP00000369325.3:p.Lys76Asn|76|K/N|CCDS14186.1|0.4|0.07|94|0.999|0.984|0.02|0.538|0.1325|0.64363|0.86935|-|-|0.65945|0.35403|0.64143|0.61201|0.21723|0.39094|0.67897|0.51003|0.5134|0.23328|0.994|0.597|0.88762|0.71291|0.71511|0.2348|-|-|-|-0.377293|0.0968997|0.243371914|2.170534112|0.645320197|0.645320197|0.000940577|0.000210226|0.02114974
X-18593556-G-T|CDKL5|K76N|missense_variant|X-18575436-G-T|0|0|0|0|0|6/22|ENST00000379989.6:c.228G>T|ENSP00000369325.3:p.Lys76Asn|76|K/N|CCDS14186.1|0.4|0.07|94|0.999|0.984|0.02|0.538|0.1325|0.65826|0.87202|-|-|0.65945|0.35403|0.64143|0.61201|0.21723|0.39094|0.67897|0.51003|0.49112|0.23328|0.994|0.597|0.88762|0.71291|0.71511|0.2348|-|-|-|-0.377293|0.0968997|0.243371914|2.170534112|0.645320197|0.645320197|0.000940577|0.000210226|0.02114974
X-18593557-G-A|CDKL5|E77K|missense_variant|X-18575437-G-A|0|0|0|0|0|6/22|ENST00000379989.6:c.229G>A|ENSP00000369325.3:p.Glu77Lys|77|E/K|CCDS14186.1|0.4|0.07|56|0.999|0.982|0|0.663|0.88301|0.92443|0.99617|-|-|0.48775|0.74713|0.63931|0.66033|0.53965|0.81033|0.72427|0.91255|0.90542|0.91655|0.993|0.597|0.88762|0.71291|0.71511|0.99687|-|-|-|-0.377293|0.0968997|0.243371914|2.312340774|0.645320197|0.645320197|0.6843155|0.5120713|0.250657
X-18593557-G-C|CDKL5|E77Q|missense_variant|X-18575437-G-C|0|0|0|0|0|6/22|ENST00000379989.6:c.229G>C|ENSP00000369325.3:p.Glu77Gln|77|E/Q|CCDS14186.1|0.4|0.07|29|1|0.996|0|0.466|0.88301|0.55567|0.92252|-|-|0.49364|0.74713|0.64456|0.6651|0.59522|0.81033|0.6078|0.81475|0.93336|0.91655|0.993|0.597|0.88762|0.71291|0.71511|0.99687|-|-|-|-0.377293|0.0968997|0.243371914|1.642950239|0.645320197|0.645320197|0.469185|0.3065182|0.1535982
X-18593558-A-C|CDKL5|E77A|missense_variant|X-18575438-A-C|0|0|0|0|0|6/22|ENST00000379989.6:c.230A>C|ENSP00000369325.3:p.Glu77Ala|77|E/A|CCDS14186.1|0.4|0.07|107|0.999|0.982|0|0.663|0.88301|0.79165|0.83198|-|-|0.48465|0.74713|0.58254|0.61793|0.44786|0.81033|0.88036|0.85958|0.89164|0.69954|0.992|0.484|0.88762|0.96014|0.71511|0.95975|-|-|-|-0.377293|0.0968997|0.243371914|2.251269186|0.645320197|0.645320197|0.3525622|0.1800213|0.2024744
X-18593558-A-T|CDKL5|E77V|missense_variant|X-18575438-A-T|0|0|0|0|0|6/22|ENST00000379989.6:c.230A>T|ENSP00000369325.3:p.Glu77Val|77|E/V|CCDS14186.1|0.4|0.07|121|1|0.992|0|0.791|0.88301|0.89975|0.60415|-|-|0.50467|0.74713|0.68206|0.7278|0.85369|0.81033|0.92717|0.96177|0.87796|0.69954|0.992|0.484|0.88762|0.96014|0.71511|0.95975|-|-|-|-0.377293|0.0968997|0.243371914|2.649209195|0.645320197|0.645320197|0.9767544|0.9723254|0.570028
X-18593558-A-G|CDKL5|E77G|missense_variant|X-18575438-A-G|0|0|0|0|0|6/22|ENST00000379989.6:c.230A>G|ENSP00000369325.3:p.Glu77Gly|77|E/G|CCDS14186.1|0.4|0.07|98|1|0.992|0|0.77|0.88301|0.89931|0.99034|-|-|0.44462|0.74713|0.47656|0.55629|0.31874|0.81033|0.92717|0.85137|0.87714|0.69954|0.992|0.484|0.88762|0.96014|0.71511|0.95975|-|-|-|-0.377293|0.0968997|0.243371914|2.624255913|0.645320197|0.645320197|0.158943|0.05776192|0.1496433
X-18593559-A-C|CDKL5|E77D|missense_variant|X-18575439-A-C|0|0|0|0|0|6/22|ENST00000379989.6:c.231A>C|ENSP00000369325.3:p.Glu77Asp|77|E/D|CCDS14186.1|0.4|0.07|0|0.999|0.973|0.04|0.568|0.54633|0.52861|0.84725|-|-|0.40219|0.43724|0.36563|0.35908|0.15594|0.47425|0.6078|0.7478|0.57317|0.37966|0.989|0.479|0.88762|0.96014|0.71511|0.55254|-|-|-|-0.377293|0.0968997|0.243371914|2.079244092|0.645320197|0.645320197|0.01413678|0.003331544|0.03461068
X-18593559-A-T|CDKL5|E77D|missense_variant|X-18575439-A-T|0|0|0|0|0|6/22|ENST00000379989.6:c.231A>T|ENSP00000369325.3:p.Glu77Asp|77|E/D|CCDS14186.1|0.4|0.07|0|0.999|0.973|0.04|0.568|0.54633|0.54547|0.85547|-|-|0.40219|0.43724|0.36563|0.35908|0.15594|0.47425|0.6078|0.7478|0.5435|0.37966|0.989|0.479|0.88762|0.96014|0.71511|0.55254|-|-|-|-0.377293|0.0968997|0.243371914|2.079244092|0.645320197|0.645320197|0.01413678|0.003331544|0.03461068
X-18593560-G-A|CDKL5|A78T|missense_variant|X-18575440-G-A|0|0|0|0|0|6/22|ENST00000379989.6:c.232G>A|ENSP00000369325.3:p.Ala78Thr|78|A/T|CCDS14186.1|0.4|0.07|58|0.998|0.968|0|0.532|0.843|0.68803|0.99765|-|-|0.66307|0.74713|0.7153|0.75858|0.21047|0.58814|0.6766|0.77321|0.91132|0.90763|0.986|0.592|0.88762|0.71291|0.71511|0.99687|-|-|-|-0.377293|0.0968997|0.243371914|1.701238195|0.645320197|0.645320197|0.02917303|0.007720875|0.08948903
X-18593560-G-C|CDKL5|A78P|missense_variant|X-18575440-G-C|0|0|0|0|0|6/22|ENST00000379989.6:c.232G>C|ENSP00000369325.3:p.Ala78Pro|78|A/P|CCDS14186.1|0.4|0.07|27|1|0.994|0|0.723|0.843|0.86341|0.88814|-|-|0.67884|0.74713|0.80631|0.82722|0.56804|0.58814|0.78598|0.97276|0.93764|0.90763|0.986|0.592|0.88762|0.71291|0.71511|0.99687|-|-|-|-0.377293|0.0968997|0.243371914|2.628687528|0.645320197|0.645320197|0.8564289|0.7583482|0.4690914
X-18593560-G-T|CDKL5|A78S|missense_variant|X-18575440-G-T|0|0|0|0|0|6/22|ENST00000379989.6:c.232G>T|ENSP00000369325.3:p.Ala78Ser|78|A/S|CCDS14186.1|0.4|0.07|99|0.95|0.642|0.01|0.559|0.843|0.80047|0.89354|-|-|0.65761|0.74713|0.57941|0.64881|0.15444|0.58814|0.53693|0.63858|0.92817|0.90763|0.986|0.592|0.88762|0.71291|0.71511|0.99687|-|-|-|-0.377293|0.0968997|0.243371914|1.867955828|0.645320197|0.645320197|0.003289931|0.000718026|0.03026181
X-18593561-C-A|CDKL5|A78E|missense_variant|X-18575441-C-A|0|0|0|0|0|6/22|ENST00000379989.6:c.233C>A|ENSP00000369325.3:p.Ala78Glu|78|A/E|CCDS14186.1|0.4|0.07|107|1|0.99|0|0.641|0.87975|0.9281|0.73768|-|-|0.67884|0.74713|0.75806|0.77963|0.37338|0.58814|0.78097|0.98598|0.86248|0.91582|0.981|0.592|0.74975|0.48983|0.71511|0.86375|-|-|-|-0.377293|0.0968997|0.243371914|2.293409688|0.645320197|0.645320197|0.6299718|0.3959193|0.376409
X-18593561-C-T|CDKL5|A78V|missense_variant|X-18575441-C-T|0|0|0|0|0|6/22|ENST00000379989.6:c.233C>T|ENSP00000369325.3:p.Ala78Val|78|A/V|CCDS14186.1|0.4|0.07|64|0.999|0.984|0.31|0.028|0.87975|0.46314|0.98295|-|-|0.64283|0.74713|0.52096|0.63661|0.01429|0.58814|0.67315|0.80149|0.82243|0.91582|0.981|0.592|0.74975|0.48983|0.71511|0.86375|-|-|-|-0.377293|0.0968997|0.243371914|1.391350056|0.645320197|0.645320197|0.01026293|0.001973888|0.06518682
X-18593561-C-G|CDKL5|A78G|missense_variant|X-18575441-C-G|0|0|0|0|0|6/22|ENST00000379989.6:c.233C>G|ENSP00000369325.3:p.Ala78Gly|78|A/G|CCDS14186.1|0.4|0.07|60|0.999|0.978|0|0.598|0.87975|0.84157|0.89979|-|-|0.67722|0.74713|0.77652|0.79378|0.42356|0.58814|0.70022|0.80997|0.8719|0.91582|0.981|0.592|0.74975|0.48983|0.71511|0.86375|-|-|-|-0.377293|0.0968997|0.243371914|1.990838729|0.645320197|0.645320197|0.190229|0.08114562|0.1761295
X-18593563-T-A|CDKL5|F79I|missense_variant|X-18575443-T-A|0|0|0|0|0|6/22|ENST00000379989.6:c.235T>A|ENSP00000369325.3:p.Phe79Ile|79|F/I|CCDS14186.1|0.4|0.07|21|0.999|0.984|0|0.77|0.87975|0.74925|0.5375|-|-|0.47482|0.74713|0.48337|0.57712|0.409|0.58814|0.89002|0.88822|0.83188|0.69835|0.972|0.479|0.74975|0.80716|0.71511|0.88645|-|-|-|-0.377293|0.0968997|0.243371914|2.839540893|0.649253731|0.649253731|0.3697405|0.1807599|0.2112588
X-18593563-T-C|CDKL5|F79L|missense_variant|X-18575443-T-C|0|0|0|0|0|6/22|ENST00000379989.6:c.235T>C|ENSP00000369325.3:p.Phe79Leu|79|F/L|CCDS14186.1|0.4|0.07|22|0.998|0.947|0|0.739|0.87975|0.84482|0.94682|-|-|0.47482|0.74713|0.50138|0.5509|0.48827|0.58814|0.89002|0.81763|0.81117|0.69835|0.972|0.479|0.74975|0.80716|0.71511|0.88645|-|-|-|-0.377293|0.0968997|0.243371914|2.553234154|0.649253731|0.649253731|0.2904722|0.14391|0.1760328
X-18593563-T-G|CDKL5|F79V|missense_variant|X-18575443-T-G|0|0|0|0|0|6/22|ENST00000379989.6:c.235T>G|ENSP00000369325.3:p.Phe79Val|79|F/V|CCDS14186.1|0.4|0.07|50|0.998|0.975|0|0.77|0.87975|0.85602|0.52105|-|-|0.47482|0.74713|0.49776|0.55879|0.36117|0.58814|0.93239|0.91368|0.84064|0.69835|0.972|0.479|0.74975|0.80716|0.71511|0.88645|-|-|-|-0.377293|0.0968997|0.243371914|2.766433795|0.649253731|0.649253731|0.3670396|0.1699288|0.229314
X-18593564-T-A|CDKL5|F79Y|missense_variant|X-18575444-T-A|0|0|0|0|0|6/22|ENST00000379989.6:c.236T>A|ENSP00000369325.3:p.Phe79Tyr|79|F/Y|CCDS14186.1|0.4|0.07|22|0.775|0.526|0.01|0.7|0.87975|0.87965|0.79404|-|-|0.48775|0.74713|0.42868|0.46833|0.36064|0.58814|0.58523|0.76964|0.83188|0.69835|0.969|0.479|0.88762|0.80716|0.71511|0.88645|-|-|-|-0.377293|0.0968997|0.243371914|2.533115865|0.649253731|0.649253731|0.07788526|0.02658366|0.07076363
X-18593564-T-C|CDKL5|F79S|missense_variant|X-18575444-T-C|0|0|0|0|0|6/22|ENST00000379989.6:c.236T>C|ENSP00000369325.3:p.Phe79Ser|79|F/S|CCDS14186.1|0.4|0.07|155|0.999|0.984|0|0.791|0.87975|0.88079|0.95778|-|-|0.50199|0.74713|0.61926|0.65022|0.68582|0.58814|0.96046|0.98598|0.81117|0.69835|0.969|0.479|0.88762|0.80716|0.71511|0.88645|-|-|-|-0.377293|0.0968997|0.243371914|3.374654095|0.649253731|0.649253731|0.9429738|0.91231|0.5167257
X-18593564-T-G|CDKL5|F79C|missense_variant|X-18575444-T-G|0|0|0|0|0|6/22|ENST00000379989.6:c.236T>G|ENSP00000369325.3:p.Phe79Cys|79|F/C|CCDS14186.1|0.4|0.07|205|1|0.996|0.07|0.725|0.87975|0.69707|0.59604|-|-|0.50467|0.74713|0.60906|0.60712|0.36831|0.81033|0.96073|0.98124|0.84064|0.69835|0.969|0.479|0.88762|0.80716|0.71511|0.88645|-|-|-|-0.377293|0.0968997|0.243371914|3.12633045|0.649253731|0.649253731|0.6009185|0.3590848|0.3346869
X-18593565-T-A|CDKL5|F79L|missense_variant|X-18575445-T-A|0|0|0|0|0|6/22|ENST00000379989.6:c.237T>A|ENSP00000369325.3:p.Phe79Leu|79|F/L|CCDS14186.1|0.4|0.07|22|0.998|0.947|0|0.739|0.26032|0.75401|0.89264|-|-|0.47482|0.34333|0.43366|0.32725|0.48827|0.46782|0.89002|0.81763|0.50392|0.23054|0.964|0.479|0.88762|0.80716|0.71511|0.37287|-|-|-|-0.377293|0.0968997|0.243371914|2.553234154|0.649253731|0.649253731|0.2904722|0.14391|0.1760328
X-18593565-T-G|CDKL5|F79L|missense_variant|X-18575445-T-G|0|0|0|0|0|6/22|ENST00000379989.6:c.237T>G|ENSP00000369325.3:p.Phe79Leu|79|F/L|CCDS14186.1|0.4|0.07|22|0.998|0.947|0|0.739|0.26032|0.74109|0.88634|-|-|0.47482|0.34333|0.43366|0.32725|0.48827|0.46718|0.89002|0.81763|0.5162|0.23054|0.964|0.479|0.88762|0.80716|0.71511|0.37287|-|-|-|-0.377293|0.0968997|0.243371914|2.553234154|0.649253731|0.649253731|0.2904722|0.14391|0.1760328
X-18593566-C-A|CDKL5|R80S|missense_variant|X-18575446-C-A|0|0|0|0|0|6/22|ENST00000379989.6:c.238C>A|ENSP00000369325.3:p.Arg80Ser|80|R/S|CCDS14186.1|0.4|0.07|110|0.908|0.649|0.01|0.586|0.60759|0.90581|0.87558|-|-|0.65022|0.47268|0.60235|0.64538|0.23515|0.48657|0.75338|0.85958|0.51076|0.55676|0.957|0.592|0.88762|0.48983|0.71511|0.56627|-|-|-|-0.377293|0.0968997|0.243371914|2.209452178|0.771428571|0.734693878|0.0528976|0.01149628|0.1051974
X-18593566-C-T|CDKL5|R80C|missense_variant|X-18575446-C-T|0|0|1|0|0|6/22|ENST00000379989.6:c.238C>T|ENSP00000369325.3:p.Arg80Cys|80|R/C|CCDS14186.1|0.4|0.07|180|1|0.994|0|0.807|0.60759|0.94775|0.99696|-|-|0.66307|0.47268|0.74724|0.76909|0.37555|0.58814|0.92154|0.87744|0.56358|0.55676|0.957|0.592|0.88762|0.48983|0.71511|0.56627|-|-|-|-0.377293|0.0968997|0.243371914|2.914400765|0.771428571|0.734693878|0.1658895|0.0500985|0.1959056
X-18593566-C-G|CDKL5|R80G|missense_variant|X-18575446-C-G|0|0|0|0|0|6/22|ENST00000379989.6:c.238C>G|ENSP00000369325.3:p.Arg80Gly|80|R/G|CCDS14186.1|0.4|0.07|125|0.999|0.965|0|0.666|0.60759|0.87024|0.97632|-|-|0.65577|0.47268|0.71482|0.74131|0.43455|0.48578|0.86806|0.94378|0.6079|0.55676|0.957|0.592|0.88762|0.48983|0.71511|0.56627|-|-|-|-0.377293|0.0968997|0.243371914|2.498766391|0.771428571|0.734693878|0.4265247|0.1844904|0.2699995
X-18593567-G-A|CDKL5|R80H|missense_variant|X-18575447-G-A|1|0|0|0|0|6/22|ENST00000379989.6:c.239G>A|ENSP00000369325.3:p.Arg80His|80|R/H|CCDS14186.1|0.4|0.07|29|1|0.994|0|0.789|0.87975|0.84897|0.9995|-|-|0.65945|0.74713|0.64497|0.67946|0.31939|0.58814|0.74863|0.7234|0.91265|0.91582|0.946|0.592|0.88762|0.71291|0.71511|0.99687|-|-|-|-0.377293|0.0968997|0.243371914|2.739745192|0.771428571|0.734693878|0.01656487|0.003696922|0.06173781
X-18593567-G-C|CDKL5|R80P|missense_variant|X-18575447-G-C|0|0|0|0|0|6/22|ENST00000379989.6:c.239G>C|ENSP00000369325.3:p.Arg80Pro|80|R/P|CCDS14186.1|0.4|0.07|103|1|0.984|0|0.746|0.87975|0.94041|0.88544|-|-|0.66307|0.74713|0.76294|0.78281|0.35652|0.58814|0.84285|0.93204|0.9388|0.91582|0.946|0.592|0.88762|0.71291|0.71511|0.99687|-|-|-|-0.377293|0.0968997|0.243371914|2.832362308|0.771428571|0.734693878|0.2638435|0.08692784|0.2199567
X-18593567-G-T|CDKL5|R80L|missense_variant|X-18575447-G-T|1|0|0|0|0|6/22|ENST00000379989.6:c.239G>T|ENSP00000369325.3:p.Arg80Leu|80|R/L|CCDS14186.1|0.4|0.07|102|0.999|0.974|0|0.666|0.87975|0.93828|0.93952|-|-|0.65393|0.74713|0.67376|0.72477|0.28972|0.58814|0.8727|0.85239|0.92966|0.91582|0.946|0.592|0.88762|0.71291|0.71511|0.99687|-|-|-|-0.377293|0.0968997|0.243371914|2.45482915|0.771428571|0.734693878|0.07043309|0.01689444|0.135185
X-18593569-C-T|CDKL5|R81W|missense_variant|X-18575449-C-T|0|0|0|0|0|6/22|ENST00000379989.6:c.241C>T|ENSP00000369325.3:p.Arg81Trp|81|R/W|CCDS14186.1|0.42|0.07|101|1|0.995|0|0.821|0.29302|0.91232|0.95617|-|-|0.67378|0.33757|0.73388|0.74183|0.43315|0.46882|0.95802|0.81571|0.43328|0.58159|0.904|-0.249|0.69722|0.15749|0.41071|0.32649|-|-|-|-0.377293|0.0968997|0.243371914|2.586283679|0.630434783|0.630434783|0.2284426|0.1100892|0.2638731
X-18593569-C-G|CDKL5|R81G|missense_variant|X-18575449-C-G|0|0|0|0|0|6/22|ENST00000379989.6:c.241C>G|ENSP00000369325.3:p.Arg81Gly|81|R/G|CCDS14186.1|0.42|0.07|125|0.999|0.979|0|0.651|0.29302|0.72781|0.92165|-|-|0.66846|0.33757|0.65253|0.68481|0.20901|0.44591|0.92629|0.87531|0.46604|0.58159|0.904|-0.249|0.69722|0.15749|0.41071|0.32649|-|-|-|-0.377293|0.0968997|0.243371914|2.451854519|0.630434783|0.630434783|0.1121948|0.03647391|0.2206556
X-18593570-G-A|CDKL5|R81Q|missense_variant|X-18575450-G-A|0|1|0|0|0|6/22|ENST00000379989.6:c.242G>A|ENSP00000369325.3:p.Arg81Gln|81|R/Q|CCDS14186.1|0.42|0.08|43|1|0.978|0.02|0.654|0.61494|0.92831|0.9998|-|-|0.65945|0.74713|0.58228|0.66644|0.15358|0.47214|0.70998|0.66267|0.86935|0.62929|0.895|0.592|0.65342|0.71291|0.71511|0.99687|-|-|-|-0.377293|0.0968997|0.243371914|2.490587345|0.630434783|0.630434783|0.004897846|0.001182199|0.04781035
X-18593570-G-C|CDKL5|R81P|missense_variant|X-18575450-G-C|0|0|0|0|0|6/22|ENST00000379989.6:c.242G>C|ENSP00000369325.3:p.Arg81Pro|81|R/P|CCDS14186.1|0.42|0.08|103|1|0.992|0|0.784|0.61494|0.91186|0.88904|-|-|0.66664|0.74713|0.67264|0.72578|0.25303|0.51643|0.92414|0.89807|0.91028|0.62929|0.895|0.592|0.65342|0.71291|0.71511|0.99687|-|-|-|-0.377293|0.0968997|0.243371914|2.994442853|0.630434783|0.630434783|0.1913476|0.07171852|0.2619127
X-18593570-G-T|CDKL5|R81L|missense_variant|X-18575450-G-T|0|0|0|0|0|6/22|ENST00000379989.6:c.242G>T|ENSP00000369325.3:p.Arg81Leu|81|R/L|CCDS14186.1|0.42|0.08|102|0.999|0.979|0|0.762|0.61494|0.91627|0.92339|-|-|0.66664|0.74713|0.71|0.74022|0.28833|0.51643|0.92764|0.84427|0.89842|0.62929|0.895|0.592|0.65342|0.71291|0.71511|0.99687|-|-|-|-0.377293|0.0968997|0.243371914|2.668302137|0.630434783|0.630434783|0.1301074|0.04770956|0.2208421
X-18593572-A-T|CDKL5|R82W|missense_variant|X-18575452-A-T|0|0|0|0|0|6/22|ENST00000379989.6:c.244A>T|ENSP00000369325.3:p.Arg82Trp|82|R/W|CCDS14186.1|0.41|0.07|101|1|0.992|0|0.748|0.2366|0.81693|0.98152|-|-|0.67023|0.32689|0.80014|0.81655|0.73755|0.38748|0.89309|0.85958|0.46528|0.6061|0.876|0.479|0.60354|0.96014|0.71511|0.40567|-|-|-|-0.377293|0.0968997|0.243371914|2.447430428|0.504347826|0.540372671|0.9104612|0.908268|0.5719202
X-18593572-A-G|CDKL5|R82G|missense_variant|X-18575452-A-G|0|0|0|0|0|6/22|ENST00000379989.6:c.244A>G|ENSP00000369325.3:p.Arg82Gly|82|R/G|CCDS14186.1|0.41|0.07|125|0.998|0.975|0.01|0.426|0.2366|0.49439|0.79607|-|-|0.65577|0.32689|0.64538|0.68249|0.16329|0.36505|0.83594|0.81667|0.49364|0.6061|0.876|0.479|0.60354|0.96014|0.71511|0.40567|-|-|-|-0.377293|0.0968997|0.243371914|1.970309173|0.504347826|0.540372671|0.07777598|0.03016789|0.1959406
X-18593573-G-A|CDKL5|R82K|missense_variant|X-18575453-G-A|0|0|0|0|0|6/22|ENST00000379989.6:c.245G>A|ENSP00000369325.3:p.Arg82Lys|82|R/K|CCDS14186.1|0.41|0.07|26|0.996|0.947|0.34|0.023|0.61494|0.32155|0.37886|-|-|0.63758|0.74713|0.58098|0.59118|0.03651|0.37177|0.041|0.57231|0.86935|0.62929|0.868|0.592|0.55236|0.71291|0.71511|0.99687|-|-|-|-0.377293|0.0968997|0.243371914|1.393159081|0.504347826|0.540372671|0.00127169|0.000328796|0.01164046
X-18593573-G-C|CDKL5|R82T|missense_variant|X-18575453-G-C|0|0|0|0|0|6/22|ENST00000379989.6:c.245G>C|ENSP00000369325.3:p.Arg82Thr|82|R/T|CCDS14186.1|0.41|0.07|71|0.999|0.984|0|0.465|0.61494|0.49815|0.42648|-|-|0.65761|0.74713|0.69078|0.72286|0.23345|0.41117|0.75578|0.77678|0.91028|0.62929|0.868|0.592|0.55236|0.71291|0.71511|0.99687|-|-|-|-0.377293|0.0968997|0.243371914|2.155294145|0.504347826|0.540372671|0.07657064|0.03242289|0.1672298
X-18593573-G-T|CDKL5|R82M|missense_variant|X-18575453-G-T|0|0|0|0|0|6/22|ENST00000379989.6:c.245G>T|ENSP00000369325.3:p.Arg82Met|82|R/M|CCDS14186.1|0.41|0.07|91|1|0.996|0|0.723|0.61494|0.78893|0.30213|-|-|0.66846|0.74713|0.77253|0.79093|0.4558|0.42886|0.7526|0.80997|0.89842|0.62929|0.868|0.592|0.55236|0.71291|0.71511|0.99687|-|-|-|-0.377293|0.0968997|0.243371914|2.468473031|0.504347826|0.540372671|0.3981662|0.2822621|0.293479
X-18593574-G-C|CDKL5|R82S|missense_variant|X-18575454-G-C|0|0|0|0|0|6/22|ENST00000379989.6:c.246G>C|ENSP00000369325.3:p.Arg82Ser|82|R/S|CCDS14186.1|0.41|0.07|110|0.999|0.984|0|0.465|0.26989|0.43603|0.77636|-|-|0.64463|0.33659|0.6505|0.63491|0.10406|0.40637|0.70022|0.83625|0.49268|0.32895|0.854|-0.396|0.4862|0.07992|0.71511|0.40159|-|-|-|-0.377293|0.0968997|0.243371914|1.792915681|0.504347826|0.540372671|0.0661858|0.02343465|0.1571182
X-18593574-G-T|CDKL5|R82S|missense_variant|X-18575454-G-T|0|0|0|0|0|6/22|ENST00000379989.6:c.246G>T|ENSP00000369325.3:p.Arg82Ser|82|R/S|CCDS14186.1|0.41|0.07|110|0.999|0.984|0|0.465|0.26989|0.44686|0.76191|-|-|0.64463|0.33659|0.6505|0.63491|0.10406|0.4077|0.70022|0.83625|0.46783|0.32895|0.854|-0.396|0.4862|0.07992|0.71511|0.40159|-|-|-|-0.377293|0.0968997|0.243371914|1.792915681|0.504347826|0.540372671|0.0661858|0.02343465|0.1571182
X-18593575-G-A|CDKL5|G83R|missense_variant|X-18575455-G-A|0|0|0|0|0|6/22|ENST00000379989.6:c.247G>A|ENSP00000369325.3:p.Gly83Arg|83|G/R|CCDS14186.1|0.41|0.07|125|1|1|0.12|0.263|0.87975|0.46787|0.99382|-|-|0.64648|0.74713|0.75083|0.73892|0.15665|0.58814|0.89512|0.77949|0.91265|0.91582|0.853|0.592|0.4862|0.71291|0.71511|0.99687|-|-|-|-0.377293|0.0968997|0.243371914|1.644333343|0.5|0.535714286|0.04772569|0.01806839|0.1745558
X-18593575-G-C|CDKL5|G83R|missense_variant|X-18575455-G-C|0|0|0|0|0|6/22|ENST00000379989.6:c.247G>C|ENSP00000369325.3:p.Gly83Arg|83|G/R|CCDS14186.1|0.41|0.07|125|1|1|0.12|0.263|0.87975|0.44421|0.99434|-|-|0.64648|0.74713|0.75083|0.73892|0.15665|0.58814|0.89512|0.77949|0.9388|0.91582|0.853|0.592|0.4862|0.71291|0.71511|0.99687|-|-|-|-0.377293|0.0968997|0.243371914|1.644333343|0.5|0.535714286|0.04772569|0.01806839|0.1745558
X-18593576-G-A|CDKL5|G83E|missense_variant|X-18575456-G-A|0|0|0|0|0|6/22|ENST00000379989.6:c.248G>A|ENSP00000369325.3:p.Gly83Glu|83|G/E|CCDS14186.1|0.41|0.07|98|1|1|0.01|0.566|0.87975|0.79098|0.82189|-|-|0.63931|0.74713|0.74242|0.7626|0.16461|0.58814|0.89066|0.88497|0.91265|0.91582|0.847|0.592|0.47076|0.71291|0.71511|0.99687|-|-|-|-0.377293|0.0968997|0.243371914|2.310196105|0.5|0.535714286|0.1784357|0.07928237|0.2792522
X-18593576-G-C|CDKL5|G83A|missense_variant|X-18575456-G-C|0|0|0|0|0|6/22|ENST00000379989.6:c.248G>C|ENSP00000369325.3:p.Gly83Ala|83|G/A|CCDS14186.1|0.41|0.07|60|1|0.999|0|0.474|0.87975|0.5033|0.92955|-|-|0.64283|0.74713|0.77037|0.78688|0.35797|0.58814|0.80303|0.73171|0.9388|0.91582|0.847|0.592|0.47076|0.71291|0.71511|0.99687|-|-|-|-0.377293|0.0968997|0.243371914|1.815602885|0.5|0.535714286|0.104154|0.05460403|0.1791223
X-18593576-G-T|CDKL5|G83V|missense_variant|X-18575456-G-T|0|0|0|0|0|6/22|ENST00000379989.6:c.248G>T|ENSP00000369325.3:p.Gly83Val|83|G/V|CCDS14186.1|0.41|0.07|109|1|1|0|0.637|0.87975|0.79705|0.88365|-|-|0.65577|0.74713|0.80121|0.82687|0.5153|0.81033|0.94552|0.9205|0.92966|0.91582|0.847|0.592|0.47076|0.71291|0.71511|0.99687|-|-|-|-0.377293|0.0968997|0.243371914|2.369718877|0.5|0.535714286|0.8211302|0.7680509|0.5486752
X-18593578-A-C|CDKL5|K84Q|missense_variant|X-18575458-A-C|0|0|0|0|0|6/22|ENST00000379989.6:c.250A>C|ENSP00000369325.3:p.Lys84Gln|84|K/Q|CCDS14186.1|0.41|0.07|53|1|0.984|0|0.738|0.87975|0.71434|0.68179|-|-|0.65761|0.74713|0.69069|0.72662|0.25729|0.5297|0.63049|0.74694|0.90322|0.69835|0.849|0.479|0.49763|0.96014|0.71511|0.95975|-|-|-|-0.377293|0.0968997|0.243371914|2.451854519|0.502415459|0.538302277|0.06285186|0.0272755|0.1281609
X-18593578-A-G|CDKL5|K84E|missense_variant|X-18575458-A-G|0|0|0|0|0|6/22|ENST00000379989.6:c.250A>G|ENSP00000369325.3:p.Lys84Glu|84|K/E|CCDS14186.1|0.41|0.07|56|0.999|0.965|0|0.663|0.87975|0.76739|0.9625|-|-|0.64463|0.74713|0.67772|0.7177|0.13558|0.53702|0.66162|0.84126|0.88966|0.69835|0.849|0.479|0.49763|0.96014|0.71511|0.95975|-|-|-|-0.377293|0.0968997|0.243371914|2.586283679|0.502415459|0.538302277|0.08807293|0.03380617|0.1634523
X-18593579-A-C|CDKL5|K84T|missense_variant|X-18575459-A-C|0|0|0|0|0|6/22|ENST00000379989.6:c.251A>C|ENSP00000369325.3:p.Lys84Thr|84|K/T|CCDS14186.1|0.4|0.05|78|1|0.984|0|0.77|0.87975|0.73277|0.91038|-|-|0.65945|0.74713|0.68268|0.72199|0.24609|0.58814|0.82186|0.86165|0.90322|0.69835|0.858|0.479|0.54371|0.96014|0.71511|0.95975|-|-|-|-0.377293|0.0968997|0.243371914|2.63316483|0.502415459|0.538302277|0.2221394|0.1116077|0.2755873
X-18593579-A-T|CDKL5|K84M|missense_variant|X-18575459-A-T|0|0|0|0|0|6/22|ENST00000379989.6:c.251A>T|ENSP00000369325.3:p.Lys84Met|84|K/M|CCDS14186.1|0.4|0.05|95|1|0.996|0|0.85|0.87975|0.79206|0.76564|-|-|0.67023|0.74713|0.75148|0.77707|0.41267|0.58814|0.82733|0.83625|0.89107|0.69835|0.858|0.479|0.54371|0.96014|0.71511|0.95975|-|-|-|-0.377293|0.0968997|0.243371914|3.01023712|0.502415459|0.538302277|0.4089531|0.2827749|0.3330683
X-18593579-A-G|CDKL5|K84R|missense_variant|X-18575459-A-G|0|0|0|0|0|6/22|ENST00000379989.6:c.251A>G|ENSP00000369325.3:p.Lys84Arg|84|K/R|CCDS14186.1|0.4|0.05|26|0.999|0.965|0.22|0.053|0.87975|0.33436|0.88544|-|-|0.65393|0.74713|0.65183|0.62689|0.04682|0.52429|0.32573|0.70865|0.88966|0.69835|0.858|0.479|0.54371|0.96014|0.71511|0.95975|-|-|-|-0.377293|0.0968997|0.243371914|1.304669033|0.502415459|0.538302277|0.008496128|0.002469934|0.04213963
X-18593580-G-C|CDKL5|K84N|missense_variant|X-18575460-G-C|0|0|0|0|0|6/22|ENST00000379989.6:c.252G>C|ENSP00000369325.3:p.Lys84Asn|84|K/N|CCDS14186.1|0.4|0.05|94|0.957|0.651|0|0.791|0.17447|0.63734|0.73294|-|-|0.65208|0.32084|0.51528|0.50935|0.1236|0.42832|0.72075|0.48577|0.44413|0.33556|0.863|-0.357|0.5622|0.25335|0.41071|0.28075|-|-|-|-0.377293|0.0968997|0.243371914|2.651550411|0.502415459|0.538302277|0.000768433|0.000220326|0.02638192
X-18593580-G-T|CDKL5|K84N|missense_variant|X-18575460-G-T|0|0|0|0|0|6/22|ENST00000379989.6:c.252G>T|ENSP00000369325.3:p.Lys84Asn|84|K/N|CCDS14186.1|0.4|0.05|94|0.957|0.651|0|0.791|0.17447|0.65976|0.73649|-|-|0.65208|0.32084|0.51528|0.50935|0.1236|0.42921|0.72075|0.48577|0.4204|0.33556|0.863|-0.357|0.5622|0.25335|0.41071|0.28075|-|-|-|-0.377293|0.0968997|0.243371914|2.651550411|0.502415459|0.538302277|0.000768433|0.000220326|0.02638192
X-18593581-T-A|CDKL5|L85M|missense_variant|X-18575461-T-A|0|0|0|0|0|6/22|ENST00000379989.6:c.253T>A|ENSP00000369325.3:p.Leu85Met|85|L/M|CCDS14186.1|0.4|0.05|15|1|0.994|0.01|0.81|0.16811|0.62346|0.73827|-|-|0.69036|0.32256|0.7368|0.71667|0.43251|0.42052|0.41778|0.7661|0.48603|0.37822|0.883|0.479|0.62468|0.80716|0.71511|0.32402|-|-|-|-0.377293|0.0968997|0.243371914|2.551366218|0.509268293|0.545644599|0.2318893|0.1400052|0.1557288
X-18593581-T-G|CDKL5|L85V|missense_variant|X-18575461-T-G|0|0|0|0|0|6/22|ENST00000379989.6:c.253T>G|ENSP00000369325.3:p.Leu85Val|85|L/V|CCDS14186.1|0.4|0.05|32|0.99|0.912|0|0.784|0.16811|0.5807|0.88904|-|-|0.67722|0.32256|0.61309|0.61589|0.1351|0.42436|0.49973|0.78582|0.49806|0.37822|0.883|0.479|0.62468|0.80716|0.71511|0.32402|-|-|-|-0.377293|0.0968997|0.243371914|2.498766391|0.509268293|0.545644599|0.04230053|0.01456105|0.1031389
X-18593582-T-C|CDKL5|L85S|missense_variant|X-18575462-T-C|0|0|0|0|0|6/22|ENST00000379989.6:c.254T>C|ENSP00000369325.3:p.Leu85Ser|85|L/S|CCDS14186.1|0.39|0.05|145|1|0.994|0|0.849|0.87975|0.76091|0.95937|-|-|0.69167|0.74713|0.81132|0.84017|0.56804|0.51338|0.85292|0.98481|0.81117|0.69835|0.897|0.479|0.62468|0.80716|0.71511|0.88645|-|-|-|-0.377293|0.0968997|0.243371914|3.061389643|0.509268293|0.545644599|0.9380474|0.9209246|0.6439492
X-18593582-T-G|CDKL5|L85W|missense_variant|X-18575462-T-G|0|0|0|0|0|6/22|ENST00000379989.6:c.254T>G|ENSP00000369325.3:p.Leu85Trp|85|L/W|CCDS14186.1|0.39|0.05|61|1|0.998|0.09|0.72|0.87975|0.60664|0.26793|-|-|0.69905|0.74713|0.81461|0.82944|0.60279|0.52429|0.8551|0.95092|0.84064|0.69835|0.897|0.479|0.62468|0.80716|0.71511|0.88645|-|-|-|-0.377293|0.0968997|0.243371914|3.374654095|0.509268293|0.545644599|0.9255603|0.9084337|0.6218785
X-18593583-G-C|CDKL5|L85F|missense_variant|X-18575463-G-C|0|0|0|0|0|6/22|ENST00000379989.6:c.255G>C|ENSP00000369325.3:p.Leu85Phe|85|L/F|CCDS14186.1|0.39|0.05|22|1|0.994|0.02|0.787|0.05498|0.55829|0.90157|-|-|0.69036|0.33936|0.67115|0.66156|0.35723|0.44684|0.6697|0.85341|0.3415|0.73963|0.906|-0.202|0.60354|0.10117|0.33129|0.16509|-|-|-|-0.377293|0.0968997|0.243371914|2.649209195|0.509268293|0.545644599|0.357686|0.2185542|0.2781834
X-18593583-G-T|CDKL5|L85F|missense_variant|X-18575463-G-T|0|0|0|0|0|6/22|ENST00000379989.6:c.255G>T|ENSP00000369325.3:p.Leu85Phe|85|L/F|CCDS14186.1|0.39|0.05|22|1|0.994|0.02|0.787|0.05498|0.5786|0.89444|-|-|0.69036|0.33936|0.67115|0.66156|0.35723|0.44684|0.6697|0.85341|0.35712|0.73963|0.906|-0.202|0.60354|0.10117|0.33129|0.16509|-|-|-|-0.377293|0.0968997|0.243371914|2.649209195|0.509268293|0.545644599|0.357686|0.2185542|0.2781834
X-18593584-T-A|CDKL5|Y86N|missense_variant|X-18575464-T-A|0|0|0|0|0|6/22|ENST00000379989.6:c.256T>A|ENSP00000369325.3:p.Tyr86Asn|86|Y/N|CCDS14186.1|0.38|0.05|143|1|0.999|0|0.806|0.87975|0.79342|0.51755|-|-|0.68902|0.74713|0.79718|0.82149|0.56931|0.49795|0.97439|0.83327|0.71219|0.69835|0.931|0.479|0.69722|0.80716|0.71511|0.72372|-|-|-|-0.377293|0.0968997|0.243371914|3.305938282|0.509268293|0.545644599|0.6690861|0.5871371|0.4764623
X-18593584-T-C|CDKL5|Y86H|missense_variant|X-18575464-T-C|0|0|0|0|0|6/22|ENST00000379989.6:c.256T>C|ENSP00000369325.3:p.Tyr86His|86|Y/H|CCDS14186.1|0.38|0.05|83|1|0.999|0.11|0.633|0.87975|0.56694|0.87024|-|-|0.68902|0.74713|0.75525|0.76381|0.29851|0.44661|0.80645|0.7359|0.64351|0.69835|0.931|0.479|0.69722|0.80716|0.71511|0.72372|-|-|-|-0.377293|0.0968997|0.243371914|2.811512169|0.509268293|0.545644599|0.0700863|0.0310186|0.1745276
X-18593584-T-G|CDKL5|Y86D|missense_variant|X-18575464-T-G|0|0|0|0|0|6/22|ENST00000379989.6:c.256T>G|ENSP00000369325.3:p.Tyr86Asp|86|Y/D|CCDS14186.1|0.38|0.05|160|1|0.999|0|0.781|0.87975|0.7739|0.58164|-|-|0.69167|0.74713|0.84284|0.87906|0.89121|0.49099|0.9839|0.97762|0.7249|0.69835|0.931|0.479|0.69722|0.80716|0.71511|0.72372|-|-|-|-0.377293|0.0968997|0.243371914|3.362419638|0.509268293|0.545644599|0.9932806|0.9948364|0.8187169
X-18593585-A-C|CDKL5|Y86S|missense_variant|X-18575465-A-C|0|0|0|0|0|6/22|ENST00000379989.6:c.257A>C|ENSP00000369325.3:p.Tyr86Ser|86|Y/S|CCDS14186.1|0.38|0.05|144|1|0.999|0|0.745|0.87975|0.79568|0.53496|-|-|0.68191|0.74713|0.79718|0.82149|0.59713|0.51643|0.9739|0.96299|0.90322|0.69835|0.948|0.479|0.88762|0.96014|0.71511|0.95975|-|-|-|-0.377293|0.0968997|0.243371914|2.801450843|0.509268293|0.545644599|0.9333875|0.9177496|0.669116
X-18593585-A-T|CDKL5|Y86F|missense_variant|X-18575465-A-T|0|0|0|0|0|6/22|ENST00000379989.6:c.257A>T|ENSP00000369325.3:p.Tyr86Phe|86|Y/F|CCDS14186.1|0.38|0.05|22|0.999|0.996|0.02|0.386|0.87975|0.50218|0.46769|-|-|0.68625|0.74713|0.75105|0.77461|0.27002|0.46316|0.6967|0.61128|0.89107|0.69835|0.948|0.479|0.88762|0.96014|0.71511|0.95975|-|-|-|-0.377293|0.0968997|0.243371914|1.330674642|0.509268293|0.545644599|0.01145182|0.004335632|0.07412489
X-18593585-A-G|CDKL5|Y86C|missense_variant|X-18575465-A-G|0|0|0|0|0|6/22|ENST00000379989.6:c.257A>G|ENSP00000369325.3:p.Tyr86Cys|86|Y/C|CCDS14186.1|0.38|0.05|194|1|0.999|0|0.821|0.87975|0.77545|0.93045|-|-|0.68191|0.74713|0.76565|0.78886|0.3939|0.52429|0.9739|0.91935|0.88966|0.69835|0.948|0.479|0.88762|0.96014|0.71511|0.95975|-|-|-|-0.377293|0.0968997|0.243371914|2.801450843|0.509268293|0.545644599|0.6374156|0.4939115|0.495452
X-18593587-T-A|CDKL5|L87M|missense_variant|X-18575467-T-A|0|0|0|0|0|6/22|ENST00000379989.6:c.259T>A|ENSP00000369325.3:p.Leu87Met|87|L/M|CCDS14186.1|0.4|0.05|15|0.962|0.611|0|0.849|0.35254|0.67039|0.7116|-|-|0.56297|0.44106|0.44295|0.3704|0.35052|0.44469|0.46111|0.7521|0.54647|0.31058|0.969|0.479|0.88762|0.23057|0.71511|0.5204|-|-|-|-0.377293|0.0968997|0.243371914|2.551366218|0.509803922|0.546218487|0.1202555|0.05983338|0.09989829
X-18593587-T-G|CDKL5|L87V|missense_variant|X-18575467-T-G|0|0|0|0|0|6/22|ENST00000379989.6:c.259T>G|ENSP00000369325.3:p.Leu87Val|87|L/V|CCDS14186.1|0.4|0.05|32|0.984|0.802|0.01|0.745|0.35254|0.6426|0.91905|-|-|0.56297|0.44106|0.58098|0.56809|0.55768|0.44637|0.60141|0.69577|0.56009|0.31058|0.969|0.479|0.88762|0.23057|0.71511|0.5204|-|-|-|-0.377293|0.0968997|0.243371914|2.498766391|0.509803922|0.546218487|0.2279822|0.15744|0.1393064
X-18593588-T-C|CDKL5|L87S|missense_variant|X-18575468-T-C|0|0|0|0|0|6/22|ENST00000379989.6:c.260T>C|ENSP00000369325.3:p.Leu87Ser|87|L/S|CCDS14186.1|0.4|0.05|145|0.999|0.974|0|0.849|0.87975|0.792|0.96172|-|-|0.57897|0.74713|0.79548|0.86201|0.89405|0.5297|0.89002|0.94854|0.81117|0.69835|0.975|0.479|0.88762|0.80716|0.71511|0.88645|-|-|-|-0.377293|0.0968997|0.243371914|3.061389643|0.509803922|0.546218487|0.9902982|0.9924166|0.7156525
X-18593588-T-G|CDKL5|L87W|missense_variant|X-18575468-T-G|0|0|0|0|0|6/22|ENST00000379989.6:c.260T>G|ENSP00000369325.3:p.Leu87Trp|87|L/W|CCDS14186.1|0.4|0.05|61|1|0.987|0|0.869|0.87975|0.79903|0.27869|-|-|0.58194|0.74713|0.7988|0.86387|0.95167|0.53702|0.89185|0.89477|0.84064|0.69835|0.975|0.479|0.88762|0.80716|0.71511|0.88645|-|-|-|-0.377293|0.0968997|0.243371914|3.374654095|0.509803922|0.546218487|0.9870211|0.9904553|0.6801453
X-18593589-G-C|CDKL5|L87F|missense_variant|X-18575469-G-C|0|0|0|0|0|6/22|ENST00000379989.6:c.261G>C|ENSP00000369325.3:p.Leu87Phe|87|L/F|CCDS14186.1|0.4|0.05|22|0.998|0.964|0|0.849|0.44212|0.66112|0.95536|-|-|0.56953|0.40113|0.63068|0.62632|0.52382|0.48099|0.74012|0.80524|0.43776|0.34091|0.979|0.592|0.88762|0.71291|0.71511|0.32214|-|-|-|-0.377293|0.0968997|0.243371914|2.649209195|0.509803922|0.546218487|0.4981596|0.3882673|0.263823
X-18593589-G-T|CDKL5|L87F|missense_variant|X-18575469-G-T|0|0|0|0|0|6/22|ENST00000379989.6:c.261G>T|ENSP00000369325.3:p.Leu87Phe|87|L/F|CCDS14186.1|0.4|0.05|22|0.998|0.964|0|0.849|0.44212|0.68715|0.95778|-|-|0.56953|0.40113|0.63068|0.62632|0.52382|0.48099|0.74012|0.80524|0.44006|0.34091|0.979|0.592|0.88762|0.71291|0.71511|0.32214|-|-|-|-0.377293|0.0968997|0.243371914|2.649209195|0.509803922|0.546218487|0.4981596|0.3882673|0.263823
X-18593590-G-A|CDKL5|V88M|missense_variant|X-18575470-G-A|0|0|0|0|0|6/22|ENST00000379989.6:c.262G>A|ENSP00000369325.3:p.Val88Met|88|V/M|CCDS14186.1|0.4|0.05|21|0.999|0.979|0|0.849|0.87975|0.87072|0.98574|-|-|0.71196|0.74713|0.88078|0.91273|0.91273|0.81033|0.61237|0.9205|0.91265|0.91582|0.981|0.592|0.88762|0.71291|0.71511|0.99687|-|-|-|-0.377293|0.0968997|0.243371914|2.584268388|0.631067961|0.721220527|0.9759153|0.9336283|0.5555493
X-18593590-G-C|CDKL5|V88L|missense_variant|X-18575470-G-C|0|0|0|0|0|6/22|ENST00000379989.6:c.262G>C|ENSP00000369325.3:p.Val88Leu|88|V/L|CCDS14186.1|0.4|0.05|32|0.948|0.622|0|0.715|0.87975|0.83563|0.93223|-|-|0.69905|0.74713|0.76752|0.81201|0.64854|0.81033|0.60141|0.83327|0.9388|0.91582|0.981|0.592|0.88762|0.71291|0.71511|0.99687|-|-|-|-0.377293|0.0968997|0.243371914|2.297545857|0.631067961|0.721220527|0.6448075|0.2790702|0.2806442
X-18593590-G-T|CDKL5|V88L|missense_variant|X-18575470-G-T|0|0|0|0|0|6/22|ENST00000379989.6:c.262G>T|ENSP00000369325.3:p.Val88Leu|88|V/L|CCDS14186.1|0.4|0.05|32|0.948|0.622|0|0.715|0.87975|0.85984|0.91472|-|-|0.69905|0.74713|0.76752|0.81201|0.64854|0.81033|0.60141|0.83327|0.92966|0.91582|0.981|0.592|0.88762|0.71291|0.71511|0.99687|-|-|-|-0.377293|0.0968997|0.243371914|2.297545857|0.631067961|0.721220527|0.6448075|0.2790702|0.2806442
X-18593591-T-A|CDKL5|V88E|missense_variant|X-18575471-T-A|0|0|0|0|0|6/22|ENST00000379989.6:c.263T>A|ENSP00000369325.3:p.Val88Glu|88|V/E|CCDS14186.1|0.4|0.05|121|0.997|0.959|0|0.832|0.87975|0.93779|0.49572|-|-|0.71434|0.74713|0.87011|0.90584|0.87005|0.81033|0.88739|0.98362|0.83188|0.69835|0.982|0.479|0.88762|0.80716|0.71511|0.88645|-|-|-|-0.377293|0.0968997|0.243371914|3.327657532|0.631067961|0.721220527|0.9856663|0.9585376|0.7186669
X-18593591-T-C|CDKL5|V88A|missense_variant|X-18575471-T-C|0|0|0|0|0|6/22|ENST00000379989.6:c.263T>C|ENSP00000369325.3:p.Val88Ala|88|V/A|CCDS14186.1|0.4|0.05|64|0.989|0.761|0.01|0.717|0.87975|0.7952|0.98006|-|-|0.70726|0.74713|0.79319|0.8259|0.64395|0.58814|0.73224|0.72423|0.81117|0.69835|0.982|0.479|0.88762|0.80716|0.71511|0.88645|-|-|-|-0.377293|0.0968997|0.243371914|2.622056949|0.631067961|0.721220527|0.2905188|0.07504479|0.2051903
X-18593591-T-G|CDKL5|V88G|missense_variant|X-18575471-T-G|0|0|0|0|0|6/22|ENST00000379989.6:c.263T>G|ENSP00000369325.3:p.Val88Gly|88|V/G|CCDS14186.1|0.4|0.05|109|0.997|0.939|0|0.806|0.87975|0.85035|0.7841|-|-|0.71434|0.74713|0.86353|0.89922|0.88754|0.81033|0.92154|0.95935|0.84064|0.69835|0.982|0.479|0.88762|0.80716|0.71511|0.88645|-|-|-|-0.377293|0.0968997|0.243371914|2.832362308|0.631067961|0.721220527|0.9826262|0.9507012|0.7093886
X-18593593-T-A|CDKL5|F89I|missense_variant|X-18575473-T-A|0|0|0|0|0|6/22|ENST00000379989.6:c.265T>A|ENSP00000369325.3:p.Phe89Ile|89|F/I|CCDS14186.1|0.4|0.05|21|0.994|0.931|0|0.77|0.87975|0.90384|0.54066|-|-|0.65393|0.74713|0.76241|0.79504|0.58872|0.58814|0.87581|0.91821|0.83188|0.69835|0.986|0.479|0.88762|0.80716|0.71511|0.88645|-|-|-|-0.377293|0.0968997|0.243371914|2.839540893|0.631067961|0.721220527|0.7842327|0.4250745|0.4367472
X-18593593-T-C|CDKL5|F89L|missense_variant|X-18575473-T-C|0|0|0|0|0|6/22|ENST00000379989.6:c.265T>C|ENSP00000369325.3:p.Phe89Leu|89|F/L|CCDS14186.1|0.4|0.05|22|0.775|0.526|0.01|0.7|0.87975|0.84825|0.94044|-|-|0.62342|0.74713|0.55681|0.61861|0.24609|0.58814|0.87033|0.80712|0.81117|0.69835|0.986|0.479|0.88762|0.80716|0.71511|0.88645|-|-|-|-0.377293|0.0968997|0.243371914|2.553234154|0.631067961|0.721220527|0.06239588|0.00715214|0.1453442
X-18593593-T-G|CDKL5|F89V|missense_variant|X-18575473-T-G|0|0|0|0|0|6/22|ENST00000379989.6:c.265T>G|ENSP00000369325.3:p.Phe89Val|89|F/V|CCDS14186.1|0.4|0.05|50|0.994|0.949|0|0.77|0.87975|0.85352|0.54684|-|-|0.65393|0.74713|0.79792|0.83695|0.63748|0.81033|0.92586|0.94024|0.84064|0.69835|0.986|0.479|0.88762|0.80716|0.71511|0.88645|-|-|-|-0.377293|0.0968997|0.243371914|2.766433795|0.631067961|0.721220527|0.8746625|0.6091837|0.5165792
X-18593594-T-A|CDKL5|F89Y|missense_variant|X-18575474-T-A|0|0|0|0|0|6/22|ENST00000379989.6:c.266T>A|ENSP00000369325.3:p.Phe89Tyr|89|F/Y|CCDS14186.1|0.4|0.05|22|0.998|0.965|0|0.739|0.87975|0.88897|0.74604|-|-|0.66664|0.74713|0.79596|0.82305|0.49323|0.58814|0.61237|0.80618|0.83188|0.69835|0.989|0.479|0.88762|0.80716|0.71511|0.88645|-|-|-|-0.377293|0.0968997|0.243371914|2.533115865|0.631067961|0.721220527|0.2877234|0.0615869|0.179898
X-18593594-T-C|CDKL5|F89S|missense_variant|X-18575474-T-C|0|0|0|0|0|6/22|ENST00000379989.6:c.266T>C|ENSP00000369325.3:p.Phe89Ser|89|F/S|CCDS14186.1|0.4|0.05|155|0.999|0.984|0|0.791|0.87975|0.90014|0.95289|-|-|0.66126|0.74713|0.75098|0.77875|0.58872|0.58814|0.9559|0.99268|0.81117|0.69835|0.989|0.479|0.88762|0.80716|0.71511|0.88645|-|-|-|-0.377293|0.0968997|0.243371914|3.374654095|0.631067961|0.721220527|0.9075858|0.6763426|0.5801786
X-18593594-T-G|CDKL5|F89C|missense_variant|X-18575474-T-G|0|0|0|0|0|6/22|ENST00000379989.6:c.266T>G|ENSP00000369325.3:p.Phe89Cys|89|F/C|CCDS14186.1|0.4|0.05|205|1|0.996|0|0.85|0.87975|0.83235|0.66357|-|-|0.67023|0.74713|0.83803|0.87298|0.81767|0.81033|0.95802|0.95935|0.84064|0.69835|0.989|0.479|0.88762|0.80716|0.71511|0.88645|-|-|-|-0.377293|0.0968997|0.243371914|3.12633045|0.631067961|0.721220527|0.971304|0.9114086|0.6646304
X-18593595-T-A|CDKL5|F89L|missense_variant|X-18575475-T-A|0|0|0|0|0|6/22|ENST00000379989.6:c.267T>A|ENSP00000369325.3:p.Phe89Leu|89|F/L|CCDS14186.1|0.4|0.05|22|0.775|0.526|0.01|0.7|0.87975|0.86768|0.92955|-|-|0.62342|0.74713|0.55681|0.61861|0.24609|0.5297|0.87033|0.80712|0.56671|0.69835|0.991|0.479|0.88762|0.80716|0.71511|0.3981|-|-|-|-0.377293|0.0968997|0.243371914|2.553234154|0.631067961|0.721220527|0.06239588|0.00715214|0.1453442
X-18593595-T-G|CDKL5|F89L|missense_variant|X-18575475-T-G|0|0|0|0|0|6/22|ENST00000379989.6:c.267T>G|ENSP00000369325.3:p.Phe89Leu|89|F/L|CCDS14186.1|0.4|0.05|22|0.775|0.526|0.01|0.7|0.87975|0.85557|0.93045|-|-|0.62342|0.74713|0.55681|0.61861|0.24609|0.5297|0.87033|0.80712|0.57924|0.69835|0.991|0.479|0.88762|0.80716|0.71511|0.3981|-|-|-|-0.377293|0.0968997|0.243371914|2.553234154|0.631067961|0.721220527|0.06239588|0.00715214|0.1453442
X-18593596-G-A|CDKL5|E90K|missense_variant|X-18575476-G-A|0|0|0|0|0|6/22|ENST00000379989.6:c.268G>A|ENSP00000369325.3:p.Glu90Lys|90|E/K|CCDS14186.1|0.4|0.05|56|0.978|0.829|0|0.784|0.87975|0.94457|0.99328|-|-|0.63758|0.74713|0.80162|0.84598|0.87752|0.81033|0.73224|0.99801|0.91265|0.91582|0.992|0.592|0.88762|0.71291|0.71511|0.99687|-|-|-|-0.377293|0.0968997|0.243371914|2.604854919|0.630434783|0.720496894|0.9888074|0.9682275|0.6474577
X-18593596-G-C|CDKL5|E90Q|missense_variant|X-18575476-G-C|0|0|0|0|0|6/22|ENST00000379989.6:c.268G>C|ENSP00000369325.3:p.Glu90Gln|90|E/Q|CCDS14186.1|0.4|0.05|29|0.997|0.939|0.01|0.77|0.87975|0.8369|0.84097|-|-|0.63758|0.74713|0.81254|0.84968|0.73755|0.81033|0.61676|0.97884|0.9388|0.91582|0.992|0.592|0.88762|0.71291|0.71511|0.99687|-|-|-|-0.377293|0.0968997|0.243371914|2.522522792|0.630434783|0.720496894|0.9607182|0.8688302|0.4969963
X-18593597-A-C|CDKL5|E90A|missense_variant|X-18575477-A-C|0|0|0|0|0|6/22|ENST00000379989.6:c.269A>C|ENSP00000369325.3:p.Glu90Ala|90|E/A|CCDS14186.1|0.4|0.04|107|0.956|0.715|0|0.784|0.87975|0.84064|0.83493|-|-|0.63931|0.74713|0.78664|0.84715|0.89952|0.81033|0.88332|0.97884|0.90322|0.69835|0.993|0.479|0.88762|0.96014|0.71511|0.95975|-|-|-|-0.377293|0.0968997|0.243371914|2.551366218|0.630434783|0.720496894|0.9877151|0.9660149|0.6887693
X-18593597-A-T|CDKL5|E90V|missense_variant|X-18575477-A-T|0|0|0|0|0|6/22|ENST00000379989.6:c.269A>T|ENSP00000369325.3:p.Glu90Val|90|E/V|CCDS14186.1|0.4|0.04|121|0.994|0.852|0|0.828|0.87975|0.91253|0.54182|-|-|0.64463|0.74713|0.82864|0.88738|0.94651|0.81033|0.92283|0.99268|0.89107|0.69835|0.993|0.479|0.88762|0.96014|0.71511|0.95975|-|-|-|-0.377293|0.0968997|0.243371914|2.731201418|0.630434783|0.720496894|0.9927323|0.9813472|0.7425632
X-18593597-A-G|CDKL5|E90G|missense_variant|X-18575477-A-G|0|0|0|0|0|6/22|ENST00000379989.6:c.269A>G|ENSP00000369325.3:p.Glu90Gly|90|E/G|CCDS14186.1|0.4|0.04|98|0.978|0.871|0|0.809|0.87975|0.91757|0.98223|-|-|0.64105|0.74713|0.80162|0.84982|0.90786|0.81033|0.92414|0.98714|0.88966|0.69835|0.993|0.479|0.88762|0.96014|0.71511|0.95975|-|-|-|-0.377293|0.0968997|0.243371914|2.696005668|0.630434783|0.720496894|0.9896369|0.9717515|0.7173752
X-18593598-G-C|CDKL5|E90D|missense_variant|X-18575478-G-C|0|0|0|0|0|6/22|ENST00000379989.6:c.270G>C|ENSP00000369325.3:p.Glu90Asp|90|E/D|CCDS14186.1|0.4|0.04|0|0.63|0.286|0|0.784|0.11602|0.69572|0.8667|-|-|0.60996|0.35393|0.48216|0.50564|0.56864|0.41606|0.58523|0.96665|0.47156|0.51684|0.993|0.592|0.88762|0.24039|0.71511|0.28546|-|-|-|-0.377293|0.0968997|0.243371914|2.369718877|0.630434783|0.720496894|0.8573084|0.5502221|0.3567268
X-18593598-G-T|CDKL5|E90D|missense_variant|X-18575478-G-T|0|0|0|0|0|6/22|ENST00000379989.6:c.270G>T|ENSP00000369325.3:p.Glu90Asp|90|E/D|CCDS14186.1|0.4|0.04|0|0.63|0.286|0|0.784|0.11602|0.71776|0.87469|-|-|0.60996|0.35393|0.48216|0.50564|0.56864|0.41831|0.58523|0.96665|0.44587|0.51684|0.993|0.592|0.88762|0.24039|0.71511|0.28546|-|-|-|-0.377293|0.0968997|0.243371914|2.369718877|0.630434783|0.720496894|0.8573084|0.5502221|0.3567268
X-18593599-T-A|CDKL5|Y91N|missense_variant|X-18575479-T-A|0|0|0|0|0|6/22|ENST00000379989.6:c.271T>A|ENSP00000369325.3:p.Tyr91Asn|91|Y/N|CCDS14186.1|0.39|0.04|143|1|0.999|0|0.806|0.87975|0.89936|0.5139|-|-|0.70024|0.74713|0.84284|0.87906|0.8676|0.54846|0.97439|0.88065|0.83188|0.69835|0.993|0.479|0.88762|0.80716|0.71511|0.88645|-|-|-|-0.377293|0.0968997|0.243371914|3.305938282|0.633495146|0.844660194|0.9439877|0.5661602|0.6063993
X-18593599-T-C|CDKL5|Y91H|missense_variant|X-18575479-T-C|0|0|0|0|0|6/22|ENST00000379989.6:c.271T>C|ENSP00000369325.3:p.Tyr91His|91|Y/H|CCDS14186.1|0.39|0.04|83|1|0.999|0|0.806|0.87975|0.81454|0.9269|-|-|0.69787|0.74713|0.81288|0.84132|0.66628|0.49935|0.81478|0.97397|0.81117|0.69835|0.993|0.479|0.88762|0.80716|0.71511|0.88645|-|-|-|-0.377293|0.0968997|0.243371914|2.811512169|0.633495146|0.844660194|0.9302743|0.4397208|0.5612246
X-18593599-T-G|CDKL5|Y91D|missense_variant|X-18575479-T-G|0|0|0|0|0|6/22|ENST00000379989.6:c.271T>G|ENSP00000369325.3:p.Tyr91Asp|91|Y/D|CCDS14186.1|0.39|0.04|160|1|0.999|0|0.781|0.87975|0.8594|0.52945|-|-|0.70142|0.74713|0.88569|0.92226|0.91151|0.54846|0.98418|0.99649|0.84064|0.69835|0.993|0.479|0.88762|0.80716|0.71511|0.88645|-|-|-|-0.377293|0.0968997|0.243371914|3.362419638|0.633495146|0.844660194|0.9909273|0.9069763|0.7727102
X-18593600-A-C|CDKL5|Y91S|missense_variant|X-18575480-A-C|0|0|0|0|0|6/22|ENST00000379989.6:c.272A>C|ENSP00000369325.3:p.Tyr91Ser|91|Y/S|CCDS14186.1|0.39|0.04|144|1|0.999|0|0.745|0.87975|0.86509|0.52336|-|-|0.69667|0.74713|0.82811|0.86043|0.8676|0.53702|0.97226|0.9937|0.90322|0.69835|0.993|0.479|0.88762|0.96014|0.71511|0.95975|-|-|-|-0.377293|0.0968997|0.243371914|2.801450843|0.633495146|0.844660194|0.9870484|0.8633565|0.7456537
X-18593600-A-T|CDKL5|Y91F|missense_variant|X-18575480-A-T|0|0|0|0|0|6/22|ENST00000379989.6:c.272A>T|ENSP00000369325.3:p.Tyr91Phe|91|Y/F|CCDS14186.1|0.39|0.04|22|0.999|0.996|0.19|0.053|0.87975|0.39361|0.42236|-|-|0.68191|0.74713|0.6938|0.68395|0.1937|0.48359|0.65815|0.5495|0.89107|0.69835|0.993|0.479|0.88762|0.96014|0.71511|0.95975|-|-|-|-0.377293|0.0968997|0.243371914|1.330674642|0.633495146|0.844660194|0.001432139|2.99982E-05|0.02670651
X-18593600-A-G|CDKL5|Y91C|missense_variant|X-18575480-A-G|0|0|0|0|0|6/22|ENST00000379989.6:c.272A>G|ENSP00000369325.3:p.Tyr91Cys|91|Y/C|CCDS14186.1|0.39|0.04|194|1|0.999|0|0.821|0.87975|0.83543|0.9386|-|-|0.69905|0.74713|0.81288|0.84132|0.7258|0.54846|0.97178|0.97884|0.88966|0.69835|0.993|0.479|0.88762|0.96014|0.71511|0.95975|-|-|-|-0.377293|0.0968997|0.243371914|2.801450843|0.633495146|0.844660194|0.9566134|0.5892621|0.6607932
X-18593602-G-A|CDKL5|V92I|missense_variant|X-18575482-G-A|0|0|0|0|0|6/22|ENST00000379989.6:c.274G>A|ENSP00000369325.3:p.Val92Ile|92|V/I|CCDS14186.1|0.38|0.04|29|0.37|0.114|0.04|0.619|0.87975|0.7009|0.75637|-|-|0.66486|0.74713|0.57201|0.59961|0.23439|0.51071|0.20582|0.58436|0.91265|0.91582|0.99|0.592|0.88762|0.71291|0.71511|0.99687|-|-|-|-0.377293|0.0968997|0.243371914|2.093296021|0.63902439|0.85203252|0.002975999|6.464E-05|0.01650072
X-18593602-G-C|CDKL5|V92L|missense_variant|X-18575482-G-C|0|0|0|0|0|6/22|ENST00000379989.6:c.274G>C|ENSP00000369325.3:p.Val92Leu|92|V/L|CCDS14186.1|0.38|0.04|32|0.9|0.493|0.04|0.619|0.87975|0.6714|0.72816|-|-|0.65022|0.74713|0.4934|0.53635|0.23583|0.53702|0.50462|0.77768|0.9388|0.91582|0.99|0.592|0.88762|0.71291|0.71511|0.99687|-|-|-|-0.377293|0.0968997|0.243371914|2.297545857|0.63902439|0.85203252|0.03830047|0.000970719|0.07454505
X-18593602-G-T|CDKL5|V92F|missense_variant|X-18575482-G-T|0|0|0|0|0|6/22|ENST00000379989.6:c.274G>T|ENSP00000369325.3:p.Val92Phe|92|V/F|CCDS14186.1|0.38|0.04|50|0.798|0.502|0.01|0.792|0.87975|0.90393|0.79472|-|-|0.67378|0.74713|0.68615|0.72063|0.51994|0.58814|0.71718|0.94616|0.92966|0.91582|0.99|0.592|0.88762|0.71291|0.71511|0.99687|-|-|-|-0.377293|0.0968997|0.243371914|2.927496063|0.63902439|0.85203252|0.7527123|0.1159975|0.3803206
X-18593603-T-A|CDKL5|V92D|missense_variant|X-18575483-T-A|0|0|0|0|0|6/22|ENST00000379989.6:c.275T>A|ENSP00000369325.3:p.Val92Asp|92|V/D|CCDS14186.1|0.38|0.04|152|0.999|0.972|0|0.832|0.87975|0.89902|0.45973|-|-|0.68191|0.74713|0.80828|0.83787|0.94694|0.81033|0.91122|0.98124|0.83188|0.69835|0.987|0.479|0.88762|0.80716|0.71511|0.88645|-|-|-|-0.377293|0.0968997|0.243371914|3.327657532|0.63902439|0.85203252|0.9911534|0.9087581|0.7374099
X-18593603-T-C|CDKL5|V92A|missense_variant|X-18575483-T-C|0|0|0|0|0|6/22|ENST00000379989.6:c.275T>C|ENSP00000369325.3:p.Val92Ala|92|V/A|CCDS14186.1|0.38|0.04|64|0.978|0.761|0|0.756|0.87975|0.76418|0.97783|-|-|0.66126|0.74713|0.58202|0.65512|0.13396|0.50834|0.69313|0.7804|0.81117|0.69835|0.987|0.479|0.88762|0.80716|0.71511|0.88645|-|-|-|-0.377293|0.0968997|0.243371914|2.622056949|0.63902439|0.85203252|0.01916265|0.000403604|0.08247428
X-18593603-T-G|CDKL5|V92G|missense_variant|X-18575483-T-G|0|0|0|0|0|6/22|ENST00000379989.6:c.275T>G|ENSP00000369325.3:p.Val92Gly|92|V/G|CCDS14186.1|0.38|0.04|109|0.999|0.958|0|0.806|0.87975|0.82395|0.78737|-|-|0.67554|0.74713|0.77103|0.79543|0.52644|0.81033|0.91122|0.97032|0.84064|0.69835|0.987|0.479|0.88762|0.80716|0.71511|0.88645|-|-|-|-0.377293|0.0968997|0.243371914|2.832362308|0.63902439|0.85203252|0.8150811|0.1630973|0.4956875
X-18593605-G-A|CDKL5|E93K|missense_variant|X-18575485-G-A|0|0|0|0|0|6/22|ENST00000379989.6:c.277G>A|ENSP00000369325.3:p.Glu93Lys|93|E/K|CCDS14186.1|0.37|0.04|56|0.996|0.908|0.01|0.625|0.87975|0.93255|0.98006|-|-|0.4782|0.74713|0.56444|0.60192|0.33386|0.81033|0.73224|0.91935|0.91265|0.91582|0.984|0.592|0.74975|0.71291|0.71511|0.99687|-|-|-|-0.377293|0.0968997|0.243371914|2.312340774|0.644607843|0.859477124|0.3444318|0.01531109|0.1767649
X-18593605-G-C|CDKL5|E93Q|missense_variant|X-18575485-G-C|0|0|0|0|0|6/22|ENST00000379989.6:c.277G>C|ENSP00000369325.3:p.Glu93Gln|93|E/Q|CCDS14186.1|0.37|0.04|29|0.999|0.958|0|0.77|0.87975|0.81249|0.84174|-|-|0.48465|0.74713|0.54032|0.60586|0.33444|0.58814|0.61237|0.74268|0.9388|0.91582|0.984|0.592|0.74975|0.71291|0.71511|0.99687|-|-|-|-0.377293|0.0968997|0.243371914|2.444505875|0.644607843|0.859477124|0.04753985|0.001327146|0.06075123
X-18593606-A-C|CDKL5|E93A|missense_variant|X-18575486-A-C|0|0|0|0|0|6/22|ENST00000379989.6:c.278A>C|ENSP00000369325.3:p.Glu93Ala|93|E/A|CCDS14186.1|0.37|0.04|107|0.978|0.715|0|0.739|0.843|0.8015|0.71721|-|-|0.48147|0.74713|0.47603|0.51724|0.30662|0.58814|0.88533|0.87425|0.90116|0.6847|0.983|0.479|0.88762|0.96014|0.71511|0.95975|-|-|-|-0.377293|0.0968997|0.243371914|2.451854519|0.644607843|0.859477124|0.1906584|0.006445258|0.1667192
X-18593606-A-T|CDKL5|E93V|missense_variant|X-18575486-A-T|0|0|0|0|0|6/22|ENST00000379989.6:c.278A>T|ENSP00000369325.3:p.Glu93Val|93|E/V|CCDS14186.1|0.37|0.04|121|0.994|0.891|0|0.82|0.843|0.89506|0.57452|-|-|0.49926|0.74713|0.57507|0.60894|0.59713|0.58814|0.93117|0.90583|0.88924|0.6847|0.983|0.479|0.88762|0.96014|0.71511|0.95975|-|-|-|-0.377293|0.0968997|0.243371914|2.722822487|0.644607843|0.859477124|0.7521962|0.1208103|0.3455256
X-18593606-A-G|CDKL5|E93G|missense_variant|X-18575486-A-G|0|0|0|0|0|6/22|ENST00000379989.6:c.278A>G|ENSP00000369325.3:p.Glu93Gly|93|E/G|CCDS14186.1|0.37|0.04|98|0.997|0.939|0|0.706|0.843|0.87574|0.98295|-|-|0.4678|0.74713|0.52174|0.58358|0.19719|0.58814|0.91979|0.88065|0.88797|0.6847|0.983|0.479|0.88762|0.96014|0.71511|0.95975|-|-|-|-0.377293|0.0968997|0.243371914|2.487358375|0.644607843|0.859477124|0.102996|0.002644142|0.1415954
X-18593607-A-C|CDKL5|E93D|missense_variant|X-18575487-A-C|0|0|0|0|0|6/22|ENST00000379989.6:c.279A>C|ENSP00000369325.3:p.Glu93Asp|93|E/D|CCDS14186.1|0.38|0.04|0|0.996|0.908|0.24|0.044|0.32189|0.26183|0.56971|-|-|0.43674|0.3978|0.2936|0.15751|0.04454|0.41389|0.54821|0.6902|0.54271|0.29164|0.981|0.479|0.88762|0.26295|0.71511|0.50748|-|-|-|-0.377293|0.0968997|0.243371914|1.37602117|0.644607843|0.859477124|0.002935136|4.71246E-05|0.01926741
X-18593607-A-T|CDKL5|E93D|missense_variant|X-18575487-A-T|0|0|0|0|0|6/22|ENST00000379989.6:c.279A>T|ENSP00000369325.3:p.Glu93Asp|93|E/D|CCDS14186.1|0.38|0.04|0|0.996|0.908|0.24|0.044|0.32189|0.27762|0.5868|-|-|0.43674|0.3978|0.2936|0.15751|0.04454|0.41317|0.54821|0.6902|0.51268|0.29164|0.981|0.479|0.88762|0.26295|0.71511|0.50748|-|-|-|-0.377293|0.0968997|0.243371914|1.37602117|0.644607843|0.859477124|0.002935136|4.71246E-05|0.01926741
X-18593608-A-C|CDKL5|K94Q|missense_variant|X-18575488-A-C|0|0|0|0|0|6/22|ENST00000379989.6:c.280A>C|ENSP00000369325.3:p.Lys94Gln|94|K/Q|CCDS14186.1|0.37|0.04|53|0.998|0.954|0.01|0.699|0.843|0.54785|0.6054|-|-|0.65945|0.74713|0.60692|0.6649|0.10213|0.46001|0.64204|0.5715|0.90116|0.6847|0.978|0.479|0.88762|0.96014|0.71511|0.95975|-|-|-|-0.377293|0.0968997|0.243371914|2.451854519|0.515686275|0.736694678|0.001909472|6.17346E-05|0.03491452
X-18593608-A-G|CDKL5|K94E|missense_variant|X-18575488-A-G|0|0|0|0|0|6/22|ENST00000379989.6:c.280A>G|ENSP00000369325.3:p.Lys94Glu|94|K/E|CCDS14186.1|0.37|0.04|56|0.994|0.9|0|0.663|0.843|0.75978|0.94682|-|-|0.65022|0.74713|0.61787|0.68438|0.12305|0.47023|0.65815|0.67754|0.88797|0.6847|0.978|0.479|0.88762|0.96014|0.71511|0.95975|-|-|-|-0.377293|0.0968997|0.243371914|2.586283679|0.515686275|0.736694678|0.009103824|0.000327066|0.06583356
X-18593609-A-C|CDKL5|K94T|missense_variant|X-18575489-A-C|0|0|0|0|0|6/22|ENST00000379989.6:c.281A>C|ENSP00000369325.3:p.Lys94Thr|94|K/T|CCDS14186.1|0.36|0.04|78|0.889|0.557|0.01|0.732|0.843|0.70796|0.89444|-|-|0.65577|0.74713|0.4844|0.60211|0.09844|0.45559|0.80907|0.69818|0.72572|0.6847|0.974|0.479|0.88762|0.96014|0.71511|0.78471|-|-|-|-0.377293|0.0968997|0.243371914|2.63316483|0.515686275|0.736694678|0.009998754|0.000349599|0.08834357
X-18593609-A-T|CDKL5|K94I|missense_variant|X-18575489-A-T|0|0|0|0|0|6/22|ENST00000379989.6:c.281A>T|ENSP00000369325.3:p.Lys94Ile|94|K/I|CCDS14186.1|0.36|0.04|102|0.999|0.985|0|0.839|0.843|0.80806|0.72576|-|-|0.66486|0.74713|0.69251|0.73995|0.15526|0.46594|0.93492|0.74098|0.69817|0.6847|0.974|0.479|0.88762|0.96014|0.71511|0.78471|-|-|-|-0.377293|0.0968997|0.243371914|3.52078213|0.515686275|0.736694678|0.02643003|0.001058066|0.1504874
X-18593609-A-G|CDKL5|K94R|missense_variant|X-18575489-A-G|0|0|0|0|0|6/22|ENST00000379989.6:c.281A>G|ENSP00000369325.3:p.Lys94Arg|94|K/R|CCDS14186.1|0.36|0.04|26|0.733|0.287|0.27|0.044|0.843|0.32938|0.777|-|-|0.66126|0.74713|0.46377|0.50795|0.0507|0.41858|0.43491|0.39228|0.61357|0.6847|0.974|0.479|0.88762|0.96014|0.71511|0.78471|-|-|-|-0.377293|0.0968997|0.243371914|1.304669033|0.515686275|0.736694678|0.000119858|3.18978E-06|0.00811928
X-18593610-A-C|CDKL5|K94N|missense_variant|X-18575490-A-C|0|0|0|0|0|6/22|ENST00000379989.6:c.282A>C|ENSP00000369325.3:p.Lys94Asn|94|K/N|CCDS14186.1|0.36|0.04|94|0.998|0.966|0.03|0.712|0.51663|0.70475|0.8738|-|-|0.65022|0.48028|0.54062|0.6026|0.03892|0.44684|0.71718|0.42407|0.57446|0.34479|0.969|0.479|0.74975|0.26295|0.71511|0.5844|-|-|-|-0.377293|0.0968997|0.243371914|2.651550411|0.515686275|0.736694678|0.000168011|4.47067E-06|0.01446636
X-18593610-A-T|CDKL5|K94N|missense_variant|X-18575490-A-T|0|0|0|0|0|6/22|ENST00000379989.6:c.282A>T|ENSP00000369325.3:p.Lys94Asn|94|K/N|CCDS14186.1|0.36|0.04|94|0.998|0.966|0.03|0.712|0.51663|0.74004|0.89264|-|-|0.65022|0.48028|0.54062|0.6026|0.03892|0.44684|0.71718|0.42407|0.54435|0.34479|0.969|0.479|0.74975|0.26295|0.71511|0.5844|-|-|-|-0.377293|0.0968997|0.243371914|2.651550411|0.515686275|0.736694678|0.000168011|4.47067E-06|0.01446636
X-18597968-A-C|CDKL5|N95H|missense_variant|X-18579848-A-C|0|0|0|0|0|7/22|ENST00000379989.6:c.283A>C|ENSP00000369325.3:p.Asn95His|95|N/H|CCDS14186.1|0.32|0.03|68|1|0.999|0|0.839|0.97136|0.6729|0.78935|-|-|0.47482|0.74713|0.62017|0.60457|0.36951|0.81033|0.81478|0.55689|0.72008|0.74451|0.984|0.479|0.88762|0.86599|0.71511|0.95975|-|-|-|-0.377293|-0.0271703|0.243371914|2.598575853|0.516256158|0.737508797|0.01106732|0.000552106|0.04958346
X-18597968-A-T|CDKL5|N95Y|missense_variant|X-18579848-A-T|0|0|0|0|0|7/22|ENST00000379989.6:c.283A>T|ENSP00000369325.3:p.Asn95Tyr|95|N/Y|CCDS14186.1|0.32|0.03|143|1|0.999|0|0.839|0.97136|0.75905|0.64279|-|-|0.48147|0.74713|0.61061|0.59208|0.3939|0.81033|0.9559|0.81859|0.70685|0.74451|0.984|0.479|0.88762|0.86599|0.71511|0.95975|-|-|-|-0.377293|-0.0271703|0.243371914|2.794870498|0.516256158|0.737508797|0.3056936|0.02581379|0.2428182
X-18597968-A-G|CDKL5|N95D|missense_variant|X-18579848-A-G|0|0|0|0|0|7/22|ENST00000379989.6:c.283A>G|ENSP00000369325.3:p.Asn95Asp|95|N/D|CCDS14186.1|0.32|0.03|23|0.999|0.996|0|0.739|0.97136|0.58207|0.87558|-|-|0.37742|0.74713|0.25494|0.57423|0.04248|0.53702|0.81151|0.41824|0.70572|0.74451|0.984|0.479|0.88762|0.86599|0.71511|0.95975|-|-|-|-0.377293|-0.0271703|0.243371914|2.531332313|0.516256158|0.737508797|0.000159039|4.21596E-06|0.008570481
X-18597969-A-C|CDKL5|N95T|missense_variant|X-18579849-A-C|0|0|0|0|0|7/22|ENST00000379989.6:c.284A>C|ENSP00000369325.3:p.Asn95Thr|95|N/T|CCDS14186.1|0.32|0.03|65|0.999|0.997|0.31|0.042|0.97136|0.33954|0.72089|-|-|0.44462|0.74713|0.45038|0.49074|0.02542|0.5297|0.86806|0.56989|0.72008|0.74451|0.983|0.479|0.88762|0.86599|0.71511|0.95975|-|-|-|-0.377293|-0.0271703|0.243371914|1.611654188|0.516256158|0.737508797|0.001061112|3.00007E-05|0.02510199
X-18597969-A-T|CDKL5|N95I|missense_variant|X-18579849-A-T|0|0|0|0|0|7/22|ENST00000379989.6:c.284A>T|ENSP00000369325.3:p.Asn95Ile|95|N/I|CCDS14186.1|0.32|0.03|149|1|0.999|0|0.774|0.97136|0.81952|0.54743|-|-|0.48465|0.74713|0.6556|0.68631|0.32907|0.54846|0.97677|0.73254|0.70685|0.74451|0.983|0.479|0.88762|0.86599|0.71511|0.95975|-|-|-|-0.377293|-0.0271703|0.243371914|2.698614051|0.516256158|0.737508797|0.07978666|0.004432875|0.1487153
X-18597969-A-G|CDKL5|N95S|missense_variant|X-18579849-A-G|0|0|0|0|0|7/22|ENST00000379989.6:c.284A>G|ENSP00000369325.3:p.Asn95Ser|95|N/S|CCDS14186.1|0.32|0.03|46|0.999|0.996|0.02|0.602|0.97136|0.6587|0.971|-|-|0.4047|0.74713|0.48406|0.56331|0.03578|0.50834|0.80645|0.38203|0.70572|0.74451|0.983|0.479|0.88762|0.86599|0.71511|0.95975|-|-|-|-0.377293|-0.0271703|0.243371914|1.927939447|0.516256158|0.737508797|9.3379E-05|2.39512E-06|0.007253417
X-18597970-T-A|CDKL5|N95K|missense_variant|X-18579850-T-A|0|0|0|0|0|7/22|ENST00000379989.6:c.285T>A|ENSP00000369325.3:p.Asn95Lys|95|N/K|CCDS14186.1|0.32|0.03|94|1|0.998|0|0.706|0.97136|0.84124|0.90775|-|-|0.46031|0.43903|0.52748|0.56081|0.27252|0.44334|0.88332|0.48136|0.46453|0.40143|0.982|0.479|0.88762|0.58031|0.71511|0.42383|-|-|-|-0.377293|-0.0271703|0.243371914|2.463877279|0.516256158|0.737508797|0.001998351|8.04952E-05|0.02820183
X-18597970-T-G|CDKL5|N95K|missense_variant|X-18579850-T-G|0|0|0|0|0|7/22|ENST00000379989.6:c.285T>G|ENSP00000369325.3:p.Asn95Lys|95|N/K|CCDS14186.1|0.32|0.03|94|1|0.998|0|0.706|0.97136|0.79159|0.90951|-|-|0.46031|0.43903|0.52748|0.56081|0.27252|0.58814|0.88332|0.48136|0.47362|0.40143|0.982|0.479|0.88762|0.58031|0.71511|0.42383|-|-|-|-0.377293|-0.0271703|0.243371914|2.463877279|0.516256158|0.737508797|0.001998351|8.04952E-05|0.02820183
X-18597971-A-C|CDKL5|M96L|missense_variant|X-18579851-A-C|0|0|0|0|0|7/22|ENST00000379989.6:c.286A>C|ENSP00000369325.3:p.Met96Leu|96|M/L|CCDS14186.1|0.32|0.03|15|0.276|0.16|0.17|0.068|0.97136|0.31345|0.25518|-|-|0.18248|0.74713|0.04087|0.50193|0.00262|0.50834|0.15796|0.67204|0.72008|0.74451|0.98|0.479|0.88762|0.86599|0.71511|0.95975|-|-|-|-0.377293|-0.0271703|0.243371914|1.435848555|0|0.426470588|0.06138934|0.003587438|0.04928456
X-18597971-A-T|CDKL5|M96L|missense_variant|X-18579851-A-T|0|0|0|0|0|7/22|ENST00000379989.6:c.286A>T|ENSP00000369325.3:p.Met96Leu|96|M/L|CCDS14186.1|0.32|0.03|15|0.276|0.16|0.17|0.068|0.97136|0.31498|0.25194|-|-|0.18248|0.74713|0.04087|0.50193|0.00262|0.50834|0.15796|0.67204|0.70685|0.74451|0.98|0.479|0.88762|0.86599|0.71511|0.95975|-|-|-|-0.377293|-0.0271703|0.243371914|1.435848555|0|0.426470588|0.06138934|0.003587438|0.04928456
X-18597971-A-G|CDKL5|M96V|missense_variant|X-18579851-A-G|0|0|0|0|0|7/22|ENST00000379989.6:c.286A>G|ENSP00000369325.3:p.Met96Val|96|M/V|CCDS14186.1|0.32|0.03|21|0.951|0.825|0.18|0.058|0.97136|0.29116|0.58272|-|-|0.4047|0.74713|0.42972|0.42641|0.02256|0.51338|0.54339|0.75383|0.70572|0.74451|0.98|0.479|0.88762|0.86599|0.71511|0.95975|-|-|-|-0.377293|-0.0271703|0.243371914|1.42428924|0|0.426470588|0.1840802|0.01330417|0.216155
X-18597972-T-A|CDKL5|M96K|missense_variant|X-18579852-T-A|0|0|0|0|0|7/22|ENST00000379989.6:c.287T>A|ENSP00000369325.3:p.Met96Lys|96|M/K|CCDS14186.1|0.32|0.03|95|0.993|0.937|0|0.626|0.97136|0.80607|0.43459|-|-|0.44462|0.74713|0.57267|0.59794|0.23583|0.58814|0.82186|0.86688|0.66255|0.74451|0.977|0.479|0.88762|0.58031|0.71511|0.88645|-|-|-|-0.377293|-0.0271703|0.243371914|2.611226101|0|0.426470588|0.8302011|0.3076585|0.5993065
X-18597972-T-C|CDKL5|M96T|missense_variant|X-18579852-T-C|0|0|0|0|0|7/22|ENST00000379989.6:c.287T>C|ENSP00000369325.3:p.Met96Thr|96|M/T|CCDS14186.1|0.32|0.03|81|0.993|0.914|0|0.554|0.97136|0.48522|0.57487|-|-|0.44066|0.74713|0.43077|0.54463|0.03838|0.58814|0.78009|0.86165|0.64574|0.74451|0.977|0.479|0.88762|0.58031|0.71511|0.88645|-|-|-|-0.377293|-0.0271703|0.243371914|2.006500082|0|0.426470588|0.5166047|0.06539171|0.459993
X-18597972-T-G|CDKL5|M96R|missense_variant|X-18579852-T-G|0|0|0|0|0|7/22|ENST00000379989.6:c.287T>G|ENSP00000369325.3:p.Met96Arg|96|M/R|CCDS14186.1|0.32|0.03|91|0.998|0.961|0|0.668|0.97136|0.77437|0.44042|-|-|0.44462|0.74713|0.53928|0.56792|0.27142|0.58814|0.82186|0.87851|0.66998|0.74451|0.977|0.479|0.88762|0.58031|0.71511|0.88645|-|-|-|-0.377293|-0.0271703|0.243371914|2.701238195|0|0.426470588|0.8811946|0.4185406|0.6346452
X-18597973-G-A|CDKL5|M96I|missense_variant|X-18579853-G-A|0|0|0|0|0|7/22|ENST00000379989.6:c.288G>A|ENSP00000369325.3:p.Met96Ile|96|M/I|CCDS14186.1|0.32|0.03|10|0.951|0.773|0.09|0.307|0.97136|0.4612|0.8433|-|-|0.40219|0.74713|0.44884|0.42114|0.0503|0.58814|0.46111|0.76344|0.73699|0.94524|0.972|0.592|0.88762|0.55125|0.71511|0.99687|-|-|-|-0.377293|-0.0271703|0.243371914|1.664415807|0|0.426470588|0.2392405|0.01940287|0.2130562
X-18597973-G-C|CDKL5|M96I|missense_variant|X-18579853-G-C|0|0|0|0|0|7/22|ENST00000379989.6:c.288G>C|ENSP00000369325.3:p.Met96Ile|96|M/I|CCDS14186.1|0.32|0.03|10|0.951|0.773|0.09|0.307|0.97136|0.42757|0.84409|-|-|0.40219|0.74713|0.44884|0.42114|0.0503|0.58814|0.46111|0.76344|0.7637|0.94524|0.972|0.592|0.88762|0.55125|0.71511|0.99687|-|-|-|-0.377293|-0.0271703|0.243371914|1.664415807|0|0.426470588|0.2392405|0.01940287|0.2130562
X-18597973-G-T|CDKL5|M96I|missense_variant|X-18579853-G-T|0|0|0|0|0|7/22|ENST00000379989.6:c.288G>T|ENSP00000369325.3:p.Met96Ile|96|M/I|CCDS14186.1|0.32|0.03|10|0.951|0.773|0.09|0.307|0.97136|0.43968|0.82618|-|-|0.40219|0.74713|0.44884|0.42114|0.0503|0.58814|0.46111|0.76344|0.75198|0.94524|0.972|0.592|0.88762|0.55125|0.71511|0.99687|-|-|-|-0.377293|-0.0271703|0.243371914|1.664415807|0|0.426470588|0.2392405|0.01940287|0.2130562
X-18597974-C-A|CDKL5|L97I|missense_variant|X-18579854-C-A|0|0|0|0|0|7/22|ENST00000379989.6:c.289C>A|ENSP00000369325.3:p.Leu97Ile|97|L/I|CCDS14186.1|0.33|0.03|5|0.999|0.998|0|0.784|0.97136|0.86914|0.69154|-|-|0.66486|0.74713|0.80675|0.81737|0.71158|0.58814|0.46111|0.7547|0.61671|0.94524|0.965|0.592|0.88762|0.36166|0.71511|0.71202|-|-|-|-0.377293|-0.0271703|0.243371914|2.568474121|0|0.254634146|0.9730217|0.9796295|0.6897889
X-18597974-C-T|CDKL5|L97F|missense_variant|X-18579854-C-T|0|0|0|0|0|7/22|ENST00000379989.6:c.289C>T|ENSP00000369325.3:p.Leu97Phe|97|L/F|CCDS14186.1|0.33|0.03|22|1|0.999|0|0.849|0.97136|0.85698|0.98006|-|-|0.63931|0.74713|0.73939|0.75261|0.56804|0.81033|0.74012|0.93204|0.56866|0.94524|0.965|0.592|0.88762|0.36166|0.71511|0.71202|-|-|-|-0.377293|-0.0271703|0.243371914|2.649209195|0|0.254634146|0.992592|0.9936721|0.8679041
X-18597974-C-G|CDKL5|L97V|missense_variant|X-18579854-C-G|0|0|0|0|0|7/22|ENST00000379989.6:c.289C>G|ENSP00000369325.3:p.Leu97Val|97|L/V|CCDS14186.1|0.33|0.03|32|0.999|0.998|0|0.784|0.97136|0.7684|0.92252|-|-|0.66126|0.74713|0.76111|0.77096|0.72294|0.58814|0.623|0.89586|0.62586|0.94524|0.965|0.592|0.88762|0.36166|0.71511|0.71202|-|-|-|-0.377293|-0.0271703|0.243371914|2.498766391|0|0.254634146|0.9961392|0.9973871|0.8693305
X-18597975-T-A|CDKL5|L97H|missense_variant|X-18579855-T-A|0|0|0|0|0|7/22|ENST00000379989.6:c.290T>A|ENSP00000369325.3:p.Leu97His|97|L/H|CCDS14186.1|0.33|0.03|99|1|1|0|0.869|0.97136|0.82612|0.41267|-|-|0.66307|0.74713|0.76234|0.78429|0.52431|0.81033|0.93386|0.98124|0.66255|0.74451|0.953|0.479|0.74975|0.58031|0.71511|0.88645|-|-|-|-0.377293|-0.0271703|0.243371914|2.936450906|0|0.254634146|0.9946917|0.9952724|0.9194447
X-18597975-T-C|CDKL5|L97P|missense_variant|X-18579855-T-C|0|0|0|0|0|7/22|ENST00000379989.6:c.290T>C|ENSP00000369325.3:p.Leu97Pro|97|L/P|CCDS14186.1|0.33|0.03|98|1|1|0|0.859|0.97136|0.79513|0.98436|-|-|0.67023|0.74713|0.84984|0.88601|0.93465|0.81033|0.93386|0.99915|0.64574|0.74451|0.953|0.479|0.74975|0.58031|0.71511|0.88645|-|-|-|-0.377293|-0.0271703|0.243371914|3.362419638|0|0.254634146|0.999794|0.9999076|0.9707892
X-18597975-T-G|CDKL5|L97R|missense_variant|X-18579855-T-G|0|0|0|0|0|7/22|ENST00000379989.6:c.290T>G|ENSP00000369325.3:p.Leu97Arg|97|L/R|CCDS14186.1|0.33|0.03|102|1|1|0|0.859|0.97136|0.83637|0.87113|-|-|0.66664|0.74713|0.73976|0.76343|0.63294|0.81033|0.88533|0.98942|0.66998|0.74451|0.953|0.479|0.74975|0.58031|0.71511|0.88645|-|-|-|-0.377293|-0.0271703|0.243371914|3.186328379|0|0.254634146|0.9978508|0.9984072|0.9348536
X-18597977-G-A|CDKL5|E98K|missense_variant|X-18579857-G-A|0|0|0|0|0|7/22|ENST00000379989.6:c.292G>A|ENSP00000369325.3:p.Glu98Lys|98|E/K|CCDS14186.1|0.33|0.03|56|1|0.958|0|0.788|0.97136|0.82456|0.97857|-|-|0.43674|0.74713|0.49892|0.4543|0.12232|0.49099|0.70509|0.78947|0.62735|0.94524|0.955|0.592|0.74975|0.55125|0.71511|0.87937|-|-|-|-0.377293|-0.0271703|0.243371914|2.611226101|0|0.211382114|0.4303981|0.3905562|0.3740792
X-18597977-G-C|CDKL5|E98Q|missense_variant|X-18579857-G-C|0|0|0|0|0|7/22|ENST00000379989.6:c.292G>C|ENSP00000369325.3:p.Glu98Gln|98|E/Q|CCDS14186.1|0.33|0.03|29|1|0.991|0.02|0.778|0.97136|0.66519|0.88007|-|-|0.43674|0.74713|0.55069|0.57346|0.12512|0.53702|0.569|0.47603|0.63819|0.94524|0.955|0.592|0.74975|0.55125|0.71511|0.87937|-|-|-|-0.377293|-0.0271703|0.243371914|2.562696282|0|0.211382114|0.01161986|0.008220697|0.07284194
X-18597978-A-C|CDKL5|E98A|missense_variant|X-18579858-A-C|0|0|0|0|0|7/22|ENST00000379989.6:c.293A>C|ENSP00000369325.3:p.Glu98Ala|98|E/A|CCDS14186.1|0.33|0.03|107|0.999|0.978|0|0.784|0.97136|0.80778|0.82475|-|-|0.4525|0.74713|0.51638|0.55914|0.13396|0.50429|0.87581|0.66033|0.72008|0.74451|0.967|0.479|0.88762|0.86599|0.71511|0.95975|-|-|-|-0.377293|-0.0271703|0.243371914|2.551366218|0|0.211382114|0.1280379|0.1050782|0.2840353
X-18597978-A-T|CDKL5|E98V|missense_variant|X-18579858-A-T|0|0|0|0|0|7/22|ENST00000379989.6:c.293A>T|ENSP00000369325.3:p.Glu98Val|98|E/V|CCDS14186.1|0.33|0.03|121|1|0.99|0|0.828|0.97136|0.88513|0.55632|-|-|0.47482|0.74713|0.65303|0.68409|0.30587|0.52429|0.92414|0.72752|0.70685|0.74451|0.967|0.479|0.88762|0.86599|0.71511|0.95975|-|-|-|-0.377293|-0.0271703|0.243371914|2.731201418|0|0.211382114|0.5600962|0.5845265|0.4982748
X-18597978-A-G|CDKL5|E98G|missense_variant|X-18579858-A-G|0|0|0|0|0|7/22|ENST00000379989.6:c.293A>G|ENSP00000369325.3:p.Glu98Gly|98|E/G|CCDS14186.1|0.33|0.03|98|1|0.99|0|0.809|0.97136|0.88182|0.98574|-|-|0.44066|0.74713|0.4623|0.56581|0.19435|0.50834|0.92586|0.7267|0.70572|0.74451|0.967|0.479|0.88762|0.86599|0.71511|0.95975|-|-|-|-0.377293|-0.0271703|0.243371914|2.696005668|0|0.211382114|0.3569086|0.3378342|0.4138005
X-18597979-A-C|CDKL5|E98D|missense_variant|X-18579859-A-C|0|0|0|0|0|7/22|ENST00000379989.6:c.294A>C|ENSP00000369325.3:p.Glu98Asp|98|E/D|CCDS14186.1|0.33|0.03|0|0.999|0.978|0.15|0.581|0.10954|0.48382|0.68968|-|-|0.39991|0.23168|0.45096|0.49685|0.01443|0.3383|0.61237|0.57553|0.36451|0.5547|0.976|0.479|0.88762|0.86599|0.42402|0.2594|-|-|-|-0.377293|-0.0271703|0.243371914|2.369718877|0|0.211382114|0.01929221|0.01212746|0.09610698
X-18597979-A-T|CDKL5|E98D|missense_variant|X-18579859-A-T|0|0|0|0|0|7/22|ENST00000379989.6:c.294A>T|ENSP00000369325.3:p.Glu98Asp|98|E/D|CCDS14186.1|0.33|0.03|0|0.999|0.978|0.15|0.581|0.10954|0.49876|0.71098|-|-|0.39991|0.23168|0.45096|0.49685|0.01443|0.3377|0.61237|0.57553|0.34991|0.5547|0.976|0.479|0.88762|0.86599|0.42402|0.2594|-|-|-|-0.377293|-0.0271703|0.243371914|2.369718877|0|0.211382114|0.01929221|0.01212746|0.09610698
X-18597980-T-A|CDKL5|L99M|missense_variant|X-18579860-T-A|0|0|0|0|0|7/22|ENST00000379989.6:c.295T>A|ENSP00000369325.3:p.Leu99Met|99|L/M|CCDS14186.1|0.34|0.03|15|0.999|0.985|0.01|0.607|0.4021|0.66669|0.73827|-|-|0.67884|0.28067|0.7391|0.76917|0.32339|0.34943|0.28076|0.55689|0.39445|0.32838|0.983|0.479|0.88762|0.58031|0.71511|0.42781|-|-|-|-0.377293|-0.0271703|0.243371914|2.092647336|0|0.250961538|0.1292922|0.08821691|0.1823734
X-18597980-T-G|CDKL5|L99V|missense_variant|X-18579860-T-G|0|0|0|0|0|7/22|ENST00000379989.6:c.295T>G|ENSP00000369325.3:p.Leu99Val|99|L/V|CCDS14186.1|0.34|0.03|32|0.953|0.753|0.06|0.323|0.4021|0.29079|0.47502|-|-|0.65761|0.28067|0.55356|0.57764|0.08941|0.35494|0.11203|0.53625|0.40157|0.32838|0.983|0.479|0.88762|0.58031|0.71511|0.42781|-|-|-|-0.377293|-0.0271703|0.243371914|1.395365932|0|0.250961538|0.01980261|0.008768698|0.07711024
X-18597981-T-C|CDKL5|L99S|missense_variant|X-18579861-T-C|0|0|0|0|0|7/22|ENST00000379989.6:c.296T>C|ENSP00000369325.3:p.Leu99Ser|99|L/S|CCDS14186.1|0.34|0.03|145|0.999|0.977|0.02|0.471|0.97136|0.56548|0.90775|-|-|0.67884|0.74713|0.78296|0.79545|0.18054|0.44649|0.75978|0.86374|0.57435|0.74451|0.988|0.479|0.88762|0.58031|0.71511|0.88645|-|-|-|-0.377293|-0.0271703|0.243371914|2.166673691|0|0.250961538|0.7574754|0.6594513|0.6721322
X-18597981-T-G|CDKL5|L99W|missense_variant|X-18579861-T-G|0|0|0|0|0|7/22|ENST00000379989.6:c.296T>G|ENSP00000369325.3:p.Leu99Trp|99|L/W|CCDS14186.1|0.34|0.03|61|1|0.995|0.01|0.739|0.97136|0.80614|0.29669|-|-|0.68339|0.74713|0.81846|0.84418|0.34462|0.45488|0.80731|0.72175|0.59782|0.74451|0.988|0.479|0.88762|0.58031|0.71511|0.88645|-|-|-|-0.377293|-0.0271703|0.243371914|3.211151963|0|0.250961538|0.6104631|0.538775|0.5892749
X-18597982-G-C|CDKL5|L99F|missense_variant|X-18579862-G-C|0|0|0|0|0|7/22|ENST00000379989.6:c.297G>C|ENSP00000369325.3:p.Leu99Phe|99|L/F|CCDS14186.1|0.34|0.03|22|0.817|0.651|0.04|0.5|0.48985|0.49389|0.91731|-|-|0.66486|0.30231|0.61461|0.60269|0.15444|0.39413|0.55295|0.58995|0.40762|0.51406|0.991|0.592|0.88762|0.55125|0.71511|0.4784|-|-|-|-0.377293|-0.0271703|0.243371914|2.078616045|0|0.250961538|0.06254108|0.03249197|0.214968
X-18597982-G-T|CDKL5|L99F|missense_variant|X-18579862-G-T|0|0|0|0|0|7/22|ENST00000379989.6:c.297G>T|ENSP00000369325.3:p.Leu99Phe|99|L/F|CCDS14186.1|0.34|0.03|22|0.817|0.651|0.04|0.5|0.48985|0.51398|0.91818|-|-|0.66486|0.30231|0.61461|0.60269|0.15444|0.39189|0.55295|0.58995|0.39184|0.51406|0.991|0.592|0.88762|0.55125|0.71511|0.4784|-|-|-|-0.377293|-0.0271703|0.243371914|2.078616045|0|0.250961538|0.06254108|0.03249197|0.214968
X-18597983-C-A|CDKL5|L100M|missense_variant|X-18579863-C-A|0|0|0|0|0|7/22|ENST00000379989.6:c.298C>A|ENSP00000369325.3:p.Leu100Met|100|L/M|CCDS14186.1|0.34|0.03|15|1|0.999|0.01|0.81|0.27373|0.57057|0.76129|-|-|0.71788|0.25361|0.76111|0.72095|0.59522|0.43641|0.45551|0.74014|0.40635|0.38696|0.994|0.592|0.88762|0.36166|0.71511|0.37714|-|-|-|-0.377293|-0.0271703|0.243371914|2.551366218|0|0.418679549|0.9266311|0.6774388|0.6373641
X-18597983-C-G|CDKL5|L100V|missense_variant|X-18579863-C-G|0|0|0|0|0|7/22|ENST00000379989.6:c.298C>G|ENSP00000369325.3:p.Leu100Val|100|L/V|CCDS14186.1|0.34|0.03|32|0.999|0.998|0|0.784|0.27373|0.67259|0.80777|-|-|0.69667|0.25361|0.74947|0.73677|0.5153|0.43968|0.60141|0.70946|0.41346|0.38696|0.994|0.592|0.88762|0.36166|0.71511|0.37714|-|-|-|-0.377293|-0.0271703|0.243371914|2.498766391|0|0.418679549|0.8233659|0.4001744|0.5950897
X-18597984-T-A|CDKL5|L100Q|missense_variant|X-18579864-T-A|0|0|0|0|0|7/22|ENST00000379989.6:c.299T>A|ENSP00000369325.3:p.Leu100Gln|100|L/Q|CCDS14186.1|0.34|0.03|113|1|1|0|0.859|0.97136|0.89413|0.57662|-|-|0.72576|0.74713|0.83793|0.86048|0.6717|0.58814|0.88533|0.9691|0.59056|0.74451|0.995|0.479|0.88762|0.58031|0.71511|0.88645|-|-|-|-0.377293|-0.0271703|0.243371914|2.630920409|0|0.418679549|0.9978797|0.990284|0.9414236
X-18597984-T-C|CDKL5|L100P|missense_variant|X-18579864-T-C|0|0|0|0|0|7/22|ENST00000379989.6:c.299T>C|ENSP00000369325.3:p.Leu100Pro|100|L/P|CCDS14186.1|0.34|0.03|98|1|1|0|0.859|0.97136|0.87012|0.98223|-|-|0.72576|0.74713|0.87299|0.90489|0.92021|0.81033|0.93386|0.96543|0.57435|0.74451|0.995|0.479|0.88762|0.58031|0.71511|0.88645|-|-|-|-0.377293|-0.0271703|0.243371914|3.362419638|0|0.418679549|0.9996407|0.9988962|0.9679451
X-18597984-T-G|CDKL5|L100R|missense_variant|X-18579864-T-G|0|0|0|0|0|7/22|ENST00000379989.6:c.299T>G|ENSP00000369325.3:p.Leu100Arg|100|L/R|CCDS14186.1|0.34|0.03|102|1|1|0|0.859|0.97136|0.90337|0.86058|-|-|0.72576|0.74713|0.82801|0.84901|0.58755|0.58814|0.88739|0.93907|0.59782|0.74451|0.995|0.479|0.88762|0.58031|0.71511|0.88645|-|-|-|-0.377293|-0.0271703|0.243371914|3.186328379|0|0.418679549|0.9941471|0.9691858|0.9177323
X-18597986-G-A|CDKL5|E101K|missense_variant|X-18579866-G-A|0|0|0|0|0|7/22|ENST00000379989.6:c.301G>A|ENSP00000369325.3:p.Glu101Lys|101|E/K|CCDS14186.1|0.35|0.03|56|0.905|0.751|0.01|0.555|0.97136|0.91387|0.95937|-|-|0.63931|0.74713|0.55484|0.6677|0.10243|0.81033|0.68836|0.73004|0.66602|0.94524|0.997|0.592|0.88762|0.55125|0.71511|0.99687|-|-|-|-0.377293|-0.0271703|0.243371914|2.113221281|0|0.418269231|0.2280023|0.0213346|0.3900789
X-18597986-G-C|CDKL5|E101Q|missense_variant|X-18579866-G-C|0|0|0|0|0|7/22|ENST00000379989.6:c.301G>C|ENSP00000369325.3:p.Glu101Gln|101|E/Q|CCDS14186.1|0.35|0.03|29|0.999|0.984|0.01|0.598|0.97136|0.76579|0.86232|-|-|0.64835|0.74713|0.71246|0.73465|0.2514|0.81033|0.56421|0.65722|0.69455|0.94524|0.997|0.592|0.88762|0.55125|0.71511|0.99687|-|-|-|-0.377293|-0.0271703|0.243371914|2.093296021|0|0.418269231|0.250299|0.0292515|0.331196
X-18597987-A-C|CDKL5|E101A|missense_variant|X-18579867-A-C|0|0|0|0|0|7/22|ENST00000379989.6:c.302A>C|ENSP00000369325.3:p.Glu101Ala|101|E/A|CCDS14186.1|0.36|0.03|107|0.999|0.978|0|0.595|0.97136|0.7903|0.8141|-|-|0.65022|0.74713|0.71786|0.74479|0.409|0.81033|0.86806|0.74438|0.64822|0.74451|0.997|0.479|0.88762|0.86599|0.71511|0.95975|-|-|-|-0.377293|-0.0271703|0.243371914|2.044820541|0|0.418269231|0.7728303|0.295505|0.6590343
X-18597987-A-T|CDKL5|E101V|missense_variant|X-18579867-A-T|0|0|0|0|0|7/22|ENST00000379989.6:c.302A>T|ENSP00000369325.3:p.Glu101Val|101|E/V|CCDS14186.1|0.36|0.03|121|1|0.99|0|0.781|0.97136|0.91228|0.58019|-|-|0.66126|0.74713|0.6972|0.73078|0.32852|0.81033|0.92154|0.72257|0.6346|0.74451|0.997|0.479|0.88762|0.86599|0.71511|0.95975|-|-|-|-0.377293|-0.0271703|0.243371914|2.630920409|0|0.418269231|0.5846536|0.1304661|0.6127797
X-18597987-A-G|CDKL5|E101G|missense_variant|X-18579867-A-G|0|0|0|0|0|7/22|ENST00000379989.6:c.302A>G|ENSP00000369325.3:p.Glu101Gly|101|E/G|CCDS14186.1|0.36|0.03|98|1|0.99|0|0.637|0.97136|0.88624|0.98006|-|-|0.66664|0.74713|0.76713|0.78851|0.44786|0.81033|0.91291|0.73171|0.63345|0.74451|0.997|0.479|0.88762|0.86599|0.71511|0.95975|-|-|-|-0.377293|-0.0271703|0.243371914|2.290333209|0|0.418269231|0.7926179|0.3326785|0.687114
X-18597988-A-C|CDKL5|E101D|missense_variant|X-18579868-A-C|0|0|0|0|0|7/22|ENST00000379989.6:c.303A>C|ENSP00000369325.3:p.Glu101Asp|101|E/D|CCDS14186.1|0.36|0.03|0|0.999|0.978|0.06|0.326|0.61252|0.30825|0.80015|-|-|0.66126|0.35274|0.59435|0.58291|0.22495|0.492|0.53693|0.66423|0.42612|0.47889|0.997|0.479|0.88762|0.86599|0.71511|0.54371|-|-|-|-0.377293|-0.0271703|0.243371914|1.318729961|0|0.418269231|0.2318672|0.025526|0.3238493
X-18597988-A-T|CDKL5|E101D|missense_variant|X-18579868-A-T|0|0|0|0|0|7/22|ENST00000379989.6:c.303A>T|ENSP00000369325.3:p.Glu101Asp|101|E/D|CCDS14186.1|0.36|0.03|0|0.999|0.978|0.06|0.326|0.61252|0.32429|0.81057|-|-|0.66126|0.35274|0.59435|0.58291|0.22495|0.49099|0.53693|0.66423|0.40718|0.47889|0.997|0.479|0.88762|0.86599|0.71511|0.54371|-|-|-|-0.377293|-0.0271703|0.243371914|1.318729961|0|0.418269231|0.2318672|0.025526|0.3238493
X-18597989-G-A|CDKL5|E102K|missense_variant|X-18579869-G-A|0|0|0|0|0|7/22|ENST00000379989.6:c.304G>A|ENSP00000369325.3:p.Glu102Lys|102|E/K|CCDS14186.1|0.37|0.03|56|0.775|0.651|0.07|0.538|0.97136|0.77464|0.98006|-|-|0.4047|0.74713|0.40333|0.39556|0.03527|0.58814|0.61962|0.59153|0.66602|0.94524|0.997|0.592|0.88762|0.55125|0.71511|0.99687|-|-|-|-0.377293|-0.0271703|0.243371914|2.312340774|0|0.537774725|0.0276018|0.00043796|0.1113278
X-18597989-G-C|CDKL5|E102Q|missense_variant|X-18579869-G-C|0|0|0|0|0|7/22|ENST00000379989.6:c.304G>C|ENSP00000369325.3:p.Glu102Gln|102|E/Q|CCDS14186.1|0.37|0.03|29|0.999|0.975|0.05|0.671|0.97136|0.65077|0.84174|-|-|0.43281|0.74713|0.50383|0.54421|0.12305|0.58814|0.48317|0.46976|0.69455|0.94524|0.997|0.592|0.88762|0.55125|0.71511|0.99687|-|-|-|-0.377293|-0.0271703|0.243371914|2.444505875|0|0.537774725|0.01053719|0.000176424|0.0610983
X-18597990-A-C|CDKL5|E102A|missense_variant|X-18579870-A-C|0|0|0|0|0|7/22|ENST00000379989.6:c.305A>C|ENSP00000369325.3:p.Glu102Ala|102|E/A|CCDS14186.1|0.36|0.03|107|0.775|0.526|0.06|0.541|0.97136|0.54067|0.49738|-|-|0.42503|0.74713|0.32821|0.22623|0.0885|0.58814|0.75738|0.55361|0.64822|0.74451|0.997|0.479|0.88762|0.86599|0.71511|0.95975|-|-|-|-0.377293|-0.0271703|0.243371914|2.251269186|0|0.537774725|0.02467667|0.000416463|0.1296371
X-18597990-A-T|CDKL5|E102V|missense_variant|X-18579870-A-T|0|0|0|0|0|7/22|ENST00000379989.6:c.305A>T|ENSP00000369325.3:p.Glu102Val|102|E/V|CCDS14186.1|0.36|0.03|121|0.999|0.984|0|0.791|0.97136|0.82836|0.64379|-|-|0.44462|0.74713|0.51528|0.55108|0.20943|0.58814|0.84644|0.60577|0.6346|0.74451|0.997|0.479|0.88762|0.86599|0.71511|0.95975|-|-|-|-0.377293|-0.0271703|0.243371914|2.649209195|0|0.537774725|0.1098632|0.002552711|0.2436936
X-18597990-A-G|CDKL5|E102G|missense_variant|X-18579870-A-G|0|0|0|0|0|7/22|ENST00000379989.6:c.305A>G|ENSP00000369325.3:p.Glu102Gly|102|E/G|CCDS14186.1|0.36|0.03|98|0.994|0.949|0|0.663|0.97136|0.80177|0.98972|-|-|0.43674|0.74713|0.51718|0.54518|0.20866|0.58814|0.85367|0.69657|0.63345|0.74451|0.997|0.479|0.88762|0.86599|0.71511|0.95975|-|-|-|-0.377293|-0.0271703|0.243371914|2.368493786|0|0.537774725|0.2919717|0.00894084|0.3508698
X-18597991-A-C|CDKL5|E102D|missense_variant|X-18579871-A-C|0|0|0|0|0|7/22|ENST00000379989.6:c.306A>C|ENSP00000369325.3:p.Glu102Asp|102|E/D|CCDS14186.1|0.36|0.03|0|0.998|0.965|0.02|0.602|0.39021|0.63544|0.7215|-|-|0.42503|0.31641|0.42214|0.38781|0.1236|0.38488|0.48649|0.33102|0.43414|0.27542|0.997|0.479|0.88762|0.86599|0.71511|0.52357|-|-|-|-0.377293|-0.0271703|0.243371914|2.079244092|0|0.537774725|0.001675331|2.55929E-05|0.02796309
X-18597991-A-T|CDKL5|E102D|missense_variant|X-18579871-A-T|0|0|0|0|0|7/22|ENST00000379989.6:c.306A>T|ENSP00000369325.3:p.Glu102Asp|102|E/D|CCDS14186.1|0.36|0.03|0|0.998|0.965|0.02|0.602|0.39021|0.65671|0.72876|-|-|0.42503|0.31641|0.42214|0.38781|0.1236|0.38488|0.48649|0.33102|0.41271|0.27542|0.997|0.479|0.88762|0.86599|0.71511|0.52357|-|-|-|-0.377293|-0.0271703|0.243371914|2.079244092|0|0.537774725|0.001675331|2.55929E-05|0.02796309
X-18597992-A-C|CDKL5|M103L|missense_variant|X-18579872-A-C|0|0|0|0|0|7/22|ENST00000379989.6:c.307A>C|ENSP00000369325.3:p.Met103Leu|103|M/L|CCDS14186.1|0.36|0.03|15|0.005|0.006|0.34|0.025|0.97136|0.25757|0.24398|-|-|0.64463|0.38778|0.42149|0.35797|0.0481|0.28746|0.3577|0.38203|0.37715|0.74451|0.997|0.479|0.88762|0.86599|0.71511|0.53191|-|-|-|-0.377293|-0.0271703|0.243371914|1.341230339|0|0.53520164|0.001900088|2.72357E-05|0.04277119
X-18597992-A-T|CDKL5|M103L|missense_variant|X-18579872-A-T|0|0|0|0|0|7/22|ENST00000379989.6:c.307A>T|ENSP00000369325.3:p.Met103Leu|103|M/L|CCDS14186.1|0.36|0.03|15|0.005|0.006|0.34|0.025|0.97136|0.25772|0.24326|-|-|0.64463|0.38778|0.42149|0.35797|0.0481|0.28746|0.3577|0.38203|0.36557|0.74451|0.997|0.479|0.88762|0.86599|0.71511|0.53191|-|-|-|-0.377293|-0.0271703|0.243371914|1.341230339|0|0.53520164|0.001900088|2.72357E-05|0.04277119
X-18597992-A-G|CDKL5|M103V|missense_variant|X-18579872-A-G|0|0|0|0|0|7/22|ENST00000379989.6:c.307A>G|ENSP00000369325.3:p.Met103Val|103|M/V|CCDS14186.1|0.36|0.03|21|0.483|0.163|0.06|0.327|0.97136|0.24365|0.37209|-|-|0.64463|0.38778|0.44453|0.52801|0.10273|0.2922|0.48317|0.46433|0.39633|0.74451|0.997|0.479|0.88762|0.86599|0.71511|0.53191|-|-|-|-0.377293|-0.0271703|0.243371914|1.472340327|0|0.53520164|0.008458957|0.000140322|0.09084235
X-18597993-T-A|CDKL5|M103K|missense_variant|X-18579873-T-A|0|0|0|0|0|7/22|ENST00000379989.6:c.308T>A|ENSP00000369325.3:p.Met103Lys|103|M/K|CCDS14186.1|0.36|0.03|95|0.145|0.072|0.1|0.293|0.97136|0.44162|0.26781|-|-|0.62207|0.74713|0.3559|0.40961|0.0393|0.39749|0.19728|0.60735|0.49905|0.74451|0.997|0.479|0.88762|0.58031|0.71511|0.72119|-|-|-|-0.377293|-0.0271703|0.243371914|2.08813347|0|0.53520164|0.03485395|0.000583156|0.1058319
X-18597993-T-C|CDKL5|M103T|missense_variant|X-18579873-T-C|0|0|0|0|0|7/22|ENST00000379989.6:c.308T>C|ENSP00000369325.3:p.Met103Thr|103|M/T|CCDS14186.1|0.36|0.03|81|0.897|0.459|0.06|0.327|0.97136|0.31388|0.31635|-|-|0.63758|0.74713|0.47656|0.61377|0.09618|0.356|0.44817|0.5211|0.50933|0.74451|0.997|0.479|0.88762|0.58031|0.71511|0.72119|-|-|-|-0.377293|-0.0271703|0.243371914|1.632715017|0|0.53520164|0.0170499|0.000292051|0.1127921
X-18597993-T-G|CDKL5|M103R|missense_variant|X-18579873-T-G|0|0|0|0|0|7/22|ENST00000379989.6:c.308T>G|ENSP00000369325.3:p.Met103Arg|103|M/R|CCDS14186.1|0.36|0.03|91|0.897|0.381|0.08|0.312|0.97136|0.40563|0.30518|-|-|0.62632|0.74713|0.36667|0.5672|0.04248|0.39933|0.19093|0.61128|0.52513|0.74451|0.997|0.479|0.88762|0.58031|0.71511|0.72119|-|-|-|-0.377293|-0.0271703|0.243371914|2.11869278|0|0.53520164|0.03749648|0.000633862|0.1087147
X-18597994-G-A|CDKL5|M103I|missense_variant|X-18579874-G-A|0|1|0|0|0|7/22|ENST00000379989.6:c.309G>A|ENSP00000369325.3:p.Met103Ile|103|M/I|CCDS14186.1|0.37|0.03|10|0.681|0.241|0.04|0.353|0.97136|0.41953|0.72028|-|-|0.64835|0.74713|0.39866|0.52621|0.09144|0.40168|0.49973|0.47335|0.51279|0.94524|0.996|0.592|0.88762|0.55125|0.71511|0.7345|-|-|-|-0.377293|-0.0271703|0.243371914|1.582863228|0|0.53520164|0.008778836|0.000143775|0.09606988
X-18597994-G-C|CDKL5|M103I|missense_variant|X-18579874-G-C|0|0|0|0|0|7/22|ENST00000379989.6:c.309G>C|ENSP00000369325.3:p.Met103Ile|103|M/I|CCDS14186.1|0.37|0.03|10|0.681|0.241|0.04|0.353|0.97136|0.37767|0.73294|-|-|0.64835|0.74713|0.39866|0.52621|0.09144|0.40168|0.49973|0.47335|0.53523|0.94524|0.996|0.592|0.88762|0.55125|0.71511|0.7345|-|-|-|-0.377293|-0.0271703|0.243371914|1.582863228|0|0.53520164|0.008778836|0.000143775|0.09606988
X-18597994-G-T|CDKL5|M103I|missense_variant|X-18579874-G-T|0|0|0|0|0|7/22|ENST00000379989.6:c.309G>T|ENSP00000369325.3:p.Met103Ile|103|M/I|CCDS14186.1|0.37|0.03|10|0.681|0.241|0.04|0.353|0.97136|0.3931|0.7116|-|-|0.64835|0.74713|0.39866|0.52621|0.09144|0.39942|0.49973|0.47335|0.48968|0.94524|0.996|0.592|0.88762|0.55125|0.71511|0.7345|-|-|-|-0.377293|-0.0271703|0.243371914|1.582863228|0|0.53520164|0.008778836|0.000143775|0.09606988
X-18597995-C-A|CDKL5|P104T|missense_variant|X-18579875-C-A|0|0|0|0|0|7/22|ENST00000379989.6:c.310C>A|ENSP00000369325.3:p.Pro104Thr|104|P/T|CCDS14186.1|0.37|0.03|38|1|0.999|0.01|0.494|0.97136|0.59418|0.86407|-|-|0.42889|0.74713|0.51528|0.5752|0.26312|0.81033|0.93605|0.6799|0.63156|0.94524|0.996|0.592|0.88762|0.36166|0.71511|0.86375|-|-|-|-0.377293|-0.0271703|0.243371914|1.881295641|0|0.470552885|0.3300016|0.02460314|0.3840136
X-18597995-C-T|CDKL5|P104S|missense_variant|X-18579875-C-T|0|0|0|0|0|7/22|ENST00000379989.6:c.310C>T|ENSP00000369325.3:p.Pro104Ser|104|P/S|CCDS14186.1|0.37|0.03|74|1|0.999|0.01|0.407|0.97136|0.59214|0.98436|-|-|0.41394|0.74713|0.47673|0.58871|0.18737|0.81033|0.93797|0.63003|0.59713|0.94524|0.996|0.592|0.88762|0.36166|0.71511|0.86375|-|-|-|-0.377293|-0.0271703|0.243371914|1.418074076|0|0.470552885|0.1267047|0.006324567|0.2750171
X-18597995-C-G|CDKL5|P104A|missense_variant|X-18579875-C-G|0|0|0|0|0|7/22|ENST00000379989.6:c.310C>G|ENSP00000369325.3:p.Pro104Ala|104|P/A|CCDS14186.1|0.37|0.03|27|1|0.998|0|0.457|0.97136|0.50499|0.73472|-|-|0.42889|0.74713|0.51416|0.56703|0.24071|0.81033|0.93937|0.55607|0.64002|0.94524|0.996|0.592|0.88762|0.36166|0.71511|0.86375|-|-|-|-0.377293|-0.0271703|0.243371914|1.518356866|0|0.470552885|0.07407717|0.003650786|0.2249938
X-18597996-C-A|CDKL5|P104Q|missense_variant|X-18579876-C-A|0|0|0|0|0|7/22|ENST00000379989.6:c.311C>A|ENSP00000369325.3:p.Pro104Gln|104|P/Q|CCDS14186.1|0.37|0.03|76|1|1|0.01|0.526|0.97136|0.64082|0.56635|-|-|0.41751|0.74713|0.51416|0.56703|0.18689|0.81033|0.94035|0.64323|0.63156|0.94524|0.994|0.592|0.88762|0.36166|0.71511|0.86375|-|-|-|-0.377293|-0.0271703|0.243371914|1.772284004|0|0.470552885|0.1470721|0.007561301|0.2928601
X-18597996-C-T|CDKL5|P104L|missense_variant|X-18579876-C-T|0|0|0|0|0|7/22|ENST00000379989.6:c.311C>T|ENSP00000369325.3:p.Pro104Leu|104|P/L|CCDS14186.1|0.37|0.03|98|1|0.999|0|0.532|0.97136|0.68708|0.93586|-|-|0.44462|0.74713|0.55371|0.5768|0.40987|0.81033|0.9817|0.67675|0.59713|0.94524|0.994|0.592|0.88762|0.36166|0.71511|0.86375|-|-|-|-0.377293|-0.0271703|0.243371914|1.766739744|0|0.470552885|0.581285|0.08285372|0.4897856
X-18597996-C-G|CDKL5|P104R|missense_variant|X-18579876-C-G|0|0|0|0|0|7/22|ENST00000379989.6:c.311C>G|ENSP00000369325.3:p.Pro104Arg|104|P/R|CCDS14186.1|0.37|0.03|103|1|1|0.01|0.427|0.97136|0.56028|0.93045|-|-|0.41751|0.74713|0.47673|0.58871|0.21684|0.81033|0.96415|0.82931|0.64002|0.94524|0.994|0.592|0.88762|0.36166|0.71511|0.86375|-|-|-|-0.377293|-0.0271703|0.243371914|1.716779076|0|0.470552885|0.7203198|0.1179872|0.5755534
X-18597998-A-C|CDKL5|N105H|missense_variant|X-18579878-A-C|0|0|0|0|0|7/22|ENST00000379989.6:c.313A>C|ENSP00000369325.3:p.Asn105His|105|N/H|CCDS14186.1|0.38|0.03|68|0.999|0.979|0.02|0.621|0.97136|0.64155|0.80569|-|-|0.66307|0.74713|0.69805|0.744|0.12005|0.48738|0.70875|0.45706|0.66359|0.74451|0.993|0.479|0.88762|0.86599|0.71511|0.95975|-|-|-|-0.377293|-0.0271703|0.243371914|2.268414616|0|0.472826087|0.008716263|0.000302933|0.1302152
X-18597998-A-T|CDKL5|N105Y|missense_variant|X-18579878-A-T|0|0|0|0|0|7/22|ENST00000379989.6:c.313A>T|ENSP00000369325.3:p.Asn105Tyr|105|N/Y|CCDS14186.1|0.38|0.03|143|0.999|0.972|0.01|0.643|0.97136|0.74661|0.61356|-|-|0.66486|0.74713|0.74087|0.76535|0.32425|0.51643|0.89309|0.70622|0.64996|0.74451|0.993|0.479|0.88762|0.86599|0.71511|0.95975|-|-|-|-0.377293|-0.0271703|0.243371914|2.471564108|0|0.472826087|0.523058|0.05791676|0.5786652
X-18597998-A-G|CDKL5|N105D|missense_variant|X-18579878-A-G|0|0|0|0|0|7/22|ENST00000379989.6:c.313A>G|ENSP00000369325.3:p.Asn105Asp|105|N/D|CCDS14186.1|0.38|0.03|23|0.99|0.87|0.01|0.418|0.97136|0.53364|0.81268|-|-|0.65393|0.74713|0.61484|0.6757|0.19682|0.47175|0.66162|0.37165|0.64878|0.74451|0.993|0.479|0.88762|0.86599|0.71511|0.95975|-|-|-|-0.377293|-0.0271703|0.243371914|1.711357102|0|0.472826087|0.00491883|0.000183535|0.08993469
X-18597999-A-C|CDKL5|N105T|missense_variant|X-18579879-A-C|0|0|0|0|0|7/22|ENST00000379989.6:c.314A>C|ENSP00000369325.3:p.Asn105Thr|105|N/T|CCDS14186.1|0.37|0.01|65|0.659|0.191|0.11|0.292|0.97136|0.33415|0.48829|-|-|0.64648|0.74713|0.49542|0.5092|0.13675|0.45935|0.69433|0.46253|0.50986|0.74451|0.994|0.479|0.88762|0.86599|0.71511|0.78758|-|-|-|-0.377293|-0.0271703|0.243371914|1.665384134|0|0.472826087|0.01058064|0.000379911|0.1310548
X-18597999-A-T|CDKL5|N105I|missense_variant|X-18579879-A-T|0|0|0|0|0|7/22|ENST00000379989.6:c.314A>T|ENSP00000369325.3:p.Asn105Ile|105|N/I|CCDS14186.1|0.37|0.01|149|0.997|0.944|0|0.633|0.97136|0.74365|0.58531|-|-|0.65945|0.74713|0.64331|0.7031|0.2752|0.48291|0.92414|0.71929|0.51049|0.74451|0.994|0.479|0.88762|0.86599|0.71511|0.78758|-|-|-|-0.377293|-0.0271703|0.243371914|2.350520415|0|0.472826087|0.4766039|0.04531059|0.578516
X-18597999-A-G|CDKL5|N105S|missense_variant|X-18579879-A-G|0|0|0|0|0|7/22|ENST00000379989.6:c.314A>G|ENSP00000369325.3:p.Asn105Ser|105|N/S|CCDS14186.1|0.37|0.01|46|0.659|0.285|0.04|0.361|0.97136|0.2943|0.82546|-|-|0.64835|0.74713|0.51528|0.5413|0.10432|0.43475|0.5918|0.11361|0.52415|0.74451|0.994|0.479|0.88762|0.86599|0.71511|0.78758|-|-|-|-0.377293|-0.0271703|0.243371914|1.289210605|0|0.472826087|7.99802E-05|2.1828E-06|0.01552886
X-18598000-T-A|CDKL5|N105K|missense_variant|X-18579880-T-A|0|0|0|0|0|7/22|ENST00000379989.6:c.315T>A|ENSP00000369325.3:p.Asn105Lys|105|N/K|CCDS14186.1|0.36|0.01|94|0.659|0.401|0.03|0.369|0.39729|0.40228|0.73708|-|-|0.63425|0.27819|0.46633|0.4698|0.03838|0.43074|0.72427|0.40638|0.47699|0.37824|0.994|0.479|0.88762|0.58031|0.71511|0.40915|-|-|-|-0.377293|-0.0271703|0.243371914|1.638371446|0|0.472826087|0.002447209|7.16796E-05|0.08124387
X-18598000-T-G|CDKL5|N105K|missense_variant|X-18579880-T-G|0|0|0|0|0|7/22|ENST00000379989.6:c.315T>G|ENSP00000369325.3:p.Asn105Lys|105|N/K|CCDS14186.1|0.36|0.01|94|0.659|0.401|0.03|0.369|0.39729|0.37172|0.70847|-|-|0.63425|0.27819|0.46633|0.4698|0.03838|0.42764|0.72427|0.40638|0.48682|0.37824|0.994|0.479|0.88762|0.58031|0.71511|0.40915|-|-|-|-0.377293|-0.0271703|0.243371914|1.638371446|0|0.472826087|0.002447209|7.16796E-05|0.08124387
X-18598001-G-A|CDKL5|G106R|missense_variant|X-18579881-G-A|0|0|0|0|0|7/22|ENST00000379989.6:c.316G>A|ENSP00000369325.3:p.Gly106Arg|106|G/R|CCDS14186.1|0.36|0.01|125|1|1|0.01|0.863|0.97136|0.91458|0.99328|-|-|0.63931|0.74713|0.65293|0.7279|0.26895|0.81033|0.96415|0.84226|0.76627|0.94524|0.994|0.592|0.88762|0.55125|0.71511|0.99687|-|-|-|-0.377293|-0.0271703|0.243371914|2.821812126|0|0.472826087|0.8178412|0.1996634|0.7371328
X-18598001-G-C|CDKL5|G106R|missense_variant|X-18579881-G-C|0|0|0|0|0|7/22|ENST00000379989.6:c.316G>C|ENSP00000369325.3:p.Gly106Arg|106|G/R|CCDS14186.1|0.36|0.01|125|1|1|0.01|0.863|0.97136|0.8758|0.99382|-|-|0.63931|0.74713|0.65293|0.7279|0.26895|0.81033|0.96415|0.84226|0.79282|0.94524|0.994|0.592|0.88762|0.55125|0.71511|0.99687|-|-|-|-0.377293|-0.0271703|0.243371914|2.821812126|0|0.472826087|0.8178412|0.1996634|0.7371328
X-18598002-G-A|CDKL5|G106E|missense_variant|X-18579882-G-A|0|0|0|0|0|7/22|ENST00000379989.6:c.317G>A|ENSP00000369325.3:p.Gly106Glu|106|G/E|CCDS14186.1|0.35|0.01|98|1|1|0|0.895|0.97136|0.86347|0.86495|-|-|0.64283|0.74713|0.73155|0.74454|0.53678|0.81033|0.96415|0.85444|0.89813|0.94524|0.993|0.592|0.74975|0.55125|0.71511|0.99687|-|-|-|-0.377293|-0.0271703|0.243371914|2.999644047|0|0.472826087|0.9742265|0.7667659|0.8492551
X-18598002-G-C|CDKL5|G106A|missense_variant|X-18579882-G-C|0|0|0|0|0|7/22|ENST00000379989.6:c.317G>C|ENSP00000369325.3:p.Gly106Ala|106|G/A|CCDS14186.1|0.35|0.01|60|1|0.999|0|0.863|0.97136|0.74602|0.92427|-|-|0.63931|0.74713|0.69397|0.73015|0.46914|0.81033|0.89376|0.69179|0.92729|0.94524|0.993|0.592|0.74975|0.55125|0.71511|0.99687|-|-|-|-0.377293|-0.0271703|0.243371914|2.670748873|0|0.472826087|0.7239814|0.1561167|0.6243838
X-18598002-G-T|CDKL5|G106V|missense_variant|X-18579882-G-T|0|0|0|0|0|7/22|ENST00000379989.6:c.317G>T|ENSP00000369325.3:p.Gly106Val|106|G/V|CCDS14186.1|0.35|0.01|109|1|1|0|0.895|0.97136|0.84891|0.87202|-|-|0.64105|0.74713|0.70179|0.73244|0.55213|0.81033|0.98047|0.8627|0.91502|0.94524|0.993|0.592|0.74975|0.55125|0.71511|0.99687|-|-|-|-0.377293|-0.0271703|0.243371914|2.910121967|0|0.472826087|0.9792722|0.8089843|0.8622443
X-18598004-G-A|CDKL5|V107I|missense_variant|X-18579884-G-A|0|0|0|0|0|7/22|ENST00000379989.6:c.319G>A|ENSP00000369325.3:p.Val107Ile|107|V/I|CCDS14186.1|0.34|0.01|29|0.977|0.814|0.03|0.48|0.97136|0.47036|0.83418|-|-|0.64648|0.74713|0.5716|0.66594|0.03578|0.47924|0.08512|0.49539|0.89813|0.94524|0.993|0.592|0.74975|0.55125|0.71511|0.99687|-|-|-|-0.377293|-0.0271703|0.243371914|1.605699029|0|0.476449275|0.007834263|0.000232516|0.0515206
X-18598004-G-C|CDKL5|V107L|missense_variant|X-18579884-G-C|0|0|0|0|0|7/22|ENST00000379989.6:c.319G>C|ENSP00000369325.3:p.Val107Leu|107|V/L|CCDS14186.1|0.34|0.01|32|0.953|0.699|0.37|0.028|0.97136|0.36945|0.45433|-|-|0.60507|0.74713|0.3439|0.60313|0.00922|0.50622|0.07898|0.67597|0.92729|0.94524|0.993|0.592|0.74975|0.55125|0.71511|0.99687|-|-|-|-0.377293|-0.0271703|0.243371914|1.494330585|0|0.476449275|0.06747031|0.002269869|0.115428
X-18598004-G-T|CDKL5|V107F|missense_variant|X-18579884-G-T|0|0|0|0|0|7/22|ENST00000379989.6:c.319G>T|ENSP00000369325.3:p.Val107Phe|107|V/F|CCDS14186.1|0.34|0.01|50|0.999|0.972|0.01|0.68|0.97136|0.85067|0.76689|-|-|0.64835|0.74713|0.53403|0.75995|0.08589|0.58814|0.59663|0.70784|0.91502|0.94524|0.993|0.592|0.74975|0.55125|0.71511|0.99687|-|-|-|-0.377293|-0.0271703|0.243371914|2.64456429|0|0.476449275|0.1628089|0.007022275|0.3231009
X-18598005-T-A|CDKL5|V107D|missense_variant|X-18579885-T-A|0|0|0|0|0|7/22|ENST00000379989.6:c.320T>A|ENSP00000369325.3:p.Val107Asp|107|V/D|CCDS14186.1|0.34|0.01|152|0.999|0.939|0|0.781|0.97136|0.88368|0.42962|-|-|0.67884|0.74713|0.77716|0.80029|0.3892|0.81033|0.85292|0.88389|0.61146|0.74451|0.994|0.479|0.88762|0.58031|0.71511|0.60476|-|-|-|-0.377293|-0.0271703|0.243371914|3.194446269|0|0.476449275|0.949837|0.5578081|0.8124787
X-18598005-T-C|CDKL5|V107A|missense_variant|X-18579885-T-C|0|0|0|0|0|7/22|ENST00000379989.6:c.320T>C|ENSP00000369325.3:p.Val107Ala|107|V/A|CCDS14186.1|0.34|0.01|64|0.219|0.054|0.33|0.174|0.97136|0.48226|0.52156|-|-|0.66846|0.74713|0.54358|0.51898|0.32192|0.43469|0.50462|0.48665|0.50632|0.74451|0.994|0.479|0.88762|0.58031|0.71511|0.60476|-|-|-|-0.377293|-0.0271703|0.243371914|2.193627618|0|0.476449275|0.05439392|0.002691418|0.1713317
X-18598005-T-G|CDKL5|V107G|missense_variant|X-18579885-T-G|0|0|0|0|0|7/22|ENST00000379989.6:c.320T>G|ENSP00000369325.3:p.Val107Gly|107|V/G|CCDS14186.1|0.34|0.01|109|0.98|0.714|0|0.67|0.97136|0.74477|0.75698|-|-|0.67722|0.74713|0.70653|0.74004|0.25685|0.81033|0.83868|0.87958|0.626|0.74451|0.994|0.479|0.88762|0.58031|0.71511|0.60476|-|-|-|-0.377293|-0.0271703|0.243371914|2.527787032|0|0.476449275|0.8711334|0.2653997|0.7518994
X-18598007-C-A|CDKL5|P108T|missense_variant|X-18579887-C-A|0|0|0|0|0|7/22|ENST00000379989.6:c.322C>A|ENSP00000369325.3:p.Pro108Thr|108|P/T|CCDS14186.1|0.35|0.01|38|0.99|0.828|0.04|0.353|0.97136|0.53062|0.68359|-|-|0.42123|0.74713|0.4187|0.53508|0.12198|0.44964|0.6967|0.67754|0.74274|0.94524|0.994|0.592|0.88762|0.36166|0.71511|0.71438|-|-|-|-0.377293|-0.0271703|0.243371914|1.593001281|0|0.474158654|0.1447072|0.006538226|0.2288177
X-18598007-C-T|CDKL5|P108S|missense_variant|X-18579887-C-T|0|0|0|0|0|7/22|ENST00000379989.6:c.322C>T|ENSP00000369325.3:p.Pro108Ser|108|P/S|CCDS14186.1|0.35|0.01|74|0.899|0.401|0.04|0.525|0.97136|0.62768|0.85631|-|-|0.39585|0.74713|0.26636|0.38897|0.03983|0.45061|0.66162|0.60656|0.67366|0.94524|0.994|0.592|0.88762|0.36166|0.71511|0.71438|-|-|-|-0.377293|-0.0271703|0.243371914|2.071766814|0|0.474158654|0.03463093|0.00116647|0.126383
X-18598007-C-G|CDKL5|P108A|missense_variant|X-18579887-C-G|0|0|0|0|0|7/22|ENST00000379989.6:c.322C>G|ENSP00000369325.3:p.Pro108Ala|108|P/A|CCDS14186.1|0.35|0.01|27|0.4|0.191|0.04|0.522|0.97136|0.51886|0.41912|-|-|0.45638|0.74713|0.42972|0.33025|0.20986|0.44054|0.72195|0.65022|0.75447|0.94524|0.994|0.592|0.88762|0.36166|0.71511|0.71438|-|-|-|-0.377293|-0.0271703|0.243371914|2.015089623|0|0.474158654|0.1830714|0.009811067|0.2600593
X-18598008-C-A|CDKL5|P108Q|missense_variant|X-18579888-C-A|0|0|0|0|0|7/22|ENST00000379989.6:c.323C>A|ENSP00000369325.3:p.Pro108Gln|108|P/Q|CCDS14186.1|0.34|0.01|76|0.999|0.972|0.07|0.645|0.97136|0.81605|0.53979|-|-|0.46031|0.74713|0.56279|0.56681|0.30713|0.4325|0.65699|0.74609|0.68817|0.94524|0.993|0.592|0.88762|0.36166|0.71511|0.63487|-|-|-|-0.377293|-0.0271703|0.243371914|2.367272141|0|0.474158654|0.6221484|0.08301474|0.4109175
X-18598008-C-T|CDKL5|P108L|missense_variant|X-18579888-C-T|0|0|0|0|0|7/22|ENST00000379989.6:c.323C>T|ENSP00000369325.3:p.Pro108Leu|108|P/L|CCDS14186.1|0.34|0.01|98|0.135|0.11|0.07|0.534|0.97136|0.67447|0.46005|-|-|0.47134|0.74713|0.46633|0.36064|0.12977|0.58814|0.86883|0.59947|0.60704|0.94524|0.993|0.592|0.88762|0.36166|0.71511|0.63487|-|-|-|-0.377293|-0.0271703|0.243371914|2.191180882|0|0.474158654|0.05943783|0.002369531|0.2221638
X-18598008-C-G|CDKL5|P108R|missense_variant|X-18579888-C-G|0|0|0|0|0|7/22|ENST00000379989.6:c.323C>G|ENSP00000369325.3:p.Pro108Arg|108|P/R|CCDS14186.1|0.34|0.01|103|0.999|0.972|0.01|0.701|0.97136|0.7453|0.89801|-|-|0.46031|0.74713|0.60076|0.6038|0.28972|0.44591|0.78009|0.80712|0.70073|0.94524|0.993|0.592|0.88762|0.36166|0.71511|0.63487|-|-|-|-0.377293|-0.0271703|0.243371914|2.448900123|0|0.474158654|0.7659107|0.1535319|0.5377064
X-18598010-C-A|CDKL5|P109T|missense_variant|X-18579890-C-A|0|0|0|0|0|7/22|ENST00000379989.6:c.325C>A|ENSP00000369325.3:p.Pro109Thr|109|P/T|CCDS14186.1|0.35|0.01|38|0.288|0.069|0.12|0.281|0.93916|0.44766|0.41243|-|-|0.64283|0.74713|0.46578|0.44253|0.12804|0.58814|0.64204|0.85546|0.78237|0.93488|0.991|0.592|0.88762|0.36166|0.71511|0.7139|-|-|-|-0.377293|-0.0271703|0.243371914|1.780419441|0|0.505263158|0.6553444|0.05501952|0.5678892
X-18598010-C-T|CDKL5|P109S|missense_variant|X-18579890-C-T|0|0|0|0|0|7/22|ENST00000379989.6:c.325C>T|ENSP00000369325.3:p.Pro109Ser|109|P/S|CCDS14186.1|0.35|0.01|74|0.288|0.069|0.08|0.321|0.93916|0.47959|0.62818|-|-|0.64105|0.74713|0.45687|0.44077|0.08967|0.58814|0.61676|0.83925|0.72857|0.93488|0.991|0.592|0.88762|0.36166|0.71511|0.7139|-|-|-|-0.377293|-0.0271703|0.243371914|1.657697305|0|0.505263158|0.5360171|0.03183927|0.5114447
X-18598010-C-G|CDKL5|P109A|missense_variant|X-18579890-C-G|0|0|0|0|0|7/22|ENST00000379989.6:c.325C>G|ENSP00000369325.3:p.Pro109Ala|109|P/A|CCDS14186.1|0.35|0.01|27|0.145|0.111|0.03|0.377|0.93916|0.3821|0.37853|-|-|0.63758|0.74713|0.52283|0.48732|0.0997|0.58814|0.62822|0.76698|0.79351|0.93488|0.991|0.592|0.88762|0.36166|0.71511|0.7139|-|-|-|-0.377293|-0.0271703|0.243371914|1.516804889|0|0.505263158|0.3215579|0.01296063|0.4158368
X-18598011-C-A|CDKL5|P109H|missense_variant|X-18579891-C-A|0|0|0|0|0|7/22|ENST00000379989.6:c.326C>A|ENSP00000369325.3:p.Pro109His|109|P/H|CCDS14186.1|0.36|0.03|77|0.996|0.915|0.02|0.584|0.97136|0.68354|0.47574|-|-|0.65208|0.74713|0.67366|0.661|0.22495|0.58814|0.72195|0.85546|0.83826|0.94524|0.988|0.592|0.88762|0.36166|0.71511|0.86375|-|-|-|-0.377293|-0.0271703|0.243371914|2.297545857|0|0.505263158|0.7948937|0.1221784|0.6564648
X-18598011-C-T|CDKL5|P109L|missense_variant|X-18579891-C-T|0|0|0|0|0|7/22|ENST00000379989.6:c.326C>T|ENSP00000369325.3:p.Pro109Leu|109|P/L|CCDS14186.1|0.36|0.03|98|0.145|0.111|0.04|0.349|0.97136|0.49774|0.465|-|-|0.64463|0.74713|0.44434|0.40979|0.03594|0.81033|0.79445|0.80618|0.79462|0.94524|0.988|0.592|0.88762|0.36166|0.71511|0.86375|-|-|-|-0.377293|-0.0271703|0.243371914|1.40670517|0|0.505263158|0.3336148|0.01262614|0.505988
X-18598011-C-G|CDKL5|P109R|missense_variant|X-18579891-C-G|0|0|0|0|0|7/22|ENST00000379989.6:c.326C>G|ENSP00000369325.3:p.Pro109Arg|109|P/R|CCDS14186.1|0.36|0.03|103|0.987|0.828|0.04|0.438|0.97136|0.45548|0.62771|-|-|0.64648|0.74713|0.64786|0.66199|0.11966|0.81033|0.73334|0.92394|0.84877|0.94524|0.988|0.592|0.88762|0.36166|0.71511|0.86375|-|-|-|-0.377293|-0.0271703|0.243371914|1.812191285|0|0.505263158|0.8168412|0.1230975|0.6913074
X-18598013-G-A|CDKL5|E110K|missense_variant|X-18579893-G-A|0|0|0|0|0|7/22|ENST00000379989.6:c.328G>A|ENSP00000369325.3:p.Glu110Lys|110|E/K|CCDS14186.1|0.36|0.03|56|0.801|0.339|0.03|0.365|0.97136|0.67767|0.97632|-|-|0.65393|0.74713|0.55214|0.58619|0.23439|0.58814|0.6409|0.45706|0.89813|0.94524|0.977|0.592|0.88762|0.55125|0.71511|0.99687|-|-|-|-0.377293|-0.0271703|0.243371914|1.545994198|0.314593301|0.571987821|0.003416717|0.000271643|0.0501613
X-18598013-G-C|CDKL5|E110Q|missense_variant|X-18579893-G-C|0|0|0|0|0|7/22|ENST00000379989.6:c.328G>C|ENSP00000369325.3:p.Glu110Gln|110|E/Q|CCDS14186.1|0.36|0.03|29|0.891|0.575|0.09|0.299|0.97136|0.40325|0.85049|-|-|0.66486|0.74713|0.60477|0.61103|0.16421|0.54846|0.51278|0.34514|0.92729|0.94524|0.977|0.592|0.88762|0.55125|0.71511|0.99687|-|-|-|-0.377293|-0.0271703|0.243371914|1.407641293|0.314593301|0.571987821|0.000459374|3.03293E-05|0.01923626
X-18598014-A-C|CDKL5|E110A|missense_variant|X-18579894-A-C|0|0|0|0|0|7/22|ENST00000379989.6:c.329A>C|ENSP00000369325.3:p.Glu110Ala|110|E/A|CCDS14186.1|0.37|0.03|107|0.625|0.315|0.02|0.384|0.97136|0.41468|0.71473|-|-|0.66126|0.74713|0.53538|0.5768|0.15594|0.54846|0.7776|0.46343|0.87769|0.74451|0.967|0.479|0.88762|0.86599|0.71511|0.95975|-|-|-|-0.377293|-0.0271703|0.243371914|1.46205251|0.314593301|0.571987821|0.002093015|0.00014664|0.05477406
X-18598014-A-T|CDKL5|E110V|missense_variant|X-18579894-A-T|0|0|0|0|0|7/22|ENST00000379989.6:c.329A>T|ENSP00000369325.3:p.Glu110Val|110|E/V|CCDS14186.1|0.37|0.03|121|0.136|0.089|0.02|0.385|0.97136|0.60557|0.49717|-|-|0.67198|0.74713|0.63046|0.62457|0.42138|0.58814|0.83594|0.56016|0.86107|0.74451|0.967|0.479|0.88762|0.86599|0.71511|0.95975|-|-|-|-0.377293|-0.0271703|0.243371914|1.614447089|0.314593301|0.571987821|0.05090433|0.006116002|0.1743641
X-18598014-A-G|CDKL5|E110G|missense_variant|X-18579894-A-G|0|0|0|0|0|7/22|ENST00000379989.6:c.329A>G|ENSP00000369325.3:p.Glu110Gly|110|E/G|CCDS14186.1|0.37|0.03|98|0.801|0.339|0.03|0.365|0.97136|0.60854|0.90688|-|-|0.66846|0.74713|0.53478|0.59555|0.20943|0.54846|0.82733|0.52617|0.85969|0.74451|0.967|0.479|0.88762|0.86599|0.71511|0.95975|-|-|-|-0.377293|-0.0271703|0.243371914|1.594233906|0.314593301|0.571987821|0.007127848|0.00056903|0.09416148
X-18598015-G-C|CDKL5|E110D|missense_variant|X-18579895-G-C|0|0|0|0|0|7/22|ENST00000379989.6:c.330G>C|ENSP00000369325.3:p.Glu110Asp|110|E/D|CCDS14186.1|0.36|0.03|0|0.002|0.005|0.35|0.021|0.13984|0.19957|0.39442|-|-|0.65761|0.23092|0.3958|0.2161|0.09118|0.33254|0.35968|0.11668|0.34927|0.18778|0.954|-0.357|0.69722|0.21583|0.32354|0.14891|-|-|-|-0.377293|-0.0271703|0.243371914|1.256814846|0.314593301|0.571987821|1.27343E-05|6.4918E-07|0.003375521
X-18598015-G-T|CDKL5|E110D|missense_variant|X-18579895-G-T|0|0|0|0|0|7/22|ENST00000379989.6:c.330G>T|ENSP00000369325.3:p.Glu110Asp|110|E/D|CCDS14186.1|0.36|0.03|0|0.002|0.005|0.35|0.021|0.13984|0.21569|0.38509|-|-|0.65761|0.23092|0.3958|0.2161|0.09118|0.33254|0.35968|0.11668|0.32373|0.18778|0.954|-0.357|0.69722|0.21583|0.32354|0.14891|-|-|-|-0.377293|-0.0271703|0.243371914|1.256814846|0.314593301|0.571987821|1.27343E-05|6.4918E-07|0.003375521
X-18598016-A-C|CDKL5|K111Q|missense_variant|X-18579896-A-C|0|0|0|0|0|7/22|ENST00000379989.6:c.331A>C|ENSP00000369325.3:p.Lys111Gln|111|K/Q|CCDS14186.1|0.36|0.03|53|0.659|0.426|0.05|0.349|0.97136|0.30666|0.43201|-|-|0.64835|0.74713|0.46395|0.51605|0.0474|0.48911|0.30128|0.75644|0.87769|0.74451|0.95|0.479|0.69722|0.86599|0.71511|0.95975|-|-|-|-0.377293|-0.0271703|0.243371914|1.536164817|0.314903846|0.572552448|0.04498805|0.003262657|0.099976
X-18598016-A-G|CDKL5|K111E|missense_variant|X-18579896-A-G|0|0|0|0|0|7/22|ENST00000379989.6:c.331A>G|ENSP00000369325.3:p.Lys111Glu|111|K/E|CCDS14186.1|0.36|0.03|56|0.99|0.891|0.05|0.364|0.97136|0.41453|0.87291|-|-|0.62785|0.74713|0.4762|0.70377|0.08265|0.50087|0.36563|0.83925|0.85969|0.74451|0.95|0.479|0.69722|0.86599|0.71511|0.95975|-|-|-|-0.377293|-0.0271703|0.243371914|2.075489361|0.314903846|0.572552448|0.1556445|0.01406928|0.1705447
X-18598017-A-C|CDKL5|K111T|missense_variant|X-18579897-A-C|0|0|0|0|0|7/22|ENST00000379989.6:c.332A>C|ENSP00000369325.3:p.Lys111Thr|111|K/T|CCDS14186.1|0.36|0.03|78|0.999|0.977|0.06|0.323|0.97136|0.37482|0.79742|-|-|0.65393|0.74713|0.59991|0.66567|0.1265|0.52|0.49646|0.84327|0.87769|0.74451|0.945|0.479|0.65342|0.86599|0.71511|0.95975|-|-|-|-0.377293|-0.0271703|0.243371914|1.608879134|0.314903846|0.572552448|0.2116272|0.02189922|0.2342261
X-18598017-A-T|CDKL5|K111I|missense_variant|X-18579897-A-T|0|0|0|0|0|7/22|ENST00000379989.6:c.332A>T|ENSP00000369325.3:p.Lys111Ile|111|K/I|CCDS14186.1|0.36|0.03|102|0.999|0.985|0.03|0.515|0.97136|0.64492|0.54833|-|-|0.66486|0.74713|0.64143|0.70396|0.1937|0.5297|0.67315|0.81954|0.86107|0.74451|0.945|0.479|0.65342|0.86599|0.71511|0.95975|-|-|-|-0.377293|-0.0271703|0.243371914|2.698614051|0.314903846|0.572552448|0.2426656|0.02858406|0.2979707
X-18598017-A-G|CDKL5|K111R|missense_variant|X-18579897-A-G|0|0|0|0|0|7/22|ENST00000379989.6:c.332A>G|ENSP00000369325.3:p.Lys111Arg|111|K/R|CCDS14186.1|0.36|0.03|26|0.659|0.555|0.08|0.388|0.97136|0.4161|0.88096|-|-|0.65945|0.74713|0.50805|0.58321|0.09618|0.48099|0.34178|0.7038|0.85969|0.74451|0.945|0.479|0.65342|0.86599|0.71511|0.95975|-|-|-|-0.377293|-0.0271703|0.243371914|1.510821599|0.314903846|0.572552448|0.0323102|0.002429379|0.09126072
X-18598018-A-C|CDKL5|K111N|missense_variant|X-18579898-A-C|0|0|0|0|0|7/22|ENST00000379989.6:c.333A>C|ENSP00000369325.3:p.Lys111Asn|111|K/N|CCDS14186.1|0.36|0.03|94|0.999|0.977|0.01|0.494|0.39253|0.45299|0.89444|-|-|0.66126|0.29167|0.56182|0.57472|0.25542|0.42485|0.52409|0.5177|0.60047|0.32027|0.936|0.479|0.58705|0.23572|0.71511|0.5599|-|-|-|-0.377293|-0.0271703|0.243371914|1.944671236|0.314903846|0.572552448|0.008893634|0.000759519|0.06225871
X-18598018-A-T|CDKL5|K111N|missense_variant|X-18579898-A-T|0|0|0|0|0|7/22|ENST00000379989.6:c.333A>T|ENSP00000369325.3:p.Lys111Asn|111|K/N|CCDS14186.1|0.36|0.03|94|0.999|0.977|0.01|0.494|0.39253|0.46986|0.90775|-|-|0.66126|0.29167|0.56182|0.57472|0.25542|0.42485|0.52409|0.5177|0.57047|0.32027|0.936|0.479|0.58705|0.23572|0.71511|0.5599|-|-|-|-0.377293|-0.0271703|0.243371914|1.944671236|0.314903846|0.572552448|0.008893634|0.000759519|0.06225871
X-18598019-G-A|CDKL5|V112I|missense_variant|X-18579899-G-A|0|0|0|0|0|7/22|ENST00000379989.6:c.334G>A|ENSP00000369325.3:p.Val112Ile|112|V/I|CCDS14186.1|0.36|0.03|29|0.644|0.211|0.07|0.338|0.97136|0.43523|0.8269|-|-|0.63425|0.74713|0.43955|0.48369|0.03753|0.54846|0.18468|0.61049|0.89813|0.94524|0.924|0.592|0.5622|0.55125|0.71511|0.99687|-|-|-|-0.377293|-0.0271703|0.243371914|1.390448362|0.316425121|0.575318401|0.00615351|0.000378584|0.03580994
X-18598019-G-C|CDKL5|V112L|missense_variant|X-18579899-G-C|0|0|0|0|0|7/22|ENST00000379989.6:c.334G>C|ENSP00000369325.3:p.Val112Leu|112|V/L|CCDS14186.1|0.36|0.03|32|0.276|0.159|0.04|0.502|0.97136|0.74634|0.78803|-|-|0.64835|0.74713|0.56892|0.5733|0.13203|0.58814|0.48813|0.89696|0.92729|0.94524|0.924|0.592|0.5622|0.55125|0.71511|0.99687|-|-|-|-0.377293|-0.0271703|0.243371914|1.960158256|0.316425121|0.575318401|0.3620466|0.04599739|0.2904871
X-18598019-G-T|CDKL5|V112L|missense_variant|X-18579899-G-T|0|0|0|0|0|7/22|ENST00000379989.6:c.334G>T|ENSP00000369325.3:p.Val112Leu|112|V/L|CCDS14186.1|0.36|0.03|32|0.276|0.159|0.04|0.502|0.97136|0.76485|0.78215|-|-|0.64835|0.74713|0.56892|0.5733|0.13203|0.58814|0.48813|0.89696|0.91502|0.94524|0.924|0.592|0.5622|0.55125|0.71511|0.99687|-|-|-|-0.377293|-0.0271703|0.243371914|1.960158256|0.316425121|0.575318401|0.3620466|0.04599739|0.2904871
X-18598020-T-A|CDKL5|V112E|missense_variant|X-18579900-T-A|0|0|0|0|0|7/22|ENST00000379989.6:c.335T>A|ENSP00000369325.3:p.Val112Glu|112|V/E|CCDS14186.1|0.36|0.03|121|0.994|0.879|0|0.832|0.97136|0.91342|0.4881|-|-|0.6804|0.74713|0.79713|0.82789|0.48044|0.58814|0.8457|0.98004|0.80519|0.74451|0.905|0.479|0.52265|0.58031|0.71511|0.88645|-|-|-|-0.377293|-0.0271703|0.243371914|3.327657532|0.316425121|0.575318401|0.9569934|0.7790774|0.7396941
X-18598020-T-C|CDKL5|V112A|missense_variant|X-18579900-T-C|0|0|0|0|0|7/22|ENST00000379989.6:c.335T>C|ENSP00000369325.3:p.Val112Ala|112|V/A|CCDS14186.1|0.36|0.03|64|0.238|0.057|0.13|0.494|0.97136|0.56598|0.83568|-|-|0.64105|0.74713|0.4739|0.49099|0.12127|0.53702|0.66162|0.83129|0.78428|0.74451|0.905|0.479|0.52265|0.58031|0.71511|0.88645|-|-|-|-0.377293|-0.0271703|0.243371914|2.466935703|0.316425121|0.575318401|0.1791531|0.01720736|0.2616556
X-18598020-T-G|CDKL5|V112G|missense_variant|X-18579900-T-G|0|0|0|0|0|7/22|ENST00000379989.6:c.335T>G|ENSP00000369325.3:p.Val112Gly|112|V/G|CCDS14186.1|0.36|0.03|109|0.959|0.542|0|0.832|0.97136|0.78058|0.7815|-|-|0.67884|0.74713|0.71474|0.76368|0.48044|0.81033|0.90472|0.99649|0.81447|0.74451|0.905|0.479|0.52265|0.58031|0.71511|0.88645|-|-|-|-0.377293|-0.0271703|0.243371914|2.893416274|0.316425121|0.575318401|0.9651763|0.816049|0.773958
X-18598022-A-C|CDKL5|K113Q|missense_variant|X-18579902-A-C|0|0|0|0|0|7/22|ENST00000379989.6:c.337A>C|ENSP00000369325.3:p.Lys113Gln|113|K/Q|CCDS14186.1|0.37|0.03|53|0.912|0.551|0.09|0.679|0.97136|0.52408|0.42024|-|-|0.67378|0.74713|0.6913|0.70571|0.21589|0.42052|0.42925|0.45429|0.50917|0.74451|0.869|0.479|0.49361|0.86599|0.71511|0.67221|-|-|-|-0.377293|-0.0271703|0.243371914|2.622056949|0.418269231|0.627403846|0.00160053|0.000117219|0.02461338
X-18598022-A-G|CDKL5|K113E|missense_variant|X-18579902-A-G|0|0|0|0|0|7/22|ENST00000379989.6:c.337A>G|ENSP00000369325.3:p.Lys113Glu|113|K/E|CCDS14186.1|0.37|0.03|56|0.679|0.446|0|0.784|0.97136|0.76305|0.93404|-|-|0.67722|0.74713|0.76925|0.81296|0.49378|0.43124|0.53693|0.67597|0.60071|0.74451|0.869|0.479|0.49361|0.86599|0.71511|0.67221|-|-|-|-0.377293|-0.0271703|0.243371914|2.905884914|0.418269231|0.627403846|0.1923125|0.03048848|0.1720085
X-18598023-A-C|CDKL5|K113T|missense_variant|X-18579903-A-C|0|0|0|0|0|7/22|ENST00000379989.6:c.338A>C|ENSP00000369325.3:p.Lys113Thr|113|K/T|CCDS14186.1|0.37|0.03|78|0.028|0.031|0.07|0.683|0.97136|0.6559|0.79675|-|-|0.68339|0.46206|0.68722|0.68119|0.48044|0.437|0.68836|0.53791|0.58874|0.48898|0.855|0.479|0.49763|0.86599|0.71511|0.71101|-|-|-|-0.377293|-0.0271703|0.243371914|2.725597541|0.418269231|0.627403846|0.03305869|0.004047519|0.1048381
X-18598023-A-T|CDKL5|K113I|missense_variant|X-18579903-A-T|0|0|0|0|0|7/22|ENST00000379989.6:c.338A>T|ENSP00000369325.3:p.Lys113Ile|113|K/I|CCDS14186.1|0.37|0.03|102|0.837|0.473|0|0.859|0.97136|0.75434|0.65769|-|-|0.68339|0.46206|0.66511|0.70944|0.32256|0.44769|0.87033|0.63936|0.55879|0.48898|0.855|0.479|0.49763|0.86599|0.71511|0.71101|-|-|-|-0.377293|-0.0271703|0.243371914|3.538510897|0.418269231|0.627403846|0.039857|0.004029776|0.1639827
X-18598023-A-G|CDKL5|K113R|missense_variant|X-18579903-A-G|0|0|0|0|0|7/22|ENST00000379989.6:c.338A>G|ENSP00000369325.3:p.Lys113Arg|113|K/R|CCDS14186.1|0.37|0.03|26|0.01|0.014|1|0.34|0.97136|0.37328|0.34286|-|-|0.66486|0.46206|0.55055|0.51912|0.04191|0.39697|0.02816|0.15302|0.45075|0.48898|0.855|0.479|0.49763|0.86599|0.71511|0.71101|-|-|-|-0.377293|-0.0271703|0.243371914|2.260710742|0.418269231|0.627403846|8.00508E-06|3.66517E-07|0.001511141
X-18598024-A-C|CDKL5|K113N|missense_variant|X-18579904-A-C|0|0|0|0|0|7/22|ENST00000379989.6:c.339A>C|ENSP00000369325.3:p.Lys113Asn|113|K/N|CCDS14186.1|0.38|0.03|94|0.837|0.551|0|0.828|0.3937|0.5997|0.7694|-|-|0.68339|0.31055|0.74491|0.75462|0.57234|0.45225|0.59982|0.46614|0.46506|0.40736|0.836|-0.334|0.4898|0.10196|0.71511|0.52186|-|-|-|-0.377293|-0.0271703|0.243371914|2.736878551|0.418269231|0.627403846|0.02512212|0.003400401|0.07652184
X-18598024-A-T|CDKL5|K113N|missense_variant|X-18579904-A-T|0|0|0|0|0|7/22|ENST00000379989.6:c.339A>T|ENSP00000369325.3:p.Lys113Asn|113|K/N|CCDS14186.1|0.38|0.03|94|0.837|0.551|0|0.828|0.3937|0.61061|0.79068|-|-|0.68339|0.31055|0.74491|0.75462|0.57234|0.45225|0.59982|0.46614|0.47587|0.40736|0.836|-0.334|0.4898|0.10196|0.71511|0.52186|-|-|-|-0.377293|-0.0271703|0.243371914|2.736878551|0.418269231|0.627403846|0.02512212|0.003400401|0.07652184
X-18598025-A-C|CDKL5|S114R|missense_variant|X-18579905-A-C|0|0|0|0|0|7/22|ENST00000379989.6:c.340A>C|ENSP00000369325.3:p.Ser114Arg|114|S/R|CCDS14186.1|0.37|0.03|110|0.994|0.918|0.13|0.481|0.97136|0.55561|0.65194|-|-|0.65022|0.74713|0.63697|0.68677|0.08994|0.51643|0.44817|0.88497|0.87769|0.74451|0.831|0.479|0.51151|0.86599|0.71511|0.95975|-|-|-|-0.377293|-0.0271703|0.243371914|2.336658776|0.417862839|0.626794258|0.1665362|0.015243|0.1826667
X-18598025-A-T|CDKL5|S114C|missense_variant|X-18579905-A-T|0|0|0|0|0|7/22|ENST00000379989.6:c.340A>T|ENSP00000369325.3:p.Ser114Cys|114|S/C|CCDS14186.1|0.37|0.03|112|1|0.979|0|0.838|0.97136|0.68234|0.45876|-|-|0.66307|0.74713|0.68251|0.74282|0.28905|0.51071|0.70509|0.77859|0.86107|0.74451|0.831|0.479|0.51151|0.86599|0.71511|0.95975|-|-|-|-0.377293|-0.0271703|0.243371914|2.547654277|0.417862839|0.626794258|0.1726009|0.02059568|0.2293941
X-18598025-A-G|CDKL5|S114G|missense_variant|X-18579905-A-G|0|0|0|0|0|7/22|ENST00000379989.6:c.340A>G|ENSP00000369325.3:p.Ser114Gly|114|S/G|CCDS14186.1|0.37|0.03|56|0.978|0.622|0.01|0.671|0.97136|0.67415|0.80916|-|-|0.66486|0.74713|0.64331|0.68825|0.28137|0.48039|0.54659|0.71765|0.85969|0.74451|0.831|0.479|0.51151|0.86599|0.71511|0.95975|-|-|-|-0.377293|-0.0271703|0.243371914|2.210301239|0.417862839|0.626794258|0.08038382|0.008316587|0.1378786
X-18598026-G-A|CDKL5|S114N|missense_variant|X-18579906-G-A|0|0|0|0|0|7/22|ENST00000379989.6:c.341G>A|ENSP00000369325.3:p.Ser114Asn|114|S/N|CCDS14186.1|0.37|0.03|46|0.121|0.111|0.28|0.296|0.97136|0.58013|0.6354|-|-|0.65208|0.74713|0.52962|0.5244|0.13636|0.45769|0.29514|0.24008|0.68812|0.56352|0.822|0.592|0.51685|0.55125|0.71511|0.63158|-|-|-|-0.377293|-0.0271703|0.243371914|2.22499519|0.417862839|0.626794258|5.1335E-05|2.90756E-06|0.004628762
X-18598026-G-C|CDKL5|S114T|missense_variant|X-18579906-G-C|0|0|0|0|0|7/22|ENST00000379989.6:c.341G>C|ENSP00000369325.3:p.Ser114Thr|114|S/T|CCDS14186.1|0.37|0.03|58|0.978|0.78|0.02|0.648|0.97136|0.6963|0.5047|-|-|0.65577|0.74713|0.63804|0.66327|0.16081|0.45287|0.43491|0.58515|0.75467|0.56352|0.822|0.592|0.51685|0.55125|0.71511|0.63158|-|-|-|-0.377293|-0.0271703|0.243371914|2.205231596|0.417862839|0.626794258|0.006110914|0.000446348|0.04391005
X-18598026-G-T|CDKL5|S114I|missense_variant|X-18579906-G-T|0|0|0|0|0|7/22|ENST00000379989.6:c.341G>T|ENSP00000369325.3:p.Ser114Ile|114|S/I|CCDS14186.1|0.37|0.03|142|0.999|0.972|0.01|0.764|0.97136|0.81973|0.47132|-|-|0.66486|0.74713|0.72525|0.73596|0.28137|0.49935|0.74544|0.8893|0.73355|0.56352|0.822|0.592|0.51685|0.55125|0.71511|0.63158|-|-|-|-0.377293|-0.0271703|0.243371914|2.696005668|0.417862839|0.626794258|0.4635613|0.08422136|0.373177
X-18598027-C-A|CDKL5|S114R|missense_variant|X-18579907-C-A|0|0|0|0|0|7/22|ENST00000379989.6:c.342C>A|ENSP00000369325.3:p.Ser114Arg|114|S/R|CCDS14186.1|0.36|0.03|110|0.994|0.918|0.13|0.481|0.33042|0.57582|0.51414|-|-|0.65022|0.26706|0.58293|0.58936|0.08994|0.38621|0.44817|0.88497|0.47424|0.32327|0.807|0.592|0.51151|0.13757|0.71511|0.26734|-|-|-|-0.377293|-0.0271703|0.243371914|2.336658776|0.417862839|0.626794258|0.1665362|0.015243|0.1826667
X-18598027-C-G|CDKL5|S114R|missense_variant|X-18579907-C-G|0|0|0|0|0|7/22|ENST00000379989.6:c.342C>G|ENSP00000369325.3:p.Ser114Arg|114|S/R|CCDS14186.1|0.36|0.03|110|0.994|0.918|0.13|0.481|0.33042|0.52225|0.53385|-|-|0.65022|0.26706|0.58293|0.58936|0.08994|0.3854|0.44817|0.88497|0.48719|0.32327|0.807|0.592|0.51151|0.13757|0.71511|0.26734|-|-|-|-0.377293|-0.0271703|0.243371914|2.336658776|0.417862839|0.626794258|0.1665362|0.015243|0.1826667
X-18598028-T-A|CDKL5|Y115N|missense_variant|X-18579908-T-A|0|0|0|0|0|7/22|ENST00000379989.6:c.343T>A|ENSP00000369325.3:p.Tyr115Asn|115|Y/N|CCDS14186.1|0.36|0.03|143|1|0.999|0|0.803|0.97136|0.81209|0.52598|-|-|0.67198|0.74713|0.79999|0.82249|0.76725|0.58814|0.94829|0.86479|0.80537|0.74451|0.781|0.479|0.51151|0.58031|0.71511|0.88645|-|-|-|-0.377293|-0.0271703|0.243371914|3.285253683|0.415481833|0.623222749|0.9573204|0.8431977|0.6928157
X-18598028-T-C|CDKL5|Y115H|missense_variant|X-18579908-T-C|0|0|0|0|0|7/22|ENST00000379989.6:c.343T>C|ENSP00000369325.3:p.Tyr115His|115|Y/H|CCDS14186.1|0.36|0.03|83|1|0.999|0.02|0.763|0.97136|0.73466|0.92866|-|-|0.67198|0.74713|0.79999|0.82249|0.56931|0.50622|0.76137|0.96299|0.78452|0.74451|0.781|0.479|0.51151|0.58031|0.71511|0.88645|-|-|-|-0.377293|-0.0271703|0.243371914|2.85426415|0.415481833|0.623222749|0.9510496|0.7811191|0.65139
X-18598028-T-G|CDKL5|Y115D|missense_variant|X-18579908-T-G|0|0|0|0|0|7/22|ENST00000379989.6:c.343T>G|ENSP00000369325.3:p.Tyr115Asp|115|Y/D|CCDS14186.1|0.36|0.03|160|1|0.999|0|0.803|0.97136|0.80313|0.55076|-|-|0.67378|0.74713|0.8307|0.8614|0.82371|0.54846|0.96876|0.98598|0.81466|0.74451|0.781|0.479|0.51151|0.58031|0.71511|0.88645|-|-|-|-0.377293|-0.0271703|0.243371914|3.413572161|0.415481833|0.623222749|0.994193|0.9797825|0.8433584
X-18598029-A-C|CDKL5|Y115S|missense_variant|X-18579909-A-C|0|0|0|0|0|7/22|ENST00000379989.6:c.344A>C|ENSP00000369325.3:p.Tyr115Ser|115|Y/S|CCDS14186.1|0.36|0.03|144|1|0.999|0|0.772|0.97136|0.73532|0.53081|-|-|0.66664|0.74713|0.80528|0.82907|0.71939|0.54846|0.94287|0.96177|0.87769|0.74451|0.745|0.479|0.50193|0.86599|0.71511|0.95975|-|-|-|-0.377293|-0.0271703|0.243371914|2.893416274|0.415481833|0.623222749|0.98293|0.9311733|0.7761651
X-18598029-A-T|CDKL5|Y115F|missense_variant|X-18579909-A-T|0|0|0|0|0|7/22|ENST00000379989.6:c.344A>T|ENSP00000369325.3:p.Tyr115Phe|115|Y/F|CCDS14186.1|0.36|0.03|22|0.999|0.996|0.01|0.671|0.97136|0.53891|0.39461|-|-|0.65022|0.74713|0.62075|0.69846|0.21126|0.49003|0.63282|0.62847|0.86107|0.74451|0.745|0.479|0.50193|0.86599|0.71511|0.95975|-|-|-|-0.377293|-0.0271703|0.243371914|2.209452178|0.415481833|0.623222749|0.01584157|0.001338439|0.0832043
X-18598029-A-G|CDKL5|Y115C|missense_variant|X-18579909-A-G|0|1|0|0|0|7/22|ENST00000379989.6:c.344A>G|ENSP00000369325.3:p.Tyr115Cys|115|Y/C|CCDS14186.1|0.36|0.03|194|1|0.999|0.01|0.799|0.97136|0.71427|0.82762|-|-|0.67023|0.74713|0.78822|0.80713|0.50727|0.54846|0.92924|0.95693|0.85969|0.74451|0.745|0.479|0.50193|0.86599|0.71511|0.95975|-|-|-|-0.377293|-0.0271703|0.243371914|2.825300454|0.415481833|0.623222749|0.9190881|0.6524269|0.6708791
X-18598031-A-C|CDKL5|I116L|missense_variant|X-18579911-A-C|0|0|0|0|0|7/22|ENST00000379989.6:c.346A>C|ENSP00000369325.3:p.Ile116Leu|116|I/L|CCDS14186.1|0.36|0.03|5|0.993|0.987|0.15|0.253|0.97136|0.34922|0.53609|-|-|0.64835|0.74713|0.59978|0.61525|0.02168|0.53702|0.40053|0.69498|0.87769|0.74451|0.696|0.479|0.529|0.86599|0.71511|0.95975|-|-|-|-0.377293|-0.0271703|0.243371914|1.549877632|0.411580595|0.617370892|0.009831609|0.000658583|0.0565235
X-18598031-A-T|CDKL5|I116F|missense_variant|X-18579911-A-T|0|0|0|0|0|7/22|ENST00000379989.6:c.346A>T|ENSP00000369325.3:p.Ile116Phe|116|I/F|CCDS14186.1|0.36|0.03|21|1|0.998|0|0.673|0.97136|0.70443|0.49206|-|-|0.65022|0.74713|0.6504|0.71547|0.08194|0.81033|0.68254|0.84026|0.86107|0.74451|0.696|0.479|0.529|0.86599|0.71511|0.95975|-|-|-|-0.377293|-0.0271703|0.243371914|2.775707339|0.411580595|0.617370892|0.09705805|0.008527255|0.2016303
X-18598031-A-G|CDKL5|I116V|missense_variant|X-18579911-A-G|0|0|0|0|0|7/22|ENST00000379989.6:c.346A>G|ENSP00000369325.3:p.Ile116Val|116|I/V|CCDS14186.1|0.36|0.03|29|0.993|0.987|0.04|0.361|0.97136|0.41357|0.96094|-|-|0.64463|0.74713|0.64776|0.70789|0.13169|0.51643|0.18258|0.5462|0.85969|0.74451|0.696|0.479|0.529|0.86599|0.71511|0.95975|-|-|-|-0.377293|-0.0271703|0.243371914|1.347246235|0.411580595|0.617370892|0.003049202|0.000222317|0.02226454
X-18598032-T-A|CDKL5|I116N|missense_variant|X-18579912-T-A|0|0|0|0|0|7/22|ENST00000379989.6:c.347T>A|ENSP00000369325.3:p.Ile116Asn|116|I/N|CCDS14186.1|0.36|0.03|149|1|0.999|0|0.646|0.97136|0.80717|0.64179|-|-|0.67554|0.74713|0.81553|0.84224|0.61489|0.58814|0.89185|0.80997|0.74998|0.74451|0.691|0.479|0.57359|0.58031|0.71511|0.72007|-|-|-|-0.377293|-0.0271703|0.243371914|2.869504116|0.411580595|0.617370892|0.7826713|0.4047566|0.5190082
X-18598032-T-C|CDKL5|I116T|missense_variant|X-18579912-T-C|0|0|0|0|0|7/22|ENST00000379989.6:c.347T>C|ENSP00000369325.3:p.Ile116Thr|116|I/T|CCDS14186.1|0.36|0.03|89|1|0.998|0.1|0.374|0.97136|0.33624|0.8226|-|-|0.66486|0.74713|0.72319|0.74487|0.05051|0.58814|0.72666|0.84427|0.71996|0.74451|0.691|0.479|0.57359|0.58031|0.71511|0.72007|-|-|-|-0.377293|-0.0271703|0.243371914|2.044820541|0.411580595|0.617370892|0.08258266|0.006809333|0.2108908
X-18598032-T-G|CDKL5|I116S|missense_variant|X-18579912-T-G|0|0|0|0|0|7/22|ENST00000379989.6:c.347T>G|ENSP00000369325.3:p.Ile116Ser|116|I/S|CCDS14186.1|0.36|0.03|142|1|0.998|0|0.532|0.97136|0.58311|0.64279|-|-|0.66307|0.74713|0.74065|0.76841|0.09533|0.58814|0.81151|0.95814|0.76012|0.74451|0.691|0.479|0.57359|0.58031|0.71511|0.72007|-|-|-|-0.377293|-0.0271703|0.243371914|2.235675101|0.411580595|0.617370892|0.3638857|0.04784007|0.3955696
X-18598033-C-G|CDKL5|I116M|missense_variant|X-18579913-C-G|0|0|0|0|0|7/22|ENST00000379989.6:c.348C>G|ENSP00000369325.3:p.Ile116Met|116|I/M|CCDS14186.1|0.36|0.03|10|1|0.999|0.04|0.66|0.49151|0.44507|0.64631|-|-|0.65577|0.34178|0.52501|0.56979|0.02865|0.42444|0.52896|0.72587|0.59187|0.15229|0.682|0.592|0.60354|0.36166|0.71511|0.46675|-|-|-|-0.377293|-0.0271703|0.243371914|2.443050951|0.411580595|0.617370892|0.01553888|0.001078496|0.08350081
X-18598034-T-A|CDKL5|Y117N|missense_variant|X-18579914-T-A|0|0|0|0|0|7/22|ENST00000379989.6:c.349T>A|ENSP00000369325.3:p.Tyr117Asn|117|Y/N|CCDS14186.1|0.36|0.03|143|0.998|0.943|0|0.67|0.97136|0.73644|0.52182|-|-|0.47134|0.74713|0.63995|0.67287|0.45025|0.58814|0.9406|0.82637|0.80537|0.74451|0.665|0.479|0.60354|0.58031|0.71511|0.88645|-|-|-|-0.377293|-0.0271703|0.243371914|2.808132429|0.41509434|0.622641509|0.5672345|0.1547346|0.3468395
X-18598034-T-C|CDKL5|Y117H|missense_variant|X-18579914-T-C|0|0|0|0|0|7/22|ENST00000379989.6:c.349T>C|ENSP00000369325.3:p.Tyr117His|117|Y/H|CCDS14186.1|0.36|0.03|83|0.998|0.961|0.02|0.386|0.97136|0.45508|0.77764|-|-|0.4678|0.74713|0.58046|0.60671|0.30899|0.51643|0.69906|0.83327|0.78452|0.74451|0.665|0.479|0.60354|0.58031|0.71511|0.88645|-|-|-|-0.377293|-0.0271703|0.243371914|1.766433795|0.41509434|0.622641509|0.3373202|0.05355375|0.2115407
X-18598034-T-G|CDKL5|Y117D|missense_variant|X-18579914-T-G|0|0|0|0|0|7/22|ENST00000379989.6:c.349T>G|ENSP00000369325.3:p.Tyr117Asp|117|Y/D|CCDS14186.1|0.36|0.03|160|0.998|0.943|0|0.719|0.97136|0.74319|0.54506|-|-|0.47482|0.74713|0.67376|0.71935|0.60345|0.58814|0.96415|0.96177|0.81466|0.74451|0.665|0.479|0.60354|0.58031|0.71511|0.88645|-|-|-|-0.377293|-0.0271703|0.243371914|3.17835945|0.41509434|0.622641509|0.9609665|0.8276221|0.634586
X-18598035-A-C|CDKL5|Y117S|missense_variant|X-18579915-A-C|0|0|0|0|0|7/22|ENST00000379989.6:c.350A>C|ENSP00000369325.3:p.Tyr117Ser|117|Y/S|CCDS14186.1|0.36|0.03|144|0.993|0.909|0|0.67|0.97136|0.67981|0.51584|-|-|0.46031|0.74713|0.53493|0.55617|0.29803|0.51338|0.93937|0.89258|0.70967|0.74451|0.641|0.479|0.57359|0.86599|0.71511|0.70463|-|-|-|-0.377293|-0.0271703|0.243371914|2.622056949|0.41509434|0.622641509|0.5089644|0.1049767|0.347708
X-18598035-A-T|CDKL5|Y117F|missense_variant|X-18579915-A-T|0|0|0|0|0|7/22|ENST00000379989.6:c.350A>T|ENSP00000369325.3:p.Tyr117Phe|117|Y/F|CCDS14186.1|0.36|0.03|22|0.03|0.05|0.33|0.174|0.97136|0.45444|0.32546|-|-|0.4525|0.74713|0.29265|0.07849|0.12512|0.46046|0.51278|0.45521|0.66821|0.74451|0.641|0.479|0.57359|0.86599|0.71511|0.70463|-|-|-|-0.377293|-0.0271703|0.243371914|1.858024299|0.41509434|0.622641509|0.000847388|5.54378E-05|0.01381974
X-18598035-A-G|CDKL5|Y117C|missense_variant|X-18579915-A-G|0|1|0|0|0|7/22|ENST00000379989.6:c.350A>G|ENSP00000369325.3:p.Tyr117Cys|117|Y/C|CCDS14186.1|0.36|0.03|194|0.999|0.971|0|0.821|0.97136|0.68215|0.92078|-|-|0.47482|0.74713|0.62121|0.64881|0.39993|0.52429|0.94364|0.90248|0.69689|0.74451|0.641|0.479|0.57359|0.86599|0.71511|0.70463|-|-|-|-0.377293|-0.0271703|0.243371914|2.801450843|0.41509434|0.622641509|0.714376|0.2518824|0.4268358
X-18598037-C-A|CDKL5|Q118K|missense_variant|X-18579917-C-A|0|0|0|0|0|7/22|ENST00000379989.6:c.352C>A|ENSP00000369325.3:p.Gln118Lys|118|Q/K|CCDS14186.1|0.37|0.03|53|0.997|0.987|0|0.661|0.97136|0.74076|0.77255|-|-|0.55791|0.74713|0.77979|0.82007|0.82135|0.81033|0.72887|0.94972|0.83826|0.94524|0.594|0.592|0.54371|0.36166|0.71511|0.86375|-|-|-|-0.377293|-0.0271703|0.243371914|2.465403799|0.414710485|0.622065728|0.9904906|0.966655|0.6916608
X-18598037-C-G|CDKL5|Q118E|missense_variant|X-18579917-C-G|0|0|0|0|0|7/22|ENST00000379989.6:c.352C>G|ENSP00000369325.3:p.Gln118Glu|118|Q/E|CCDS14186.1|0.37|0.03|29|0.992|0.987|0|0.621|0.97136|0.59325|0.62771|-|-|0.54741|0.74713|0.73109|0.75066|0.57921|0.81033|0.59663|0.85649|0.84877|0.94524|0.594|0.592|0.54371|0.36166|0.71511|0.86375|-|-|-|-0.377293|-0.0271703|0.243371914|2.138404827|0.414710485|0.622065728|0.8351178|0.4721875|0.3706648
X-18598038-A-C|CDKL5|Q118P|missense_variant|X-18579918-A-C|0|0|0|0|0|7/22|ENST00000379989.6:c.353A>C|ENSP00000369325.3:p.Gln118Pro|118|Q/P|CCDS14186.1|0.37|0.03|76|0.999|0.996|0|0.747|0.97136|0.63137|0.76752|-|-|0.56297|0.74713|0.77991|0.83615|0.92342|0.81033|0.88332|0.94972|0.87769|0.74451|0.573|0.479|0.54371|0.86599|0.71511|0.95975|-|-|-|-0.377293|-0.0271703|0.243371914|2.615526082|0.414710485|0.622065728|0.9954853|0.9864116|0.7864801
X-18598038-A-T|CDKL5|Q118L|missense_variant|X-18579918-A-T|0|0|0|0|0|7/22|ENST00000379989.6:c.353A>T|ENSP00000369325.3:p.Gln118Leu|118|Q/L|CCDS14186.1|0.37|0.03|113|0.997|0.994|0|0.71|0.97136|0.68372|0.75698|-|-|0.56462|0.74713|0.812|0.87924|0.95796|0.81033|0.92845|0.93204|0.86107|0.74451|0.573|0.479|0.54371|0.86599|0.71511|0.95975|-|-|-|-0.377293|-0.0271703|0.243371914|2.275269463|0.414710485|0.622065728|0.9955646|0.9872426|0.7953636
X-18598038-A-G|CDKL5|Q118R|missense_variant|X-18579918-A-G|0|0|0|1|0|7/22|ENST00000379989.6:c.353A>G|ENSP00000369325.3:p.Gln118Arg|118|Q/R|CCDS14186.1|0.37|0.03|43|0.997|0.992|0|0.71|0.97136|0.64375|0.92602|-|-|0.5613|0.74713|0.76445|0.81778|0.80634|0.58814|0.72887|0.94497|0.85969|0.74451|0.573|0.479|0.54371|0.86599|0.71511|0.95975|-|-|-|-0.377293|-0.0271703|0.243371914|2.382163696|0.414710485|0.622065728|0.9887071|0.9595221|0.6800081
X-18598039-G-C|CDKL5|Q118H|missense_variant|X-18579919-G-C|0|0|0|0|0|7/22|ENST00000379989.6:c.354G>C|ENSP00000369325.3:p.Gln118His|118|Q/H|CCDS14186.1|0.37|0.03|24|0.999|0.998|0|0.825|0.13695|0.50218|0.53301|-|-|0.56462|0.25645|0.70888|0.69229|0.82485|0.47924|0.81151|0.78673|0.57257|0.3266|0.543|-0.357|0.52265|0.07629|0.71511|0.3981|-|-|-|-0.377293|-0.0271703|0.243371914|2.490587345|0.414710485|0.622065728|0.9238676|0.7548053|0.5049881
X-18598039-G-T|CDKL5|Q118H|missense_variant|X-18579919-G-T|0|0|0|0|0|7/22|ENST00000379989.6:c.354G>T|ENSP00000369325.3:p.Gln118His|118|Q/H|CCDS14186.1|0.37|0.03|24|0.999|0.998|0|0.825|0.13695|0.51372|0.54066|-|-|0.56462|0.25645|0.70888|0.69229|0.82485|0.47761|0.81151|0.78673|0.54328|0.3266|0.543|-0.357|0.52265|0.07629|0.71511|0.3981|-|-|-|-0.377293|-0.0271703|0.243371914|2.490587345|0.414710485|0.622065728|0.9238676|0.7548053|0.5049881
X-18598040-C-A|CDKL5|L119I|missense_variant|X-18579920-C-A|0|0|0|0|0|7/22|ENST00000379989.6:c.355C>A|ENSP00000369325.3:p.Leu119Ile|119|L/I|CCDS14186.1|0.37|0.03|5|0.999|0.998|0.14|0.589|0.36644|0.49379|0.6025|-|-|0.61822|0.38256|0.58945|0.54972|0.12127|0.42911|0.45551|0.64401|0.55863|0.45577|0.533|-0.202|0.54371|0.1401|0.42402|0.26388|-|-|-|-0.377293|-0.0271703|0.243371914|2.568474121|0.423076923|0.564102564|0.009699185|0.001457876|0.05180145
X-18598040-C-G|CDKL5|L119V|missense_variant|X-18579920-C-G|0|0|0|0|0|7/22|ENST00000379989.6:c.355C>G|ENSP00000369325.3:p.Leu119Val|119|L/V|CCDS14186.1|0.37|0.03|32|0.999|0.998|0.05|0.685|0.36644|0.40842|0.80777|-|-|0.61947|0.38256|0.71159|0.69478|0.21126|0.44134|0.61237|0.76698|0.57197|0.45577|0.533|-0.202|0.54371|0.1401|0.42402|0.26388|-|-|-|-0.377293|-0.0271703|0.243371914|2.498766391|0.423076923|0.564102564|0.08920478|0.01790902|0.1503932
X-18598041-T-A|CDKL5|L119Q|missense_variant|X-18579921-T-A|0|0|0|0|0|7/22|ENST00000379989.6:c.356T>A|ENSP00000369325.3:p.Leu119Gln|119|L/Q|CCDS14186.1|0.37|0.03|113|1|1|0|0.859|0.97136|0.75533|0.70091|-|-|0.68764|0.74713|0.86715|0.90798|0.93271|0.54846|0.88533|0.99955|0.80537|0.74451|0.536|0.479|0.62468|0.58031|0.71511|0.88645|-|-|-|-0.377293|-0.0271703|0.243371914|2.630920409|0.423076923|0.564102564|0.9977213|0.9967583|0.8681469
X-18598041-T-C|CDKL5|L119P|missense_variant|X-18579921-T-C|0|0|0|0|0|7/22|ENST00000379989.6:c.356T>C|ENSP00000369325.3:p.Leu119Pro|119|L/P|CCDS14186.1|0.37|0.03|98|1|1|0|0.859|0.97136|0.72834|0.97632|-|-|0.68902|0.74713|0.86715|0.90798|0.973|0.81033|0.93239|0.99981|0.78452|0.74451|0.536|0.479|0.62468|0.58031|0.71511|0.88645|-|-|-|-0.377293|-0.0271703|0.243371914|3.362419638|0.423076923|0.564102564|0.9983101|0.9977496|0.8867664
X-18598041-T-G|CDKL5|L119R|missense_variant|X-18579921-T-G|0|0|0|1|0|7/22|ENST00000379989.6:c.356T>G|ENSP00000369325.3:p.Leu119Arg|119|L/R|CCDS14186.1|0.37|0.03|102|1|1|0|0.859|0.97136|0.77606|0.85213|-|-|0.68764|0.74713|0.86715|0.90798|0.91741|0.54846|0.88739|0.99562|0.81466|0.74451|0.536|0.479|0.62468|0.58031|0.71511|0.88645|-|-|-|-0.377293|-0.0271703|0.243371914|3.186328379|0.423076923|0.564102564|0.997314|0.9960732|0.8617451
X-18598043-A-C|CDKL5|I120L|missense_variant|X-18579923-A-C|0|0|0|0|0|7/22|ENST00000379989.6:c.358A>C|ENSP00000369325.3:p.Ile120Leu|120|I/L|CCDS14186.1|0.36|0.03|5|0.953|0.825|0.23|0.044|0.97136|0.23986|0.34274|-|-|0.34244|0.74713|0.19357|0.5705|0.0069|0.41488|0.15192|0.63236|0.76299|0.74451|0.527|0.479|0.74975|0.86599|0.71511|0.81404|-|-|-|-0.377293|-0.0271703|0.243371914|1.420411585|0.419047619|0.558730159|0.003687915|0.000471665|0.01247085
X-18598043-A-T|CDKL5|I120F|missense_variant|X-18579923-A-T|0|0|0|0|0|7/22|ENST00000379989.6:c.358A>T|ENSP00000369325.3:p.Ile120Phe|120|I/F|CCDS14186.1|0.36|0.03|21|0.999|0.971|0|0.706|0.97136|0.65951|0.48521|-|-|0.44462|0.74713|0.43754|0.56907|0.19501|0.50834|0.57554|0.84026|0.73872|0.74451|0.527|0.479|0.74975|0.86599|0.71511|0.81404|-|-|-|-0.377293|-0.0271703|0.243371914|2.869504116|0.419047619|0.558730159|0.1912603|0.04450998|0.1409919
X-18598043-A-G|CDKL5|I120V|missense_variant|X-18579923-A-G|0|0|0|0|0|7/22|ENST00000379989.6:c.358A>G|ENSP00000369325.3:p.Ile120Val|120|I/V|CCDS14186.1|0.36|0.03|29|0.659|0.372|0.04|0.453|0.97136|0.38828|0.80916|-|-|0.41059|0.74713|0.30895|0.34864|0.03651|0.39639|0.18468|0.498|0.71005|0.74451|0.527|0.479|0.74975|0.86599|0.71511|0.81404|-|-|-|-0.377293|-0.0271703|0.243371914|1.59919969|0.419047619|0.558730159|0.000765031|9.4478E-05|0.007641666
X-18598044-T-A|CDKL5|I120N|missense_variant|X-18579924-T-A|0|0|0|0|0|7/22|ENST00000379989.6:c.359T>A|ENSP00000369325.3:p.Ile120Asn|120|I/N|CCDS14186.1|0.36|0.03|149|0.817|0.499|0|0.825|0.97136|0.7993|0.61801|-|-|0.4678|0.74713|0.50659|0.5418|0.60066|0.48039|0.79706|0.82833|0.69984|0.74451|0.515|0.479|0.74975|0.58031|0.71511|0.72372|-|-|-|-0.377293|-0.0271703|0.243371914|3.503748791|0.419047619|0.558730159|0.7989126|0.6023029|0.3709872
X-18598044-T-C|CDKL5|I120T|missense_variant|X-18579924-T-C|0|0|0|0|0|7/22|ENST00000379989.6:c.359T>C|ENSP00000369325.3:p.Ile120Thr|120|I/T|CCDS14186.1|0.36|0.03|89|0.997|0.936|0|0.747|0.97136|0.6284|0.87469|-|-|0.44858|0.74713|0.49408|0.53501|0.28728|0.45577|0.61676|0.93321|0.64907|0.74451|0.515|0.479|0.74975|0.58031|0.71511|0.72372|-|-|-|-0.377293|-0.0271703|0.243371914|2.64456429|0.419047619|0.558730159|0.6169913|0.2809198|0.2730006
X-18598044-T-G|CDKL5|I120S|missense_variant|X-18579924-T-G|0|0|0|0|0|7/22|ENST00000379989.6:c.359T>G|ENSP00000369325.3:p.Ile120Ser|120|I/S|CCDS14186.1|0.36|0.03|142|0.997|0.953|0.01|0.733|0.97136|0.75276|0.62027|-|-|0.45638|0.74713|0.52687|0.55839|0.27002|0.48578|0.70022|0.94972|0.71203|0.74451|0.515|0.479|0.74975|0.58031|0.71511|0.72372|-|-|-|-0.377293|-0.0271703|0.243371914|2.959680747|0.419047619|0.558730159|0.6388431|0.2963417|0.3162879
X-18598045-C-G|CDKL5|I120M|missense_variant|X-18579925-C-G|0|0|0|0|0|7/22|ENST00000379989.6:c.360C>G|ENSP00000369325.3:p.Ile120Met|120|I/M|CCDS14186.1|0.36|0.03|10|0.999|0.981|0.01|0.711|0.36208|0.48638|0.73116|-|-|0.46031|0.27823|0.40585|0.43051|0.27142|0.38432|0.33779|0.7822|0.50046|0.17304|0.496|-0.233|0.69722|0.13364|0.71511|0.42136|-|-|-|-0.377293|-0.0271703|0.243371914|2.413572161|0.419047619|0.558730159|0.1603844|0.03956679|0.09017963
X-18598046-A-C|CDKL5|K121Q|missense_variant|X-18579926-A-C|0|0|0|0|0|7/22|ENST00000379989.6:c.361A>C|ENSP00000369325.3:p.Lys121Gln|121|K/Q|CCDS14186.1|0.36|0.03|53|0.998|0.954|0.09|0.643|0.97136|0.49267|0.57382|-|-|0.65761|0.74713|0.626|0.6469|0.0427|0.50087|0.67897|0.74694|0.87769|0.74451|0.492|0.479|0.74975|0.86599|0.71511|0.95975|-|-|-|-0.377293|-0.0271703|0.243371914|2.570417276|0.421052632|0.561403509|0.02150076|0.003113518|0.1159706
X-18598046-A-G|CDKL5|K121E|missense_variant|X-18579926-A-G|0|0|0|0|0|7/22|ENST00000379989.6:c.361A>G|ENSP00000369325.3:p.Lys121Glu|121|K/E|CCDS14186.1|0.36|0.03|56|0.989|0.9|0.01|0.625|0.97136|0.69356|0.9386|-|-|0.64463|0.74713|0.62259|0.68021|0.10432|0.51338|0.6967|0.88822|0.85969|0.74451|0.492|0.479|0.74975|0.86599|0.71511|0.95975|-|-|-|-0.377293|-0.0271703|0.243371914|2.586283679|0.421052632|0.561403509|0.1855172|0.03755672|0.2549364
X-18598047-A-C|CDKL5|K121T|missense_variant|X-18579927-A-C|0|0|0|0|0|7/22|ENST00000379989.6:c.362A>C|ENSP00000369325.3:p.Lys121Thr|121|K/T|CCDS14186.1|0.36|0.03|78|0.998|0.966|0|0.706|0.97136|0.63972|0.90335|-|-|0.66486|0.74713|0.66311|0.73633|0.2415|0.5297|0.83936|0.86061|0.87769|0.74451|0.483|0.479|0.74975|0.86599|0.71511|0.95975|-|-|-|-0.377293|-0.0271703|0.243371914|2.503748791|0.421052632|0.561403509|0.3015392|0.08354198|0.3456811
X-18598047-A-T|CDKL5|K121M|missense_variant|X-18579927-A-T|0|0|0|0|0|7/22|ENST00000379989.6:c.362A>T|ENSP00000369325.3:p.Lys121Met|121|K/M|CCDS14186.1|0.36|0.03|95|0.999|0.989|0|0.85|0.97136|0.71382|0.7527|-|-|0.67722|0.74713|0.75305|0.77687|0.34396|0.54846|0.83261|0.83525|0.86107|0.74451|0.483|0.479|0.74975|0.86599|0.71511|0.95975|-|-|-|-0.377293|-0.0271703|0.243371914|3.01023712|0.421052632|0.561403509|0.3951698|0.1385294|0.370593
X-18598047-A-G|CDKL5|K121R|missense_variant|X-18579927-A-G|0|0|0|0|0|7/22|ENST00000379989.6:c.362A>G|ENSP00000369325.3:p.Lys121Arg|121|K/R|CCDS14186.1|0.36|0.03|26|0.733|0.287|0.16|0.354|0.97136|0.50366|0.77957|-|-|0.64835|0.74713|0.40264|0.50071|0.04156|0.49306|0.51116|0.74523|0.85969|0.74451|0.483|0.479|0.74975|0.86599|0.71511|0.95975|-|-|-|-0.377293|-0.0271703|0.243371914|2.155294145|0.421052632|0.561403509|0.02085405|0.003009422|0.08823311
X-18598048-G-C|CDKL5|K121N|missense_variant|X-18579928-G-C|0|0|0|0|0|7/22|ENST00000379989.6:c.363G>C|ENSP00000369325.3:p.Lys121Asn|121|K/N|CCDS14186.1|0.36|0.03|94|0.998|0.966|0.07|0.334|0.36976|0.23201|0.80291|-|-|0.66307|0.28671|0.63178|0.63126|0.10377|0.43829|0.7768|0.498|0.50667|0.40943|0.468|-0.357|0.69722|0.21583|0.71511|0.55403|-|-|-|-0.377293|-0.0271703|0.243371914|1.786462449|0.421052632|0.561403509|0.001239285|0.000167755|0.0405837
X-18598048-G-T|CDKL5|K121N|missense_variant|X-18579928-G-T|0|0|0|0|0|7/22|ENST00000379989.6:c.363G>T|ENSP00000369325.3:p.Lys121Asn|121|K/N|CCDS14186.1|0.36|0.03|94|0.998|0.966|0.07|0.334|0.36976|0.24321|0.81127|-|-|0.66307|0.28671|0.63178|0.63126|0.10377|0.43829|0.7768|0.498|0.47704|0.40943|0.468|-0.357|0.69722|0.21583|0.71511|0.55403|-|-|-|-0.377293|-0.0271703|0.243371914|1.786462449|0.421052632|0.561403509|0.001239285|0.000167755|0.0405837
X-18598049-G-A|CDKL5|A122T|missense_variant|X-18579929-G-A|0|0|0|0|0|7/22|ENST00000379989.6:c.364G>A|ENSP00000369325.3:p.Ala122Thr|122|A/T|CCDS14186.1|0.36|0.03|58|1|0.999|0|0.834|0.97136|0.81379|0.9871|-|-|0.59195|0.74713|0.78463|0.80817|0.77834|0.81033|0.6967|0.88822|0.89813|0.94524|0.467|0.592|0.69722|0.55125|0.71511|0.99687|-|-|-|-0.377293|-0.0271703|0.243371914|2.534906773|0.417061611|0.556082148|0.9705649|0.9467933|0.5922103
X-18598049-G-C|CDKL5|A122P|missense_variant|X-18579929-G-C|0|0|0|0|0|7/22|ENST00000379989.6:c.364G>C|ENSP00000369325.3:p.Ala122Pro|122|A/P|CCDS14186.1|0.36|0.03|27|1|0.999|0|0.861|0.97136|0.74457|0.88185|-|-|0.59469|0.74713|0.80715|0.84124|0.9277|0.81033|0.79961|0.98714|0.92729|0.94524|0.467|0.592|0.69722|0.55125|0.71511|0.99687|-|-|-|-0.377293|-0.0271703|0.243371914|2.95023919|0.417061611|0.556082148|0.9973046|0.9963239|0.8120471
X-18598049-G-T|CDKL5|A122S|missense_variant|X-18579929-G-T|0|0|0|0|0|7/22|ENST00000379989.6:c.364G>T|ENSP00000369325.3:p.Ala122Ser|122|A/S|CCDS14186.1|0.36|0.03|99|1|0.998|0.01|0.774|0.97136|0.71563|0.84252|-|-|0.58194|0.74713|0.73858|0.75391|0.60577|0.81033|0.53534|0.85035|0.91502|0.94524|0.467|0.592|0.69722|0.55125|0.71511|0.99687|-|-|-|-0.377293|-0.0271703|0.243371914|2.435848555|0.417061611|0.556082148|0.8484151|0.6896779|0.3709492
X-18598050-C-A|CDKL5|A122D|missense_variant|X-18579930-C-A|0|0|0|0|0|7/22|ENST00000379989.6:c.365C>A|ENSP00000369325.3:p.Ala122Asp|122|A/D|CCDS14186.1|0.36|0.03|126|1|0.999|0|0.861|0.97136|0.82775|0.85631|-|-|0.59603|0.74713|0.83742|0.8847|0.95726|0.81033|0.86119|0.99562|0.83826|0.94524|0.46|0.592|0.65342|0.36166|0.71511|0.86375|-|-|-|-0.377293|-0.0271703|0.243371914|3.228526059|0.417061611|0.556082148|0.9980615|0.9974935|0.8432902
X-18598050-C-T|CDKL5|A122V|missense_variant|X-18579930-C-T|0|0|0|0|0|7/22|ENST00000379989.6:c.365C>T|ENSP00000369325.3:p.Ala122Val|122|A/V|CCDS14186.1|0.36|0.03|64|1|0.998|0|0.813|0.97136|0.82714|0.98152|-|-|0.59056|0.74713|0.77162|0.7905|0.73956|0.81033|0.72998|0.97519|0.79462|0.94524|0.46|0.592|0.65342|0.36166|0.71511|0.86375|-|-|-|-0.377293|-0.0271703|0.243371914|2.534906773|0.417061611|0.556082148|0.9875265|0.976877|0.6980046
X-18598050-C-G|CDKL5|A122G|missense_variant|X-18579930-C-G|0|0|0|0|0|7/22|ENST00000379989.6:c.365C>G|ENSP00000369325.3:p.Ala122Gly|122|A/G|CCDS14186.1|0.36|0.03|60|1|0.998|0.16|0.428|0.97136|0.5503|0.78737|-|-|0.43674|0.74713|0.46578|0.47532|0.15488|0.81033|0.70749|0.75557|0.84877|0.94524|0.46|0.592|0.65342|0.36166|0.71511|0.86375|-|-|-|-0.377293|-0.0271703|0.243371914|2.547654277|0.417061611|0.556082148|0.05437866|0.01016479|0.1006322
X-18598052-A-C|CDKL5|I123L|missense_variant|X-18579932-A-C|0|0|0|0|0|7/22|ENST00000379989.6:c.367A>C|ENSP00000369325.3:p.Ile123Leu|123|I/L|CCDS14186.1|0.35|0.01|5|0.941|0.844|0.07|0.319|0.97136|0.30146|0.39452|-|-|0.56625|0.74713|0.40767|0.61257|0.02303|0.51643|0.39092|0.70865|0.82708|0.74451|0.445|0.479|0.60354|0.86599|0.71511|0.80523|-|-|-|-0.377293|-0.0271703|0.243371914|1.366053923|0.417061611|0.556082148|0.01153307|0.0016277|0.04902912
X-18598052-A-T|CDKL5|I123F|missense_variant|X-18579932-A-T|0|0|0|0|0|7/22|ENST00000379989.6:c.367A>T|ENSP00000369325.3:p.Ile123Phe|123|I/F|CCDS14186.1|0.35|0.01|21|0.999|0.984|0|0.447|0.97136|0.48557|0.48216|-|-|0.67722|0.74713|0.77854|0.79968|0.59239|0.58814|0.71232|0.95814|0.80824|0.74451|0.445|0.479|0.60354|0.86599|0.71511|0.80523|-|-|-|-0.377293|-0.0271703|0.243371914|2.043082202|0.417061611|0.556082148|0.9553259|0.8986352|0.6406563
X-18598052-A-G|CDKL5|I123V|missense_variant|X-18579932-A-G|0|0|0|0|0|7/22|ENST00000379989.6:c.367A>G|ENSP00000369325.3:p.Ile123Val|123|I/V|CCDS14186.1|0.35|0.01|29|0.592|0.526|0.13|0.253|0.97136|0.22677|0.73708|-|-|0.61701|0.74713|0.46705|0.55484|0.08752|0.49662|0.21432|0.64788|0.80237|0.74451|0.445|0.479|0.60354|0.86599|0.71511|0.80523|-|-|-|-0.377293|-0.0271703|0.243371914|1.165675577|0.417061611|0.556082148|0.008258472|0.001245654|0.03454023
X-18598053-T-A|CDKL5|I123N|missense_variant|X-18579933-T-A|0|0|0|0|0|7/22|ENST00000379989.6:c.368T>A|ENSP00000369325.3:p.Ile123Asn|123|I/N|CCDS14186.1|0.35|0.01|149|0.999|0.995|0|0.46|0.97136|0.52756|0.61489|-|-|0.68339|0.74713|0.82921|0.86036|0.93606|0.58814|0.92154|0.85341|0.80537|0.74451|0.441|0.479|0.5622|0.58031|0.71511|0.88645|-|-|-|-0.377293|-0.0271703|0.243371914|2.361214937|0.417061611|0.556082148|0.9850788|0.978366|0.7531925
X-18598053-T-C|CDKL5|I123T|missense_variant|X-18579933-T-C|0|0|0|0|0|7/22|ENST00000379989.6:c.368T>C|ENSP00000369325.3:p.Ile123Thr|123|I/T|CCDS14186.1|0.35|0.01|89|0.998|0.975|0.01|0.406|0.97136|0.38225|0.87648|-|-|0.6804|0.74713|0.76985|0.79159|0.5831|0.58814|0.78598|0.98942|0.78452|0.74451|0.441|0.479|0.5622|0.58031|0.71511|0.88645|-|-|-|-0.377293|-0.0271703|0.243371914|1.687762583|0.417061611|0.556082148|0.9680748|0.9265605|0.7034969
X-18598053-T-G|CDKL5|I123S|missense_variant|X-18579933-T-G|0|0|0|0|0|7/22|ENST00000379989.6:c.368T>G|ENSP00000369325.3:p.Ile123Ser|123|I/S|CCDS14186.1|0.35|0.01|142|0.999|0.984|0|0.447|0.97136|0.4953|0.61356|-|-|0.68191|0.74713|0.82767|0.85933|0.83644|0.58814|0.86806|0.99864|0.81466|0.74451|0.441|0.479|0.5622|0.58031|0.71511|0.88645|-|-|-|-0.377293|-0.0271703|0.243371914|1.928383284|0.417061611|0.556082148|0.9954878|0.99291|0.8372695
X-18598054-T-G|CDKL5|I123M|missense_variant|X-18579934-T-G|0|0|0|0|0|7/22|ENST00000379989.6:c.369T>G|ENSP00000369325.3:p.Ile123Met|123|I/M|CCDS14186.1|0.35|0.01|10|0.999|0.99|0.01|0.412|0.27529|0.2109|0.582|-|-|0.66664|0.26791|0.69898|0.67839|0.35379|0.38899|0.53693|0.80902|0.54939|0.16179|0.431|-1.363|0.51151|0.02566|0.71511|0.51495|-|-|-|-0.377293|-0.0271703|0.243371914|1.507270797|0.417061611|0.556082148|0.3360588|0.114652|0.2415219
X-18598055-C-A|CDKL5|H124N|missense_variant|X-18579935-C-A|0|0|0|0|0|7/22|ENST00000379989.6:c.370C>A|ENSP00000369325.3:p.His124Asn|124|H/N|CCDS14186.1|0.35|0.01|68|0.055|0.057|0.33|0.03|0.97136|0.27208|0.29278|-|-|0.631|0.74713|0.44922|0.37083|0.02129|0.46188|0.49149|0.42504|0.55724|0.94524|0.461|0.592|0.5622|0.36166|0.71511|0.64124|-|-|-|-0.377293|-0.0271703|0.243371914|1.607392187|0.413522013|0.551362683|0.000266676|3.23991E-05|0.01360902
X-18598055-C-T|CDKL5|H124Y|missense_variant|X-18579935-C-T|0|0|0|0|0|7/22|ENST00000379989.6:c.370C>T|ENSP00000369325.3:p.His124Tyr|124|H/Y|CCDS14186.1|0.35|0.01|83|0.985|0.867|0.01|0.433|0.97136|0.44027|0.65349|-|-|0.65022|0.74713|0.65864|0.66899|0.16081|0.46882|0.64551|0.66891|0.5955|0.94524|0.461|0.592|0.5622|0.36166|0.71511|0.64124|-|-|-|-0.377293|-0.0271703|0.243371914|1.90085442|0.413522013|0.551362683|0.01891026|0.003401223|0.09500634
X-18598055-C-G|CDKL5|H124D|missense_variant|X-18579935-C-G|0|1|0|0|0|7/22|ENST00000379989.6:c.370C>G|ENSP00000369325.3:p.His124Asp|124|H/D|CCDS14186.1|0.35|0.01|81|0.81|0.437|0.15|0.241|0.97136|0.3074|0.40838|-|-|0.63589|0.74713|0.45554|0.5864|0.026|0.48738|0.65013|0.81859|0.64379|0.94524|0.461|0.592|0.5622|0.36166|0.71511|0.64124|-|-|-|-0.377293|-0.0271703|0.243371914|1.791941562|0.413522013|0.551362683|0.05013406|0.008128158|0.1512816
X-18598056-A-C|CDKL5|H124P|missense_variant|X-18579936-A-C|0|0|0|0|0|7/22|ENST00000379989.6:c.371A>C|ENSP00000369325.3:p.His124Pro|124|H/P|CCDS14186.1|0.35|0.01|77|0.985|0.867|0.01|0.418|0.97136|0.36645|0.34919|-|-|0.65208|0.74713|0.74586|0.77328|0.5014|0.5297|0.82419|0.89258|0.87769|0.74451|0.48|0.479|0.60354|0.86599|0.71511|0.95975|-|-|-|-0.377293|-0.0271703|0.243371914|2.147870127|0.413522013|0.551362683|0.8233291|0.6232402|0.5301409
X-18598056-A-T|CDKL5|H124L|missense_variant|X-18579936-A-T|0|0|0|0|0|7/22|ENST00000379989.6:c.371A>T|ENSP00000369325.3:p.His124Leu|124|H/L|CCDS14186.1|0.35|0.01|99|0.985|0.824|0.01|0.418|0.97136|0.43028|0.30783|-|-|0.64648|0.74713|0.61649|0.6467|0.16329|0.5297|0.90005|0.82931|0.86107|0.74451|0.48|0.479|0.60354|0.86599|0.71511|0.95975|-|-|-|-0.377293|-0.0271703|0.243371914|1.822159701|0.413522013|0.551362683|0.1431011|0.03167494|0.2852496
X-18598056-A-G|CDKL5|H124R|missense_variant|X-18579936-A-G|0|0|0|0|0|7/22|ENST00000379989.6:c.371A>G|ENSP00000369325.3:p.His124Arg|124|H/R|CCDS14186.1|0.35|0.01|29|0.897|0.675|0.02|0.395|0.97136|0.33897|0.82118|-|-|0.63931|0.74713|0.53297|0.63135|0.08194|0.49536|0.69074|0.70139|0.85969|0.74451|0.48|0.479|0.60354|0.86599|0.71511|0.95975|-|-|-|-0.377293|-0.0271703|0.243371914|1.804444842|0.413522013|0.551362683|0.01638386|0.002634721|0.09962917
X-18598057-C-A|CDKL5|H124Q|missense_variant|X-18579937-C-A|0|0|0|0|0|7/22|ENST00000379989.6:c.372C>A|ENSP00000369325.3:p.His124Gln|124|H/Q|CCDS14186.1|0.35|0.01|24|0.446|0.211|0.04|0.361|0.35995|0.21496|0.27308|-|-|0.63589|0.28281|0.38039|0.41969|0.04861|0.38316|0.569|0.72093|0.51717|0.49719|0.492|-0.935|0.62468|0.13757|0.71511|0.29412|-|-|-|-0.377293|-0.0271703|0.243371914|1.5646137|0.413522013|0.551362683|0.01664233|0.002564409|0.08558396
X-18598057-C-G|CDKL5|H124Q|missense_variant|X-18579937-C-G|0|0|0|0|0|7/22|ENST00000379989.6:c.372C>G|ENSP00000369325.3:p.His124Gln|124|H/Q|CCDS14186.1|0.35|0.01|24|0.446|0.211|0.04|0.361|0.35995|0.1882|0.27672|-|-|0.63589|0.28281|0.38039|0.4103|0.04861|0.3854|0.569|0.72093|0.53042|0.49719|0.492|-0.935|0.62468|0.13757|0.71511|0.29412|-|-|-|-0.377293|-0.0271703|0.243371914|1.5646137|0.413522013|0.551362683|0.01664233|0.002564409|0.08558396
X-18598058-T-A|CDKL5|W125R|missense_variant|X-18579938-T-A|0|0|0|0|0|7/22|ENST00000379989.6:c.373T>A|ENSP00000369325.3:p.Trp125Arg|125|W/R|CCDS14186.1|0.34|0.01|101|1|0.999|0|0.825|0.97136|0.74733|0.75944|-|-|0.64835|0.74713|0.6673|0.71891|0.08349|0.58814|0.98299|0.90138|0.80537|0.74451|0.6|0.479|0.69722|0.58031|0.71511|0.88645|-|-|-|-0.377293|-0.0271703|0.243371914|3.503748791|0.614485981|0.614485981|0.0722598|0.02071098|0.214476
X-18598058-T-C|CDKL5|W125R|missense_variant|X-18579938-T-C|0|0|0|0|0|7/22|ENST00000379989.6:c.373T>C|ENSP00000369325.3:p.Trp125Arg|125|W/R|CCDS14186.1|0.34|0.01|101|1|0.999|0|0.825|0.97136|0.6855|0.74364|-|-|0.64835|0.74713|0.6673|0.71891|0.08349|0.58814|0.98299|0.90138|0.78452|0.74451|0.6|0.479|0.69722|0.58031|0.71511|0.88645|-|-|-|-0.377293|-0.0271703|0.243371914|3.503748791|0.614485981|0.614485981|0.0722598|0.02071098|0.214476
X-18598058-T-G|CDKL5|W125G|missense_variant|X-18579938-T-G|0|0|0|0|0|7/22|ENST00000379989.6:c.373T>G|ENSP00000369325.3:p.Trp125Gly|125|W/G|CCDS14186.1|0.34|0.01|184|1|0.998|0|0.747|0.97136|0.71744|0.34629|-|-|0.64835|0.74713|0.5873|0.72041|0.08349|0.58814|0.98233|0.90695|0.81466|0.74451|0.6|0.479|0.69722|0.58031|0.71511|0.88645|-|-|-|-0.377293|-0.0271703|0.243371914|3.285253683|0.614485981|0.614485981|0.07740512|0.02234725|0.2197841
X-18598059-G-C|CDKL5|W125S|missense_variant|X-18579939-G-C|0|0|0|0|0|7/22|ENST00000379989.6:c.374G>C|ENSP00000369325.3:p.Trp125Ser|125|W/S|CCDS14186.1|0.34|0.01|177|1|0.999|0|0.803|0.97136|0.81318|0.51584|-|-|0.64648|0.74713|0.58996|0.74572|0.03753|0.81033|0.98273|0.88822|0.92729|0.94524|0.679|0.592|0.74975|0.55125|0.71511|0.99687|-|-|-|-0.377293|-0.0271703|0.243371914|3.275269463|0.614485981|0.614485981|0.04453855|0.01150856|0.1845995
X-18598059-G-T|CDKL5|W125L|missense_variant|X-18579939-G-T|0|0|0|0|0|7/22|ENST00000379989.6:c.374G>T|ENSP00000369325.3:p.Trp125Leu|125|W/L|CCDS14186.1|0.34|0.01|61|1|0.998|0|0.631|0.97136|0.8006|0.46299|-|-|0.64105|0.74713|0.5712|0.7536|0.04504|0.81033|0.97274|0.86061|0.91502|0.94524|0.679|0.592|0.74975|0.55125|0.71511|0.99687|-|-|-|-0.377293|-0.0271703|0.243371914|2.808132429|0.614485981|0.614485981|0.03295227|0.008402733|0.1601323
X-18598060-G-C|CDKL5|W125C|missense_variant|X-18579940-G-C|1|0|0|0|0|7/22|ENST00000379989.6:c.375G>C|ENSP00000369325.3:p.Trp125Cys|125|W/C|CCDS14186.1|0.34|0.01|215|1|0.999|0|0.838|0.97136|0.85294|0.50077|-|-|0.65022|0.74713|0.59745|0.73483|0.0427|0.81033|0.97439|0.89258|0.92729|0.94524|0.73|0.592|0.88762|0.55125|0.71511|0.99687|-|-|-|-0.377293|-0.0271703|0.243371914|3.305938282|0.614485981|0.614485981|0.0488157|0.01279574|0.1895841
X-18598060-G-T|CDKL5|W125C|missense_variant|X-18579940-G-T|0|0|0|0|0|7/22|ENST00000379989.6:c.375G>T|ENSP00000369325.3:p.Trp125Cys|125|W/C|CCDS14186.1|0.34|0.01|215|1|0.999|0|0.838|0.97136|0.87562|0.53109|-|-|0.65022|0.74713|0.59745|0.73483|0.0427|0.81033|0.97439|0.89258|0.91502|0.94524|0.73|0.592|0.88762|0.55125|0.71511|0.99687|-|-|-|-0.377293|-0.0271703|0.243371914|3.305938282|0.614485981|0.614485981|0.0488157|0.01279574|0.1895841
X-18598061-T-A|CDKL5|C126S|missense_variant|X-18579941-T-A|0|0|0|0|0|7/22|ENST00000379989.6:c.376T>A|ENSP00000369325.3:p.Cys126Ser|126|C/S|CCDS14186.1|0.34|0.01|112|1|0.998|0|0.709|0.97136|0.68019|0.63152|-|-|0.66486|0.74713|0.82569|0.85502|0.64738|0.81033|0.98568|0.97519|0.80537|0.74451|0.763|0.479|0.88762|0.58031|0.71511|0.88645|-|-|-|-0.377293|-0.0271703|0.243371914|2.551366218|0.61971831|0.61971831|0.9273286|0.8988664|0.612174
X-18598061-T-C|CDKL5|C126R|missense_variant|X-18579941-T-C|0|0|0|0|0|7/22|ENST00000379989.6:c.376T>C|ENSP00000369325.3:p.Cys126Arg|126|C/R|CCDS14186.1|0.34|0.01|180|1|0.999|0|0.777|0.97136|0.69432|0.82834|-|-|0.66664|0.74713|0.84984|0.88601|0.92616|0.81033|0.99475|0.9937|0.78452|0.74451|0.763|0.479|0.88762|0.58031|0.71511|0.88645|-|-|-|-0.377293|-0.0271703|0.243371914|3.362419638|0.61971831|0.61971831|0.9921691|0.9929665|0.7732051
X-18598061-T-G|CDKL5|C126G|missense_variant|X-18579941-T-G|0|0|0|0|0|7/22|ENST00000379989.6:c.376T>G|ENSP00000369325.3:p.Cys126Gly|126|C/G|CCDS14186.1|0.34|0.01|159|1|0.998|0|0.709|0.97136|0.65163|0.43527|-|-|0.66664|0.74713|0.83569|0.86773|0.78214|0.81033|0.99507|0.99053|0.81466|0.74451|0.763|0.479|0.88762|0.58031|0.71511|0.88645|-|-|-|-0.377293|-0.0271703|0.243371914|2.560787292|0.61971831|0.61971831|0.9768263|0.9736764|0.7059901
X-18598062-G-A|CDKL5|C126Y|missense_variant|X-18579942-G-A|0|0|0|0|0|7/22|ENST00000379989.6:c.377G>A|ENSP00000369325.3:p.Cys126Tyr|126|C/Y|CCDS14186.1|0.33|0.01|194|1|0.999|0|0.777|0.97136|0.7613|0.87738|-|-|0.66486|0.74713|0.83709|0.85612|0.81259|0.81033|0.99115|0.99268|0.89813|0.94524|0.786|0.592|0.88762|0.55125|0.71511|0.99687|-|-|-|-0.377293|-0.0271703|0.243371914|3.285253683|0.61971831|0.61971831|0.9819026|0.9804387|0.7207579
X-18598062-G-C|CDKL5|C126S|missense_variant|X-18579942-G-C|0|0|0|0|0|7/22|ENST00000379989.6:c.377G>C|ENSP00000369325.3:p.Cys126Ser|126|C/S|CCDS14186.1|0.33|0.01|112|1|0.998|0|0.709|0.97136|0.67963|0.65039|-|-|0.66486|0.74713|0.83709|0.85612|0.64738|0.81033|0.98568|0.97519|0.92729|0.94524|0.786|0.592|0.88762|0.55125|0.71511|0.99687|-|-|-|-0.377293|-0.0271703|0.243371914|2.551366218|0.61971831|0.61971831|0.9273286|0.8988664|0.612174
X-18598062-G-T|CDKL5|C126F|missense_variant|X-18579942-G-T|0|0|0|0|0|7/22|ENST00000379989.6:c.377G>T|ENSP00000369325.3:p.Cys126Phe|126|C/F|CCDS14186.1|0.33|0.01|205|1|0.999|0|0.714|0.97136|0.79684|0.55198|-|-|0.66126|0.74713|0.80438|0.82285|0.58872|0.81033|0.99099|0.96788|0.91502|0.94524|0.786|0.592|0.88762|0.55125|0.71511|0.99687|-|-|-|-0.377293|-0.0271703|0.243371914|2.832362308|0.61971831|0.61971831|0.8826506|0.8256596|0.5691793
X-18598063-C-G|CDKL5|C126W|missense_variant|X-18579943-C-G|0|0|0|0|0|7/22|ENST00000379989.6:c.378C>G|ENSP00000369325.3:p.Cys126Trp|126|C/W|CCDS14186.1|0.33|0.01|215|1|0.999|0|0.819|0.69338|0.72204|0.57382|-|-|0.66846|0.32579|0.82782|0.84732|0.92616|0.81033|0.99149|0.99053|0.53881|0.33141|0.8|-0.202|0.74975|0.1401|0.71511|0.45658|-|-|-|-0.377293|-0.0271703|0.243371914|2.927496063|0.61971831|0.61971831|0.9918334|0.9926508|0.769811
X-18598064-C-A|CDKL5|H127N|missense_variant|X-18579944-C-A|0|0|0|0|0|7/22|ENST00000379989.6:c.379C>A|ENSP00000369325.3:p.His127Asn|127|H/N|CCDS14186.1|0.33|0.01|68|0.999|0.995|0|0.71|0.97136|0.80833|0.53778|-|-|0.84353|0.74713|0.94067|0.94704|0.90668|0.81033|0.90314|0.70784|0.83826|0.94524|0.834|0.592|0.88762|0.36166|0.71511|0.86375|-|-|-|-0.377293|-0.0271703|0.243371914|2.400208199|0.623222749|0.71225457|0.703342|0.4317399|0.4471447
X-18598064-C-T|CDKL5|H127Y|missense_variant|X-18579944-C-T|0|0|0|1|0|7/22|ENST00000379989.6:c.379C>T|ENSP00000369325.3:p.His127Tyr|127|H/Y|CCDS14186.1|0.33|0.01|83|0.999|0.996|0|0.71|0.97136|0.78512|0.92514|-|-|0.8359|0.74713|0.94057|0.95399|0.93695|0.81033|0.88036|0.92855|0.79462|0.94524|0.834|0.592|0.88762|0.36166|0.71511|0.86375|-|-|-|-0.377293|-0.0271703|0.243371914|2.479389445|0.623222749|0.71225457|0.9825643|0.9559241|0.746922
X-18598064-C-G|CDKL5|H127D|missense_variant|X-18579944-C-G|0|0|0|0|0|7/22|ENST00000379989.6:c.379C>G|ENSP00000369325.3:p.His127Asp|127|H/D|CCDS14186.1|0.33|0.01|81|1|0.998|0|0.747|0.97136|0.80819|0.60878|-|-|0.84353|0.74713|0.95144|0.96384|0.95865|0.81033|0.97113|0.98244|0.84877|0.94524|0.834|0.592|0.88762|0.36166|0.71511|0.86375|-|-|-|-0.377293|-0.0271703|0.243371914|2.769503026|0.623222749|0.71225457|0.9926843|0.982429|0.83325
X-18598065-A-C|CDKL5|H127P|missense_variant|X-18579945-A-C|0|0|0|0|0|7/22|ENST00000379989.6:c.380A>C|ENSP00000369325.3:p.His127Pro|127|H/P|CCDS14186.1|0.32|0.01|77|1|0.999|0|0.803|0.97136|0.71169|0.42831|-|-|0.84427|0.74713|0.95609|0.97588|0.98177|0.81033|0.98463|0.99469|0.87769|0.74451|0.855|0.479|0.88762|0.86599|0.71511|0.95975|-|-|-|-0.377293|-0.0271703|0.243371914|3.186328379|0.623222749|0.71225457|0.9947475|0.9879027|0.8527966
X-18598065-A-T|CDKL5|H127L|missense_variant|X-18579945-A-T|0|0|0|0|0|7/22|ENST00000379989.6:c.380A>T|ENSP00000369325.3:p.His127Leu|127|H/L|CCDS14186.1|0.32|0.01|99|1|0.998|0|0.747|0.97136|0.79602|0.33254|-|-|0.84279|0.74713|0.94516|0.96054|0.95865|0.81033|0.99064|0.98004|0.86107|0.74451|0.855|0.479|0.88762|0.86599|0.71511|0.95975|-|-|-|-0.377293|-0.0271703|0.243371914|2.630920409|0.623222749|0.71225457|0.992448|0.9818415|0.8354134
X-18598065-A-G|CDKL5|H127R|missense_variant|X-18579945-A-G|0|0|0|0|0|7/22|ENST00000379989.6:c.380A>G|ENSP00000369325.3:p.His127Arg|127|H/R|CCDS14186.1|0.32|0.01|29|1|0.998|0|0.747|0.97136|0.6638|0.88544|-|-|0.84353|0.74713|0.93649|0.94935|0.90081|0.81033|0.95117|0.97397|0.85969|0.74451|0.855|0.479|0.88762|0.86599|0.71511|0.95975|-|-|-|-0.377293|-0.0271703|0.243371914|2.615526082|0.623222749|0.71225457|0.9875358|0.9672466|0.8012436
X-18598066-T-A|CDKL5|H127Q|missense_variant|X-18579946-T-A|0|0|0|0|0|7/22|ENST00000379989.6:c.381T>A|ENSP00000369325.3:p.His127Gln|127|H/Q|CCDS14186.1|0.33|0.01|24|1|0.998|0|0.772|0.4082|0.66349|0.58755|-|-|0.84353|0.27673|0.91553|0.90688|0.88982|0.46718|0.95117|0.9764|0.51085|0.262|0.87|0.479|0.74975|0.18809|0.71511|0.43939|-|-|-|-0.377293|-0.0271703|0.243371914|2.460840242|0.623222749|0.71225457|0.9869268|0.965126|0.7994383
X-18598066-T-G|CDKL5|H127Q|missense_variant|X-18579946-T-G|0|0|0|0|0|7/22|ENST00000379989.6:c.381T>G|ENSP00000369325.3:p.His127Gln|127|H/Q|CCDS14186.1|0.33|0.01|24|1|0.998|0|0.772|0.4082|0.64332|0.58755|-|-|0.84353|0.27673|0.91553|0.90688|0.88982|0.46624|0.95117|0.9764|0.52441|0.262|0.87|0.479|0.74975|0.18809|0.71511|0.43939|-|-|-|-0.377293|-0.0271703|0.243371914|2.460840242|0.623222749|0.71225457|0.9869268|0.965126|0.7994383
X-18598067-A-C|CDKL5|K128Q|missense_variant|X-18579947-A-C|0|0|0|0|0|7/22|ENST00000379989.6:c.382A>C|ENSP00000369325.3:p.Lys128Gln|128|K/Q|CCDS14186.1|0.33|0.01|53|0.808|0.479|0.07|0.407|0.97136|0.33201|0.5424|-|-|0.44462|0.74713|0.36923|0.29626|0.19501|0.41138|0.37734|0.48489|0.68763|0.74451|0.881|0.479|0.88762|0.86599|0.71511|0.77951|-|-|-|-0.377293|-0.0271703|0.243371914|1.822159701|0.827044025|0.708894879|0.00020419|5.84751E-05|0.003303101
X-18598067-A-G|CDKL5|K128E|missense_variant|X-18579947-A-G|0|0|0|0|0|7/22|ENST00000379989.6:c.382A>G|ENSP00000369325.3:p.Lys128Glu|128|K/E|CCDS14186.1|0.33|0.01|56|0.951|0.675|0.02|0.404|0.97136|0.52845|0.91298|-|-|0.42123|0.74713|0.36693|0.46286|0.15444|0.42127|0.46111|0.54123|0.7031|0.74451|0.881|0.479|0.88762|0.86599|0.71511|0.77951|-|-|-|-0.377293|-0.0271703|0.243371914|2.084937764|0.827044025|0.708894879|0.000321451|8.91007E-05|0.004504509
X-18598068-A-C|CDKL5|K128T|missense_variant|X-18579948-A-C|0|0|0|0|0|7/22|ENST00000379989.6:c.383A>C|ENSP00000369325.3:p.Lys128Thr|128|K/T|CCDS14186.1|0.34|0.01|78|0.476|0.158|0.02|0.404|0.61008|0.44766|0.78605|-|-|0.4525|0.39567|0.32735|0.10652|0.15272|0.42836|0.60301|0.34836|0.70749|0.50513|0.888|0.479|0.88762|0.86599|0.71511|0.79255|-|-|-|-0.377293|-0.0271703|0.243371914|1.863343808|0.827044025|0.708894879|2.41948E-05|5.95065E-06|0.001990501
X-18598068-A-T|CDKL5|K128M|missense_variant|X-18579948-A-T|0|0|0|0|0|7/22|ENST00000379989.6:c.383A>T|ENSP00000369325.3:p.Lys128Met|128|K/M|CCDS14186.1|0.34|0.01|95|0.998|0.956|0|0.723|0.61008|0.69956|0.74725|-|-|0.4782|0.39567|0.62052|0.63619|0.51383|0.44513|0.65815|0.41333|0.69263|0.50513|0.888|0.479|0.88762|0.86599|0.71511|0.79255|-|-|-|-0.377293|-0.0271703|0.243371914|2.670748873|0.827044025|0.708894879|0.000817186|0.000378816|0.007717025
X-18598068-A-G|CDKL5|K128R|missense_variant|X-18579948-A-G|0|0|0|0|0|7/22|ENST00000379989.6:c.383A>G|ENSP00000369325.3:p.Lys128Arg|128|K/R|CCDS14186.1|0.34|0.01|26|0.476|0.241|0.03|0.385|0.61008|0.46324|0.78803|-|-|0.44066|0.39567|0.28384|0.16487|0.12547|0.38991|0.26634|0.3343|0.70831|0.50513|0.888|0.479|0.88762|0.86599|0.71511|0.79255|-|-|-|-0.377293|-0.0271703|0.243371914|1.408177129|0.827044025|0.708894879|1.64159E-05|3.82776E-06|0.000976151
X-18598069-G-C|CDKL5|K128N|missense_variant|X-18579949-G-C|0|0|0|0|0|7/22|ENST00000379989.6:c.384G>C|ENSP00000369325.3:p.Lys128Asn|128|K/N|CCDS14186.1|0.34|0.01|94|0.979|0.815|0.04|0.369|0.69066|0.5666|0.95205|-|-|0.43674|0.3502|0.40193|0.42784|0.25086|0.45559|0.46638|0.24643|0.60842|0.61796|0.891|0.592|0.88762|0.55125|0.71511|0.60586|-|-|-|-0.377293|-0.0271703|0.243371914|1.840265321|0.827044025|0.708894879|1.27652E-05|3.46937E-06|0.001070285
X-18598069-G-T|CDKL5|K128N|missense_variant|X-18579949-G-T|0|0|0|0|0|7/22|ENST00000379989.6:c.384G>T|ENSP00000369325.3:p.Lys128Asn|128|K/N|CCDS14186.1|0.34|0.01|94|0.979|0.815|0.04|0.369|0.69066|0.57939|0.95617|-|-|0.43674|0.3502|0.40193|0.42784|0.25086|0.45559|0.46638|0.24643|0.59181|0.61796|0.891|0.592|0.88762|0.55125|0.71511|0.60586|-|-|-|-0.377293|-0.0271703|0.243371914|1.840265321|0.827044025|0.708894879|1.27652E-05|3.46937E-06|0.001070285
X-18598070-A-C|CDKL5|N129H|missense_variant|X-18579950-A-C|0|0|0|0|0|7/22|ENST00000379989.6:c.385A>C|ENSP00000369325.3:p.Asn129His|129|N/H|CCDS14186.1|0.33|0.01|68|0.884|0.376|0.43|0.375|0.97136|0.44886|0.2057|-|-|0.66664|0.74713|0.53809|0.51878|0.10273|0.52429|0.27662|0.51088|0.87769|0.74451|0.891|0.479|0.88762|0.86599|0.71511|0.95975|-|-|-|-0.377293|-0.0271703|0.243371914|2.558886657|1.23943662|0.82629108|1.41845E-05|9.53457E-06|0.000964691
X-18598070-A-T|CDKL5|N129Y|missense_variant|X-18579950-A-T|0|0|0|0|0|7/22|ENST00000379989.6:c.385A>T|ENSP00000369325.3:p.Asn129Tyr|129|N/Y|CCDS14186.1|0.33|0.01|143|0.999|0.969|0.01|0.767|0.97136|0.75978|0.56176|-|-|0.67198|0.74713|0.8005|0.82526|0.4162|0.54846|0.73334|0.84026|0.86107|0.74451|0.891|0.479|0.88762|0.86599|0.71511|0.95975|-|-|-|-0.377293|-0.0271703|0.243371914|2.751404804|1.23943662|0.82629108|0.01138954|0.01557965|0.02757211
X-18598070-A-G|CDKL5|N129D|missense_variant|X-18579950-A-G|0|0|0|0|0|7/22|ENST00000379989.6:c.385A>G|ENSP00000369325.3:p.Asn129Asp|129|N/D|CCDS14186.1|0.33|0.01|23|0.998|0.926|0|0.595|0.97136|0.72899|0.83271|-|-|0.66307|0.74713|0.81996|0.85415|0.61547|0.50622|0.64436|0.50403|0.85969|0.74451|0.891|0.479|0.88762|0.86599|0.71511|0.95975|-|-|-|-0.377293|-0.0271703|0.243371914|2.124931754|1.23943662|0.82629108|0.000559827|0.000870948|0.005399396
X-18598071-A-C|CDKL5|N129T|missense_variant|X-18579951-A-C|0|0|0|0|0|7/22|ENST00000379989.6:c.386A>C|ENSP00000369325.3:p.Asn129Thr|129|N/T|CCDS14186.1|0.32|0.01|65|0.999|0.963|0|0.637|0.97136|0.73166|0.75453|-|-|0.66486|0.74713|0.79885|0.82398|0.53486|0.5297|0.70998|0.56504|0.87769|0.74451|0.889|0.479|0.69722|0.86599|0.71511|0.95975|-|-|-|-0.377293|-0.0271703|0.243371914|2.123537549|1.23943662|0.82629108|0.000698919|0.000988052|0.007111575
X-18598071-A-T|CDKL5|N129I|missense_variant|X-18579951-A-T|0|0|0|0|0|7/22|ENST00000379989.6:c.386A>T|ENSP00000369325.3:p.Asn129Ile|129|N/I|CCDS14186.1|0.32|0.01|149|1|0.985|0|0.806|0.97136|0.84356|0.4781|-|-|0.67023|0.74713|0.77854|0.79968|0.47944|0.54846|0.86419|0.79685|0.86107|0.74451|0.889|0.479|0.69722|0.86599|0.71511|0.95975|-|-|-|-0.377293|-0.0271703|0.243371914|2.769503026|1.23943662|0.82629108|0.0101673|0.01502331|0.03039561
X-18598071-A-G|CDKL5|N129S|missense_variant|X-18579951-A-G|0|0|0|0|0|7/22|ENST00000379989.6:c.386A>G|ENSP00000369325.3:p.Asn129Ser|129|N/S|CCDS14186.1|0.32|0.01|46|0.998|0.926|0.01|0.555|0.97136|0.65907|0.93223|-|-|0.66126|0.74713|0.72891|0.75583|0.39678|0.50429|0.61533|0.20302|0.85969|0.74451|0.889|0.479|0.69722|0.86599|0.71511|0.95975|-|-|-|-0.377293|-0.0271703|0.243371914|1.700975066|1.23943662|0.82629108|2.02088E-06|1.82967E-06|0.000543445
X-18598072-T-A|CDKL5|N129K|missense_variant|X-18579952-T-A|0|0|0|0|0|7/22|ENST00000379989.6:c.387T>A|ENSP00000369325.3:p.Asn129Lys|129|N/K|CCDS14186.1|0.32|0.01|94|0.998|0.927|0.02|0.499|0.03685|0.46055|0.37194|-|-|0.64835|0.27576|0.53554|0.58182|0.19332|0.39002|0.65013|0.37996|0.46586|0.57474|0.884|-0.325|0.60354|0.07792|0.39126|0.19402|-|-|-|-0.377293|-0.0271703|0.243371914|2.030542645|1.23943662|0.82629108|4.80813E-06|3.46613E-06|0.000970909
X-18598072-T-G|CDKL5|N129K|missense_variant|X-18579952-T-G|0|0|0|0|0|7/22|ENST00000379989.6:c.387T>G|ENSP00000369325.3:p.Asn129Lys|129|N/K|CCDS14186.1|0.32|0.01|94|0.998|0.927|0.02|0.499|0.03685|0.4226|0.36461|-|-|0.64835|0.27576|0.53554|0.58182|0.19332|0.39002|0.65013|0.37996|0.47759|0.57474|0.884|-0.325|0.60354|0.07792|0.39126|0.19402|-|-|-|-0.377293|-0.0271703|0.243371914|2.030542645|1.23943662|0.82629108|4.80813E-06|3.46613E-06|0.000970909
X-18598073-G-A|CDKL5|D130N|missense_variant|X-18579953-G-A|0|0|0|0|0|7/22|ENST00000379989.6:c.388G>A|ENSP00000369325.3:p.Asp130Asn|130|D/N|CCDS14186.1|0.32|0.01|23|0.99|0.903|0.4|0.381|0.97136|0.66181|0.59565|-|-|0.39585|0.74713|0.34252|0.56257|0.01034|0.4418|0.4714|0.0665|0.77199|0.94524|0.887|0.592|0.62468|0.55125|0.71511|0.89593|-|-|-|-0.377293|-0.0271703|0.243371914|2.503748791|1.23943662|0.82629108|1.90988E-08|8.43106E-09|4.24242E-05
X-18598073-G-C|CDKL5|D130H|missense_variant|X-18579953-G-C|0|0|0|0|0|7/22|ENST00000379989.6:c.388G>C|ENSP00000369325.3:p.Asp130His|130|D/H|CCDS14186.1|0.32|0.01|81|1|0.979|0.01|0.83|0.97136|0.80635|0.69278|-|-|0.44066|0.74713|0.50902|0.5642|0.12686|0.47611|0.78009|0.60656|0.83177|0.94524|0.887|0.592|0.62468|0.55125|0.71511|0.89593|-|-|-|-0.377293|-0.0271703|0.243371914|2.794870498|1.23943662|0.82629108|6.07344E-05|4.50061E-05|0.002317685
X-18598073-G-T|CDKL5|D130Y|missense_variant|X-18579953-G-T|0|0|0|0|0|7/22|ENST00000379989.6:c.388G>T|ENSP00000369325.3:p.Asp130Tyr|130|D/Y|CCDS14186.1|0.32|0.01|160|0.999|0.979|0|0.869|0.97136|0.85494|0.78085|-|-|0.45638|0.74713|0.55737|0.57401|0.35652|0.49099|0.92414|0.71519|0.81117|0.94524|0.887|0.592|0.62468|0.55125|0.71511|0.89593|-|-|-|-0.377293|-0.0271703|0.243371914|2.843175178|1.23943662|0.82629108|0.001397726|0.001613487|0.009606237
X-18598074-A-C|CDKL5|D130A|missense_variant|X-18579954-A-C|0|0|0|0|0|7/22|ENST00000379989.6:c.389A>C|ENSP00000369325.3:p.Asp130Ala|130|D/A|CCDS14186.1|0.32|0.01|126|0.4|0.191|0.02|0.697|0.97136|0.77189|0.5557|-|-|0.44066|0.74713|0.40148|0.35301|0.26895|0.47214|0.88533|0.59708|0.87769|0.74451|0.887|0.479|0.62468|0.86599|0.71511|0.95975|-|-|-|-0.377293|-0.0271703|0.243371914|2.661043564|1.23943662|0.82629108|0.000152006|0.000141494|0.003602213
X-18598074-A-T|CDKL5|D130V|missense_variant|X-18579954-A-T|0|0|0|0|0|7/22|ENST00000379989.6:c.389A>T|ENSP00000369325.3:p.Asp130Val|130|D/V|CCDS14186.1|0.32|0.01|152|0.994|0.831|0|0.849|0.97136|0.8084|0.62441|-|-|0.46031|0.74713|0.56002|0.59303|0.53276|0.81033|0.93386|0.74438|0.86107|0.74451|0.887|0.479|0.62468|0.86599|0.71511|0.95975|-|-|-|-0.377293|-0.0271703|0.243371914|3.099178203|1.23943662|0.82629108|0.007488027|0.01170972|0.01738877
X-18598074-A-G|CDKL5|D130G|missense_variant|X-18579954-A-G|0|0|0|0|0|7/22|ENST00000379989.6:c.389A>G|ENSP00000369325.3:p.Asp130Gly|130|D/G|CCDS14186.1|0.32|0.01|94|0.98|0.779|0.05|0.71|0.97136|0.67052|0.60456|-|-|0.37573|0.74713|0.27507|0.53609|0.01321|0.48161|0.80048|0.61754|0.85969|0.74451|0.887|0.479|0.62468|0.86599|0.71511|0.95975|-|-|-|-0.377293|-0.0271703|0.243371914|2.839540893|1.23943662|0.82629108|3.05093E-05|1.88772E-05|0.001681382
X-18598075-T-A|CDKL5|D130E|missense_variant|X-18579955-T-A|0|0|0|0|0|7/22|ENST00000379989.6:c.390T>A|ENSP00000369325.3:p.Asp130Glu|130|D/E|CCDS14186.1|0.32|0.01|0|0.219|0.113|0.28|0.06|0.11482|0.30351|0.34617|-|-|0.43281|0.23232|0.29839|0.17571|0.21126|0.29242|0.50462|0.16337|0.39319|0.4129|0.884|0.479|0.60354|0.18809|0.34119|0.14625|-|-|-|-0.377293|-0.0271703|0.243371914|1.645489305|1.23943662|0.82629108|3.04573E-07|1.98406E-07|0.000136333
X-18598075-T-G|CDKL5|D130E|missense_variant|X-18579955-T-G|0|0|0|0|0|7/22|ENST00000379989.6:c.390T>G|ENSP00000369325.3:p.Asp130Glu|130|D/E|CCDS14186.1|0.32|0.01|0|0.219|0.113|0.28|0.06|0.11482|0.28912|0.3396|-|-|0.43281|0.23232|0.29839|0.17571|0.21126|0.29242|0.50462|0.16337|0.36737|0.4129|0.884|0.479|0.60354|0.18809|0.34119|0.14625|-|-|-|-0.377293|-0.0271703|0.243371914|1.645489305|1.23943662|0.82629108|3.04573E-07|1.98406E-07|0.000136333
X-18598076-A-C|CDKL5|I131L|missense_variant|X-18579956-A-C|0|0|0|0|0|7/22|ENST00000379989.6:c.391A>C|ENSP00000369325.3:p.Ile131Leu|131|I/L|CCDS14186.1|0.33|0.01|5|0.817|0.372|0.01|0.532|0.97136|0.56332|0.70342|-|-|0.7202|0.74713|0.70653|0.7505|0.41967|0.48911|0.46111|0.79314|0.87769|0.74451|0.878|0.479|0.58705|0.86599|0.71511|0.95975|-|-|-|-0.377293|-0.0271703|0.243371914|1.875753066|0.927906977|0.706976744|0.03548801|0.03217587|0.04805699
X-18598076-A-T|CDKL5|I131F|missense_variant|X-18579956-A-T|0|0|0|0|0|7/22|ENST00000379989.6:c.391A>T|ENSP00000369325.3:p.Ile131Phe|131|I/F|CCDS14186.1|0.33|0.01|21|0.997|0.939|0|0.747|0.97136|0.76258|0.45527|-|-|0.72793|0.74713|0.79242|0.81239|0.53678|0.58814|0.74012|0.95935|0.86107|0.74451|0.878|0.479|0.58705|0.86599|0.71511|0.95975|-|-|-|-0.377293|-0.0271703|0.243371914|3.043660876|0.927906977|0.706976744|0.444376|0.4920679|0.2166175
X-18598076-A-G|CDKL5|I131V|missense_variant|X-18579956-A-G|0|0|0|0|0|7/22|ENST00000379989.6:c.391A>G|ENSP00000369325.3:p.Ile131Val|131|I/V|CCDS14186.1|0.33|0.01|29|0.449|0.285|0.07|0.446|0.97136|0.32087|0.67134|-|-|0.69036|0.74713|0.54621|0.55325|0.10406|0.47098|0.13822|0.76344|0.85969|0.74451|0.878|0.479|0.58705|0.86599|0.71511|0.95975|-|-|-|-0.377293|-0.0271703|0.243371914|1.673950378|0.927906977|0.706976744|0.002428964|0.001283994|0.01123605
X-18598077-T-A|CDKL5|I131N|missense_variant|X-18579957-T-A|0|0|0|0|0|7/22|ENST00000379989.6:c.392T>A|ENSP00000369325.3:p.Ile131Asn|131|I/N|CCDS14186.1|0.32|0.01|149|0.999|0.972|0|0.825|0.97136|0.87679|0.59565|-|-|0.73853|0.74713|0.88938|0.91891|0.96917|0.54846|0.92414|0.84026|0.80537|0.74451|0.868|0.479|0.55236|0.58031|0.71511|0.88645|-|-|-|-0.377293|-0.0271703|0.243371914|3.503748791|0.927906977|0.706976744|0.7964207|0.8998221|0.3415985
X-18598077-T-C|CDKL5|I131T|missense_variant|X-18579957-T-C|0|0|0|0|0|7/22|ENST00000379989.6:c.392T>C|ENSP00000369325.3:p.Ile131Thr|131|I/T|CCDS14186.1|0.32|0.01|89|0.99|0.903|0|0.747|0.97136|0.72321|0.88275|-|-|0.73639|0.74713|0.87506|0.90456|0.83408|0.5297|0.77271|0.98714|0.78452|0.74451|0.868|0.479|0.55236|0.58031|0.71511|0.88645|-|-|-|-0.377293|-0.0271703|0.243371914|2.64456429|0.927906977|0.706976744|0.9114912|0.9538944|0.4097243
X-18598077-T-G|CDKL5|I131S|missense_variant|X-18579957-T-G|0|0|0|0|0|7/22|ENST00000379989.6:c.392T>G|ENSP00000369325.3:p.Ile131Ser|131|I/S|CCDS14186.1|0.32|0.01|142|0.997|0.939|0|0.747|0.97136|0.85991|0.58868|-|-|0.73747|0.74713|0.87917|0.90765|0.85651|0.58814|0.8727|0.99162|0.81466|0.74451|0.868|0.479|0.55236|0.58031|0.71511|0.88645|-|-|-|-0.377293|-0.0271703|0.243371914|2.850536277|0.927906977|0.706976744|0.9280148|0.9642168|0.4690042
X-18598078-T-G|CDKL5|I131M|missense_variant|X-18579958-T-G|0|0|0|0|0|7/22|ENST00000379989.6:c.393T>G|ENSP00000369325.3:p.Ile131Met|131|I/M|CCDS14186.1|0.32|0.01|10|0.911|0.5|0.02|0.742|0.0935|0.44582|0.40472|-|-|0.73639|0.24005|0.72296|0.72554|0.53965|0.33477|0.57554|0.9205|0.42117|0.11946|0.854|-1.451|0.50655|0.02415|0.39909|0.19507|-|-|-|-0.377293|-0.0271703|0.243371914|2.545810136|0.927906977|0.706976744|0.327197|0.3663406|0.148281
X-18598079-G-A|CDKL5|V132I|missense_variant|X-18579959-G-A|0|0|0|0|0|7/22|ENST00000379989.6:c.394G>A|ENSP00000369325.3:p.Val132Ile|132|V/I|CCDS14186.1|0.32|0.01|29|0.449|0.248|0.34|0.024|0.97136|0.28762|0.33213|-|-|0.64648|0.74713|0.46414|0.42926|0.01065|0.47175|0.07021|0.33866|0.77199|0.94524|0.868|0.592|0.55236|0.55125|0.71511|0.89593|-|-|-|-0.377293|-0.0271703|0.243371914|1.153575349|0.923611111|0.703703704|4.33102E-06|1.53737E-06|0.000639791
X-18598079-G-C|CDKL5|V132L|missense_variant|X-18579959-G-C|0|0|0|0|0|7/22|ENST00000379989.6:c.394G>C|ENSP00000369325.3:p.Val132Leu|132|V/L|CCDS14186.1|0.32|0.01|32|0.899|0.725|0.02|0.392|0.97136|0.37694|0.7815|-|-|0.66307|0.74713|0.63836|0.61648|0.08589|0.49795|0.4425|0.79499|0.83177|0.94524|0.868|0.592|0.55236|0.55125|0.71511|0.89593|-|-|-|-0.377293|-0.0271703|0.243371914|1.492861994|0.923611111|0.703703704|0.003315211|0.001757368|0.01989895
X-18598079-G-T|CDKL5|V132F|missense_variant|X-18579959-G-T|0|0|0|0|0|7/22|ENST00000379989.6:c.394G>T|ENSP00000369325.3:p.Val132Phe|132|V/F|CCDS14186.1|0.32|0.01|50|0.999|0.977|0|0.637|0.97136|0.76539|0.77636|-|-|0.68764|0.74713|0.77382|0.78426|0.33501|0.54846|0.72887|0.96177|0.81117|0.94524|0.868|0.592|0.55236|0.55125|0.71511|0.89593|-|-|-|-0.377293|-0.0271703|0.243371914|2.45482915|0.923611111|0.703703704|0.1611996|0.1449274|0.1375252
X-18598080-T-A|CDKL5|V132D|missense_variant|X-18579960-T-A|0|0|0|0|0|7/22|ENST00000379989.6:c.395T>A|ENSP00000369325.3:p.Val132Asp|132|V/D|CCDS14186.1|0.32|0.01|152|0.999|0.993|0|0.757|0.97136|0.8587|0.46102|-|-|0.69423|0.74713|0.85301|0.89096|0.88532|0.81033|0.91207|0.98714|0.80501|0.74451|0.876|0.479|0.58705|0.58031|0.71511|0.88645|-|-|-|-0.377293|-0.0271703|0.243371914|3.105808782|0.923611111|0.703703704|0.9389351|0.971473|0.4730678
X-18598080-T-C|CDKL5|V132A|missense_variant|X-18579960-T-C|0|0|0|0|0|7/22|ENST00000379989.6:c.395T>C|ENSP00000369325.3:p.Val132Ala|132|V/A|CCDS14186.1|0.32|0.01|64|0.992|0.923|0|0.566|0.97136|0.51589|0.97328|-|-|0.67722|0.74713|0.74571|0.77048|0.16263|0.51643|0.73224|0.84731|0.78412|0.74451|0.876|0.479|0.58705|0.58031|0.71511|0.88645|-|-|-|-0.377293|-0.0271703|0.243371914|2.099836724|0.923611111|0.703703704|0.01161585|0.00723118|0.05130994
X-18598080-T-G|CDKL5|V132G|missense_variant|X-18579960-T-G|0|0|0|1|0|7/22|ENST00000379989.6:c.395T>G|ENSP00000369325.3:p.Val132Gly|132|V/G|CCDS14186.1|0.32|0.01|109|0.999|0.989|0|0.716|0.97136|0.74812|0.76626|-|-|0.69167|0.74713|0.85301|0.89096|0.8189|0.81033|0.93239|0.99649|0.81427|0.74451|0.876|0.479|0.58705|0.58031|0.71511|0.88645|-|-|-|-0.377293|-0.0271703|0.243371914|2.624255913|0.923611111|0.703703704|0.9144778|0.9552591|0.4549875
X-18598082-C-A|CDKL5|H133N|missense_variant|X-18579962-C-A|0|0|0|0|0|7/22|ENST00000379989.6:c.397C>A|ENSP00000369325.3:p.His133Asn|133|H/N|CCDS14186.1|0.32|0.01|68|0.999|0.995|0|0.71|0.97136|0.83255|0.57522|-|-|0.73108|0.74713|0.89415|0.92483|0.96304|0.81033|0.93605|0.71929|0.83826|0.94524|0.895|0.592|0.62468|0.36166|0.71511|0.86375|-|-|-|-0.377293|-0.0271703|0.243371914|2.400208199|0.930555556|0.62037037|0.4229583|0.8093343|0.200979
X-18598082-C-T|CDKL5|H133Y|missense_variant|X-18579962-C-T|0|0|0|0|0|7/22|ENST00000379989.6:c.397C>T|ENSP00000369325.3:p.His133Tyr|133|H/Y|CCDS14186.1|0.32|0.01|83|0.999|0.996|0.01|0.671|0.97136|0.79923|0.92514|-|-|0.71904|0.74713|0.86611|0.88446|0.82758|0.81033|0.89376|0.98362|0.79462|0.94524|0.895|0.592|0.62468|0.36166|0.71511|0.86375|-|-|-|-0.377293|-0.0271703|0.243371914|2.479389445|0.930555556|0.62037037|0.9022284|0.9804564|0.4359683
X-18598082-C-G|CDKL5|H133D|missense_variant|X-18579962-C-G|0|0|0|0|0|7/22|ENST00000379989.6:c.397C>G|ENSP00000369325.3:p.His133Asp|133|H/D|CCDS14186.1|0.32|0.01|81|1|0.998|0|0.747|0.97136|0.83281|0.66142|-|-|0.73214|0.74713|0.92289|0.95237|0.98893|0.81033|0.98047|0.98598|0.84877|0.94524|0.895|0.592|0.62468|0.36166|0.71511|0.86375|-|-|-|-0.377293|-0.0271703|0.243371914|2.769503026|0.930555556|0.62037037|0.96891|0.9955007|0.5743095
X-18598083-A-C|CDKL5|H133P|missense_variant|X-18579963-A-C|0|0|0|0|0|7/22|ENST00000379989.6:c.398A>C|ENSP00000369325.3:p.His133Pro|133|H/P|CCDS14186.1|0.32|0.01|77|1|0.999|0|0.803|0.97136|0.7331|0.40961|-|-|0.73319|0.74713|0.90826|0.94011|0.98893|0.81033|0.988|0.99864|0.87769|0.74451|0.904|0.479|0.65342|0.86599|0.71511|0.95975|-|-|-|-0.377293|-0.0271703|0.243371914|3.186328379|0.930555556|0.62037037|0.9736162|0.9962264|0.5956693
X-18598083-A-T|CDKL5|H133L|missense_variant|X-18579963-A-T|0|0|0|0|0|7/22|ENST00000379989.6:c.398A>T|ENSP00000369325.3:p.His133Leu|133|H/L|CCDS14186.1|0.32|0.01|99|1|0.998|0|0.747|0.97136|0.817|0.31891|-|-|0.73108|0.74713|0.88749|0.92347|0.92822|0.81033|0.99291|0.98829|0.86107|0.74451|0.904|0.479|0.65342|0.86599|0.71511|0.95975|-|-|-|-0.377293|-0.0271703|0.243371914|2.630920409|0.930555556|0.62037037|0.9536484|0.992502|0.5473736
X-18598083-A-G|CDKL5|H133R|missense_variant|X-18579963-A-G|0|0|0|0|0|7/22|ENST00000379989.6:c.398A>G|ENSP00000369325.3:p.His133Arg|133|H/R|CCDS14186.1|0.32|0.01|29|1|0.998|0|0.747|0.97136|0.68385|0.84487|-|-|0.73108|0.74713|0.90382|0.94229|0.99671|0.81033|0.96415|0.99562|0.85969|0.74451|0.904|0.479|0.65342|0.86599|0.71511|0.95975|-|-|-|-0.377293|-0.0271703|0.243371914|2.615526082|0.930555556|0.62037037|0.9740457|0.9963296|0.5852969
X-18598084-T-A|CDKL5|H133Q|missense_variant|X-18579964-T-A|0|0|0|0|0|7/22|ENST00000379989.6:c.399T>A|ENSP00000369325.3:p.His133Gln|133|H/Q|CCDS14186.1|0.31|0.01|24|1|0.998|0|0.772|0.18713|0.64143|0.55759|-|-|0.73002|0.23809|0.88311|0.87404|0.99671|0.47563|0.96415|0.99864|0.43762|0.42258|0.91|0.479|0.65342|0.18809|0.34574|0.16096|-|-|-|-0.377293|-0.0271703|0.243371914|2.460840242|0.930555556|0.62037037|0.9750455|0.9964805|0.5889253
X-18598084-T-G|CDKL5|H133Q|missense_variant|X-18579964-T-G|0|0|0|0|0|7/22|ENST00000379989.6:c.399T>G|ENSP00000369325.3:p.His133Gln|133|H/Q|CCDS14186.1|0.31|0.01|24|1|0.998|0|0.772|0.18713|0.62316|0.56769|-|-|0.73002|0.23809|0.88311|0.87404|0.99671|0.47338|0.96415|0.99864|0.44922|0.42258|0.91|0.479|0.65342|0.18809|0.34574|0.16096|-|-|-|-0.377293|-0.0271703|0.243371914|2.460840242|0.930555556|0.62037037|0.9750455|0.9964805|0.5889253
X-18598085-C-G|CDKL5|R134G|missense_variant|X-18579965-C-G|0|0|0|0|0|7/22|ENST00000379989.6:c.400C>G|ENSP00000369325.3:p.Arg134Gly|134|R/G|CCDS14186.1|0.32|0.01|125|1|0.999|0|0.809|0.10366|0.70206|0.84645|-|-|0.64835|0.23244|0.80876|0.85531|0.77633|0.50251|0.93239|0.99864|0.42681|0.88534|0.913|-0.344|0.65342|0.21544|0.42402|0.42781|-|-|-|-0.377293|-0.0271703|0.243371914|2.808132429|0.942757009|0.628504673|0.8783645|0.9726349|0.3913449
X-18598086-G-A|CDKL5|R134Q|missense_variant|X-18579966-G-A|0|0|0|0|0|7/22|ENST00000379989.6:c.401G>A|ENSP00000369325.3:p.Arg134Gln|134|R/Q|CCDS14186.1|0.31|0.01|43|1|0.998|0|0.776|0.97136|0.94763|0.99994|-|-|0.64648|0.74713|0.84905|0.8858|0.88982|0.58814|0.74012|0.99053|0.89813|0.94524|0.926|0.592|0.74975|0.55125|0.71511|0.99687|-|-|-|-0.377293|-0.0271703|0.243371914|2.611226101|0.942757009|0.628504673|0.9371842|0.9887737|0.3682258
X-18598086-G-C|CDKL5|R134P|missense_variant|X-18579966-G-C|0|0|0|0|0|7/22|ENST00000379989.6:c.401G>C|ENSP00000369325.3:p.Arg134Pro|134|R/P|CCDS14186.1|0.31|0.01|103|1|0.999|0|0.848|0.97136|0.94103|0.83568|-|-|0.65022|0.74713|0.8664|0.90942|0.99438|0.81033|0.93239|0.99729|0.92729|0.94524|0.926|0.592|0.74975|0.55125|0.71511|0.99687|-|-|-|-0.377293|-0.0271703|0.243371914|3.133392304|0.942757009|0.628504673|0.9723792|0.9959816|0.5146528
X-18598086-G-T|CDKL5|R134L|missense_variant|X-18579966-G-T|0|0|0|0|0|7/22|ENST00000379989.6:c.401G>T|ENSP00000369325.3:p.Arg134Leu|134|R/L|CCDS14186.1|0.31|0.01|102|1|0.999|0|0.809|0.97136|0.94194|0.93313|-|-|0.64463|0.74713|0.84905|0.8858|0.78403|0.81033|0.93239|0.99729|0.91502|0.94524|0.926|0.592|0.74975|0.55125|0.71511|0.99687|-|-|-|-0.377293|-0.0271703|0.243371914|2.775707339|0.942757009|0.628504673|0.8824243|0.9739452|0.3915953
X-18598088-G-A|CDKL5|D135N|missense_variant|X-18579968-G-A|0|0|0|0|0|7/22|ENST00000379989.6:c.403G>A|ENSP00000369325.3:p.Asp135Asn|135|D/N|CCDS14186.1|0.31|0.01|23|0.997|0.918|0|0.834|0.97136|0.90425|0.99156|-|-|0.92891|0.74713|0.96958|0.97696|0.79682|0.81033|0.80645|0.46796|0.89813|0.94524|0.94|0.592|0.88762|0.55125|0.71511|0.99687|-|-|-|-0.377293|-0.0271703|0.243371914|2.547654277|0.930555556|0.744444444|0.007490152|0.006836058|0.04947974
X-18598088-G-C|CDKL5|D135H|missense_variant|X-18579968-G-C|0|0|0|0|0|7/22|ENST00000379989.6:c.403G>C|ENSP00000369325.3:p.Asp135His|135|D/H|CCDS14186.1|0.31|0.01|81|1|0.979|0|0.882|0.97136|0.8365|0.7359|-|-|0.93004|0.74713|0.98062|0.99231|0.97222|0.81033|0.92845|0.93907|0.92729|0.94524|0.94|0.592|0.88762|0.55125|0.71511|0.99687|-|-|-|-0.377293|-0.0271703|0.243371914|2.801450843|0.930555556|0.744444444|0.9364557|0.9597486|0.5937015
X-18598088-G-T|CDKL5|D135Y|missense_variant|X-18579968-G-T|0|0|0|0|0|7/22|ENST00000379989.6:c.403G>T|ENSP00000369325.3:p.Asp135Tyr|135|D/Y|CCDS14186.1|0.31|0.01|160|1|0.979|0|0.882|0.97136|0.88148|0.73708|-|-|0.93004|0.74713|0.98291|0.99521|0.97937|0.81033|0.97677|0.98714|0.91502|0.94524|0.94|0.592|0.88762|0.55125|0.71511|0.99687|-|-|-|-0.377293|-0.0271703|0.243371914|2.858024299|0.930555556|0.744444444|0.9672174|0.9802855|0.6796288
X-18600011-A-C|CDKL5|D135A|missense_variant|X-18581891-A-C|0|0|0|0|0|8/22|ENST00000379989.6:c.404A>C|ENSP00000369325.3:p.Asp135Ala|135|D/A|CCDS14186.1|0.3|0|126|0.956|0.715|0|0.848|0.9867|0.75892|0.73056|-|-|0.92946|0.74713|0.97346|0.98332|0.98746|0.81033|0.9559|0.97762|0.94509|0.64344|0.882|0.484|0.5622|0.96014|0.71511|0.95975|-|-|-|-0.377293|0.22097|0.243371914|2.832362308|0.930555556|0.744444444|0.9650039|0.9790905|0.6638853
X-18600011-A-T|CDKL5|D135V|missense_variant|X-18581891-A-T|0|0|0|0|0|8/22|ENST00000379989.6:c.404A>T|ENSP00000369325.3:p.Asp135Val|135|D/V|CCDS14186.1|0.3|0|152|0.576|0.244|0.01|0.835|0.9867|0.78071|0.57039|-|-|0.93004|0.74713|0.96127|0.96185|0.97937|0.81033|0.97677|0.99562|0.94009|0.64344|0.882|0.484|0.5622|0.96014|0.71511|0.95975|-|-|-|-0.377293|0.22097|0.243371914|3.147870127|0.930555556|0.744444444|0.9706226|0.9824466|0.6902362
X-18600011-A-G|CDKL5|D135G|missense_variant|X-18581891-A-G|0|0|0|0|0|8/22|ENST00000379989.6:c.404A>G|ENSP00000369325.3:p.Asp135Gly|135|D/G|CCDS14186.1|0.3|0|94|0.121|0.069|0|0.834|0.9867|0.81161|0.84487|-|-|0.92946|0.74713|0.96094|0.94406|0.96588|0.81033|0.91722|0.99268|0.9388|0.64344|0.882|0.484|0.5622|0.96014|0.71511|0.95975|-|-|-|-0.377293|0.22097|0.243371914|2.914400765|0.930555556|0.744444444|0.9664097|0.9794165|0.6583584
X-18600012-T-A|CDKL5|D135E|missense_variant|X-18581892-T-A|0|0|0|0|0|8/22|ENST00000379989.6:c.405T>A|ENSP00000369325.3:p.Asp135Glu|135|D/E|CCDS14186.1|0.3|0|0|0.989|0.87|0.02|0.752|0.9867|0.81311|0.75944|-|-|0.92837|0.38681|0.97024|0.98188|0.97222|0.81033|0.72887|0.98244|0.63091|0.64344|0.898|0.484|0.65342|0.80716|0.71511|0.47754|-|-|-|-0.377293|0.22097|0.243371914|2.463877279|0.930555556|0.744444444|0.9633588|0.9776126|0.5759434
X-18600012-T-G|CDKL5|D135E|missense_variant|X-18581892-T-G|0|0|0|0|0|8/22|ENST00000379989.6:c.405T>G|ENSP00000369325.3:p.Asp135Glu|135|D/E|CCDS14186.1|0.3|0|0|0.989|0.87|0.02|0.752|0.9867|0.79711|0.78021|-|-|0.92837|0.38681|0.97024|0.98188|0.97222|0.81033|0.72887|0.98244|0.64355|0.64344|0.898|0.484|0.65342|0.80716|0.71511|0.47754|-|-|-|-0.377293|0.22097|0.243371914|2.463877279|0.930555556|0.744444444|0.9633588|0.9776126|0.5759434
X-18600013-A-C|CDKL5|I136L|missense_variant|X-18581893-A-C|0|0|0|0|0|8/22|ENST00000379989.6:c.406A>C|ENSP00000369325.3:p.Ile136Leu|136|I/L|CCDS14186.1|0.3|0|5|0.592|0.526|0.01|0.532|0.9867|0.42717|0.53109|-|-|0.3295|0.74713|0.22695|0.34445|0.1964|0.5297|0.44817|0.69898|0.94509|0.64344|0.91|0.484|0.74975|0.96014|0.71511|0.95975|-|-|-|-0.377293|0.22097|0.243371914|1.875753066|0.751401869|0.626168224|0.005486454|0.003022662|0.01280961
X-18600013-A-T|CDKL5|I136L|missense_variant|X-18581893-A-T|0|0|0|0|0|8/22|ENST00000379989.6:c.406A>T|ENSP00000369325.3:p.Ile136Leu|136|I/L|CCDS14186.1|0.3|0|5|0.592|0.526|0.01|0.532|0.9867|0.43468|0.54008|-|-|0.3295|0.74713|0.22695|0.34445|0.1964|0.5297|0.44817|0.69898|0.94009|0.64344|0.91|0.484|0.74975|0.96014|0.71511|0.95975|-|-|-|-0.377293|0.22097|0.243371914|1.875753066|0.751401869|0.626168224|0.005486454|0.003022662|0.01280961
X-18600013-A-G|CDKL5|I136V|missense_variant|X-18581893-A-G|0|0|0|0|0|8/22|ENST00000379989.6:c.406A>G|ENSP00000369325.3:p.Ile136Val|136|I/V|CCDS14186.1|0.3|0|29|0.97|0.882|0.12|0.387|0.9867|0.33907|0.96406|-|-|0.52652|0.74713|0.53779|0.53226|0.18737|0.81033|0.24242|0.62068|0.9388|0.64344|0.91|0.484|0.74975|0.96014|0.71511|0.95975|-|-|-|-0.377293|0.22097|0.243371914|1.673950378|0.751401869|0.626168224|0.001812119|0.000936688|0.009211216
X-18600014-T-A|CDKL5|I136K|missense_variant|X-18581894-T-A|0|0|0|0|0|8/22|ENST00000379989.6:c.407T>A|ENSP00000369325.3:p.Ile136Lys|136|I/K|CCDS14186.1|0.3|0|102|0.999|0.995|0|0.803|0.9867|0.88239|0.30306|-|-|0.55623|0.74713|0.77954|0.83752|0.9748|0.81033|0.92414|0.9691|0.88429|0.64344|0.918|0.484|0.88762|0.80716|0.71511|0.88645|-|-|-|-0.377293|0.22097|0.243371914|3.413572161|0.751401869|0.626168224|0.9840928|0.9931064|0.5809086
X-18600014-T-C|CDKL5|I136T|missense_variant|X-18581894-T-C|0|0|0|0|0|8/22|ENST00000379989.6:c.407T>C|ENSP00000369325.3:p.Ile136Thr|136|I/T|CCDS14186.1|0.3|0|89|0.999|0.984|0|0.747|0.9867|0.76572|0.90157|-|-|0.55454|0.74713|0.77754|0.83639|0.9532|0.58814|0.80303|0.9764|0.86339|0.64344|0.918|0.484|0.88762|0.80716|0.71511|0.88645|-|-|-|-0.377293|0.22097|0.243371914|2.64456429|0.751401869|0.626168224|0.9831046|0.9924441|0.5300545
X-18600014-T-G|CDKL5|I136R|missense_variant|X-18581894-T-G|0|0|0|0|0|8/22|ENST00000379989.6:c.407T>G|ENSP00000369325.3:p.Ile136Arg|136|I/R|CCDS14186.1|0.3|0|97|0.999|0.995|0|0.825|0.9867|0.78451|0.47538|-|-|0.55623|0.74713|0.77954|0.83752|0.9748|0.81033|0.92586|0.96299|0.89237|0.64344|0.918|0.484|0.88762|0.80716|0.71511|0.88645|-|-|-|-0.377293|0.22097|0.243371914|3.503748791|0.751401869|0.626168224|0.9827644|0.9924976|0.572938
X-18600015-A-G|CDKL5|I136M|missense_variant|X-18581895-A-G|0|0|0|0|0|8/22|ENST00000379989.6:c.408A>G|ENSP00000369325.3:p.Ile136Met|136|I/M|CCDS14186.1|0.3|0|10|0.999|0.99|0|0.803|0.62229|0.67963|0.69777|-|-|0.54553|0.42276|0.67087|0.70184|0.72796|0.44614|0.60141|0.86792|0.55398|0.4064|0.923|0.484|0.88762|0.96014|0.71511|0.54121|-|-|-|-0.377293|0.22097|0.243371914|2.545810136|0.751401869|0.626168224|0.723267|0.7922868|0.2019531
X-18600016-A-C|CDKL5|K137Q|missense_variant|X-18581896-A-C|0|0|0|0|0|8/22|ENST00000379989.6:c.409A>C|ENSP00000369325.3:p.Lys137Gln|137|K/Q|CCDS14186.1|0.3|0|53|1|0.984|0|0.828|0.9867|0.74918|0.65401|-|-|0.90973|0.74713|0.96364|0.97401|0.93557|0.58814|0.72427|0.94141|0.94509|0.64344|0.925|0.484|0.69722|0.96014|0.71511|0.95975|-|-|-|-0.377293|0.22097|0.243371914|2.622056949|0.751401869|0.626168224|0.9697371|0.9856723|0.6458582
X-18600016-A-G|CDKL5|K137E|missense_variant|X-18581896-A-G|0|0|0|0|0|8/22|ENST00000379989.6:c.409A>G|ENSP00000369325.3:p.Lys137Glu|137|K/E|CCDS14186.1|0.3|0|56|0.999|0.965|0|0.784|0.9867|0.83791|0.95372|-|-|0.90973|0.74713|0.96804|0.98085|0.98279|0.58814|0.72427|0.98124|0.9388|0.64344|0.925|0.484|0.69722|0.96014|0.71511|0.95975|-|-|-|-0.377293|0.22097|0.243371914|2.905884914|0.751401869|0.626168224|0.9872034|0.994576|0.7192686
X-18600017-A-C|CDKL5|K137T|missense_variant|X-18581897-A-C|0|0|0|0|0|8/22|ENST00000379989.6:c.410A>C|ENSP00000369325.3:p.Lys137Thr|137|K/T|CCDS14186.1|0.3|0|78|0.998|0.949|0|0.809|0.9867|0.76686|0.88455|-|-|0.9103|0.74713|0.95943|0.96832|0.91273|0.58814|0.88036|0.95332|0.94509|0.64344|0.925|0.484|0.62468|0.96014|0.71511|0.95975|-|-|-|-0.377293|0.22097|0.243371914|2.725597541|0.751401869|0.626168224|0.9694762|0.9851075|0.7045871
X-18600017-A-T|CDKL5|K137I|missense_variant|X-18581897-A-T|0|0|0|0|0|8/22|ENST00000379989.6:c.410A>T|ENSP00000369325.3:p.Lys137Ile|137|K/I|CCDS14186.1|0.3|0|102|1|0.99|0|0.859|0.9867|0.86041|0.67134|-|-|0.91087|0.74713|0.97252|0.98656|0.99719|0.58814|0.95719|0.93672|0.94009|0.64344|0.925|0.484|0.62468|0.96014|0.71511|0.95975|-|-|-|-0.377293|0.22097|0.243371914|3.538510897|0.751401869|0.626168224|0.9793114|0.9911622|0.7489192
X-18600017-A-G|CDKL5|K137R|missense_variant|X-18581897-A-G|0|0|0|0|0|8/22|ENST00000379989.6:c.410A>G|ENSP00000369325.3:p.Lys137Arg|137|K/R|CCDS14186.1|0.3|0|26|0.999|0.975|0.02|0.723|0.9867|0.78363|0.97932|-|-|0.90803|0.74713|0.96587|0.97759|0.9157|0.54846|0.6078|0.9691|0.9388|0.64344|0.925|0.484|0.62468|0.96014|0.71511|0.95975|-|-|-|-0.377293|0.22097|0.243371914|2.260710742|0.751401869|0.626168224|0.975653|0.9883273|0.6281674
X-18600018-A-C|CDKL5|K137N|missense_variant|X-18581898-A-C|0|0|0|0|0|8/22|ENST00000379989.6:c.411A>C|ENSP00000369325.3:p.Lys137Asn|137|K/N|CCDS14186.1|0.3|0|94|0.999|0.977|0|0.828|0.02593|0.5472|0.53893|-|-|0.9103|0.30681|0.96554|0.95343|0.89818|0.46478|0.80907|0.75993|0.42888|0.8652|0.924|-1.033|0.53598|0.03045|0.42402|0.21495|-|-|-|-0.377293|0.22097|0.243371914|2.736878551|0.751401869|0.626168224|0.683528|0.7962315|0.4013309
X-18600018-A-T|CDKL5|K137N|missense_variant|X-18581898-A-T|0|0|0|0|0|8/22|ENST00000379989.6:c.411A>T|ENSP00000369325.3:p.Lys137Asn|137|K/N|CCDS14186.1|0.3|0|94|0.999|0.977|0|0.828|0.02593|0.55643|0.54984|-|-|0.9103|0.30681|0.96554|0.95343|0.89818|0.46535|0.80907|0.75993|0.40983|0.8652|0.924|-1.033|0.53598|0.03045|0.42402|0.21495|-|-|-|-0.377293|0.22097|0.243371914|2.736878551|0.751401869|0.626168224|0.683528|0.7962315|0.4013309
X-18600019-C-A|CDKL5|P138T|missense_variant|X-18581899-C-A|0|0|0|0|0|8/22|ENST00000379989.6:c.412C>A|ENSP00000369325.3:p.Pro138Thr|138|P/T|CCDS14186.1|0.3|0|38|0.798|0.403|0.01|0.823|0.9867|0.89877|0.8433|-|-|0.59603|0.74713|0.64122|0.69685|0.6634|0.81033|0.95203|0.98004|0.91146|0.88118|0.947|0.597|0.58705|0.48983|0.71511|0.86375|-|-|-|-0.377293|0.22097|0.243371914|2.725597541|0.744444444|0.531746032|0.8831197|0.9678732|0.4592817
[truncated: 40,689,010 more chars]
